# Supplementary material for: The End of a 60-year Riddle: Identification and Genomic Characterization of an Iridovirus, the Causative Agent of White Fat Cell Disease in Zooplankton
Source: G3 (Bethesda). 2018 Feb 27;8(4):1259–72. doi: 10.1534/g3.117.300429 (PMC5873915; doi:10.1534/g3.117.300429)
Supplement: Supplementary file 3 [file 1259TableS1.xlsx]

## Sheet: Table S1
Supplemental Table S1. Conserved ORFs within the family Iridoviridae, Ascoviridae and Marseilleviridae
	Iridoviridae																			Ascoviridae				Marseilleviridae (outgroup)
	invertebrate iridoviruses										vertebrate iridoviruses
											Ranavirus			Megalocytivirus				Lymphocystivirus
	DIV-1a	IIV-3b	IIV-6b	IIV-9	IIV-22	IIV-22A	IIV-25	IIV-30	IIV-31	AMIV	ATV	FV-3b	GIV	OSGIV	RBIV-C1	ISKNVb	SDDV	LCDV-1b	LCDV-C	HvAV-3g	SfAV-1ab	TnAV-2c	DpAV-4a	Lausannevirus	Cannes 8 virus
		(NC_008187)	(NC_003038)	(NC_015780)	(NC_021901)	(NC_023615)	(NC_023613)	(NC_023611)	(NC_024451)	(NC_023848)	(NC_005832)	(NC_005946)	(AY666015.1)	(AY894343.1)	(KC244182.1)	(NC_003494)	(NC_027778)	(NC_001824)	(NC_005902)	(JX491653.1)	(NC_008361)	(NC_008518)	(NC_011335)	(HQ113105)	(KF261120)
gene name
dynein-like beta chain (uncharacterized protein)	DIV1_063L	YP_654588	NP_149758	YP_004732928	YP_008357321	YP_009010785	YP_009010558	YP_009010316	YP_009046725	YP_009021142	YP_003843	YP_031619	AAV91056	AAX82384	AGG37953	NP_612298	YP_009163852	NP_078748	YP_073738	AFV50412	YP_762439	YP_803266	YP_009221122	YP_004347284	AGV01669
ribonuclease 3	DIV1_071R	YP_654673	NP_149605	YP_004732817	YP_008357388	YP_009010856	YP_009010632	YP_009010392	YP_009046687	YP_009021121	YP_003796	YP_031659	AAV91073	AAX82394	AGG37963	NP_612309	YP_009163786	NP_078726	YP_073691	AFV50279	YP_762377	YP_803231	YP_009220653	YP_004347211	AGV01601
DNA-directed RNA polymerase II subunit RPB1 homolog	DIV1_159R	YP_654662	NP_149639	YP_004732950	YP_008357340	YP_009010804	YP_009010577	YP_009010335	YP_009046734	YP_009021192	YP_003777	YP_031586	AAV91086	AAX82340	AGG37909	NP_612250	YP_009163837	NP_078624	YP_025105	AFV50263	YP_762363	YP_803265	YP_009220717	YP_004346982	AGV01403
FAD-linked sulfhydryl oxidase	DIV1_163L	YP_654668	NP_149810	YP_004732918	YP_008357314	YP_009010778	YP_009010549	YP_009010309	YP_009046644	YP_009021110	YP_003787	YP_031667	AAV91064	AAX82354	AGG37923	NP_612265	YP_009163764	NP_078699	YP_073647	AFV50333	YP_762416	YP_803341	YP_009221106	YP_004347288	AGV01673
immediate-early protein ICP-46 homolog	DIV1_180R	YP_654611	NP_149856	YP_004732842	YP_008357414	YP_009010883	YP_009010658	YP_009010416	YP_009046757	YP_009021182	YP_003784	YP_031670	AAV91117	AAX82421	AGG37989	NP_612337	YP_009163797	NP_078648	YP_073667	AFV50338	YP_762420	YP_803336	YP_009221108	YP_004347167	AGV01554
uncharacterized protein (helicase)	DIV1_199L	YP_654576	NP_149530	YP_004732784	YP_008357363	YP_009010830	YP_009010603	YP_009010364	YP_009046630	AMIV_053 (ORF position: 57161+58135)	YP_003853	YP_031599	AAV91055	AAX82366	AAT71869	NP_612278	YP_009163777	NP_078618	YP_073516	AFV50326	YP_762411	YP_803348	YP_009221115	YP_004347196	AGV01586
DNA-directed RNA polymerase II subunit RPB2 homolog	DIV1_254R	YP_654581	NP_149891	YP_004732897	YP_008357462	YP_009010932	YP_009010708	YP_009010467	YP_009046809	DH26_gp021 (ORF position: 21035 to 22483)	YP_003815	YP_031641	AAV91067	AAX82345	AGG37914	NP_612256	YP_009163883	NP_078633	YP_073534	AFV50322	YP_762407	YP_803361	YP_009220706	YP_004346997	AGV01372
DNA polymerase, family B	DIV1_260R	YP_654692	AAD48150	YP_004732900	YP_008357299	YP_009010762	YP_009010534	YP_009010295	YP_009046615	YP_009021128	YP_003817	YP_031639	AAV91098	AAX82331	AGG37900	NP_612241	YP_009163831	NP_078724	YP_073706	AFV50253	YP_762356	YP_803224	CAC19127	YP_004347308	AGV01694
ATPase 3	DIV1_262R	YP_654660	NP_149538	YP_004732863	YP_008357429	YP_009010896	YP_009010673	YP_009010430	YP_009046714	YP_009021144	YP_003858	YP_031593	AAV91100	AAX82427	AGG37996	NP_612345	YP_009163796	NP_078656	YP_073620	AFV50374	YP_762465	YP_803318	YP_009220714	YP_004347124	AGV01511
helicase	DIV1_263R	YP_654659	NP_149485	YP_004732838	YP_008357410	YP_009010879	YP_009010655	YP_009010413	YP_009046813	YP_009021162	YP_003778	YP_031587	AAV91057	AAX82372	AGG37940	NP_612285	YP_009163865	NP_078720	YP_073582	AFV50267	YP_762364	YP_803383	YP_009220670	YP_004347182	AGV01560
a: DIV-1: Daphnia iridescent virus 1, IIV-3: Invertebrate iridescent virus 3 (MIV), IIV-6: Invertebrate iridescent virus 6 (CIV), IIV-9: Wiseana iridescent virus (WIV), IIV-22: Invertebrate iridovirus 22, IIV-22A: Invertebrate iridescent virus 22A, IIV-25: Invertebrate iridovirus 25, IIV-30: Invertebrate iridescent virus 30, IIV-31: Armadillidium vulgare iridescent virus, AMIV: Anopheles minimus …
b: type species
