# Supplementary material for: The End of a 60-year Riddle: Identification and Genomic Characterization of an Iridovirus, the Causative Agent of White Fat Cell Disease in Zooplankton
Source: G3 (Bethesda). 2018 Feb 27;8(4):1259–72. doi: 10.1534/g3.117.300429 (PMC5873915; doi:10.1534/g3.117.300429)
Supplement: Supplementary file 4 [file 1259TableS2.xlsx]

## Sheet: Table S2
Supplemental Table S2. Predicted ORFs of the DIV-1 genome
DIV-1 ORF	nucleotide positions	length (aa)	putative function	UniProtKB	e- value	identity (%)	GenBank accession no.	UniProtKB_Viruses	e-value	identity (%)	GenBank accession number	InterPro	GO term prediction
													biological process	molecular function	cellular component
DIV1_001R	133-357	74	putative uncharacterized protein	lgt (Gordonia amicalis)	4.0 x 10-4	50	BANS01000037	none				none	none	none	none
DIV1_002R	620-964	114	hypothetical protein	none				none				transmembrane	none	none	none
DIV1_003R	996-1865	289	putative uncharacterized protein	n/a (Hordeum vulgare var. distichum (Domesticated barley))	0.00088	41.1	GCA_000326085.1	040R (IIV-25)	2.7 x 10-3	34.4	HF920635	Zinc finger, RING-type	none	protein binding, zinc ion binding	none
DIV1_004L	2205-2065	46	hypothetical protein	none				none				none	none	none	none
DIV1_005R	3235-3603	122	hypothetical protein	none				none				none	none	none	none
DIV1_006L	3858-3724	44	hypothetical protein	none				none				none	none	none	none
DIV1_007R	3819-4241	140	hypothetical protein	none				none				none	none	none	none
DIV1_008L	4900-4784	38	hypothetical protein	none				none				none	none	none	none
DIV1_009L	5543-5418	41	hypothetical protein	none				none				none	none	none	none
DIV1_010L	5865-5554	103	putative uncharacterized protein	n/a (Diadromus pulchellus ascovirus 4a)	1.5e-14	36.7	CU469068	n/a (Diadromus pulchellus ascovirus 4a)	5.8e-16	36.7	CU469068	none	none	none	none
DIV1_011R	6082-6213	43	putative uncharacterized protein	PTSG_12872 (Salpingoeca rosetta)	0.001	59.1	ACSY00000000	Meq/vIL8 (Gallid herpesvirus 2)	0.0018	50	AF243438	coils	none	none	none
DIV1_012R	6232-6480	82	hypothetical protein	none				none				none	none	none	none
DIV1_013R	6497-6613	38	hypothetical protein	none				none				none	none	none	none
DIV1_014R	6828-7307	159	hypothetical protein	none				none				none	none	none	none
DIV1_015R	7631-7768	45	hypothetical protein	none				none				none	none	none	none
DIV1_016R	7889-8737	282	putative uncharacterized protein	Dwil\GK20155 (Drosophila willistoni)	3.1e-05	27.6	AAQB00000000	ORF73 (Human herpesvirus 8 (HHV-8))	0.0035	23.1	AF148805.2	coils	none	none	none
DIV1_017L	9093-8980	37	hypothetical protein	none				none				none	none	none	none
DIV1_018R	9181-9783	200	hypothetical protein	none				none				coils	none	none	none
DIV1_019R	9902-10072	56	hypothetical protein	none				none				none	none	none	none
DIV1_020R	9991-10980	329	putative uncharacterized protein	none				cI (Enterobacteria phage SfI)	0.0013	30.8	JX509734	coils	none	none	none
DIV1_021L	11207-11004	67	hypothetical protein	none				none				none	none	none	none
DIV1_022R	11638-11889	83	hypothetical protein	none				none				none	none	none	none
DIV1_023R	12046-12228	60	hypothetical protein	none				none				transmembrane	none	none	none
DIV1_024R	12316-13236	306	putative uncharacterized protein	ERS445056_01039 (Campylobacter jejuni)	0.0071	26.2	AL111168	none				none	none	none	none
DIV1_025L	14803-13292	503	putative uncharacterized protein	Dsec/GM16758 (Drosophila sechellia)	8.3e-45	32	AAKO00000000	Q06VE0 (Trichoplusia ni ascovirus 2c)	2.6e-21	32.5	DQ517337	coil	none	none	none
DIV1_026L	14975-14760	71	hypothetical protein	none				none				none	none	none	none
DIV1_027R	15045-15518	157	putative uncharacterized protein	HELRODRAFT_168850 (Helobdella robusta)	4.8e-06	29.4	AMQM00000000	A0A0E3T5E9 (Cyprinid herpesvirus 2)	0.0025	27.9	JQ815364	none	none	none	none
DIV1_028L	15841-15599	80	hypothetical protein	none				none				none	none	none	none
DIV1_029L	15996-15874	40	hypothetical protein	none				none				none	none	none	none
DIV1_030R	16201-16887	228	putative uncharacterized protein	MNN4 (Saccharomyces cerevisiae YJM1250)	4.7e-28	46.2	AFL93711.1	ORF73 (Retroperitoneal fibromatosis-associated herpesvirus)	4.1e-22	49.5	AGY30760	transmembrane	none	none	none
DIV1_031L	17114-16923	63	hypothetical protein	none				none				none	none	none	none
DIV1_032L	17494-17069	141	hypothetical protein	none				none				none	none	none	none
DIV1_033R	17493-17636	47	hypothetical protein	none				none				none	none	none	none
DIV1_034R	17597-17725	42	hypothetical protein	none				none				none	none	none	none
DIV1_035L	18181-17942	79	putative uncharacterized protein	n/a (Daphnia magna)	7.2e-09	47.4	JAI89814.1	none				signal peptide	none	none	none
DIV1_036L	18327-18142	61	hypothetical protein	none				none				signal peptide, transmembrane	none	none	none
DIV1_037L	18532-18404	42	hypothetical protein	none				none				none	none	none	none
DIV1_038L	19220-18498	240	putative golgi anti-apoptotic protein	n/a (Daphnia magna)	2e-73	51.1	JAM83789.1	E6 (Vaccinia virus)	5.4e-32	34.3	AY243312	transmembrane, Bax inhibitor 1-related	none	none	none
DIV1_039L	19422-19249	57	hypothetical protein	none				none				none	none	none	none
DIV1_040R	19713-22355	880	putative protein kinase	TVAG_383160 (Trichomonas vaginalis)	0.023	25	AAHC00000000	NW665.2_926R (Paramecium bursaria Chlorella virus NW665.2)	0.0099	30	JX997181	protein kinase-like domain	none	none	none
DIV1_041L	22529-22386	47	hypothetical protein	none				none				transmembrane	none	none	none
DIV1_042R	22575-24887	770	putative protein kinase	TTHERM_00259670 (Tetrahymena thermophila (strain SB210))	0.0034	22.5	AAGF00000000	n/a (Acanthamoeba polyphaga mimivirus (APMV))	0.0022	23.2	HQ336222	protein kinase-like domain	none	none	none
DIV1_043L	25038-24871	55	hypothetical protein	none				none				none	none	none	none
DIV1_044R	25108-26610	500	putative serine/threonine-protein kinase	n/a (Daphnia magna)	3.8e-05	33.7	JAK82423.1	CVB-1_893R (Paramecium bursaria Chlorella virus CVB-1)	3.7e-05	36.5	JX997160	protein kinase-like domain	none	none	none
DIV1_045R	26610-26813	67	hypothetical protein	none				none				transmembrane	none	none	none
DIV1_046R	26863-27900	345	hypothetical protein	none				none				none	none	none	none
DIV1_047L	28183-27953	76	putative uncharacterized protein	n/a (Daphnia magna)	8.8e-43	81	JAK05284.1	none				transmembrane	none	none	none
DIV1_048L	28374-28180	64	hypothetical protein	none				none				none	none	none	none
DIV1_049R	28446-28565	39	hypothetical protein	none				none				none	none	none	none
DIV1_050R	28632-29636	334	putative protein kinase	none				Moumou_00750 (Acanthamoeba polyphaga moumouvirus)	0.039	31	JX962719	protein kinase-like domain, transferase domain 1	none	none	none
DIV1_051R	29626-29745	39	hypothetical protein	none				none				none	none	none	none
DIV1_052R	29940-31094	384	putative protein kinase	none				none				protein kinase-like domain, coils	none	none	none
DIV1_053L	31245-31117	42	hypothetical protein	none				none				none	none	none	none
DIV1_054R	31299-32591	430	putative serine/threonine-protein kinase	TP01_1073 (Theileria parva)	0.0029	26.9	AAGK01000001, AAGK01000002	NW665.2_926R (Paramecium bursaria Chlorella virus NW665.2)	0.0007	29.4	JX997181	protein kinase-like domain, transferase domain 1	none	none	none
DIV1_055L	32850-32650	66	hypothetical protein	none				none				none	none	none	none
DIV1_056R	32830-33228	132	putative apoptosis inhibitor protein	LOC100036859 (Xenopus laevis (African clawed frog))	2.1e-16	51.4		CHBEV_135 (Choristoneura biennis entomopoxvirus (CbEPV))	2.5e-15	41.6	HF679132	BIR repeat	none	none	none
DIV1_057R	33669-35009	446	putative protein kinase	HMPREF9015_01757 (Leptotrichia wadei F0279)	3.1e-05	23.9	GCA_000469405	LAU_0154 (Lausannevirus)	0.042	30.9	HQ113105	protein kinase-like domain, transferase domain 1	protein phosphorylation	protein kinase activity, ATP binding	none
DIV1_058L	35353-34988	121	hypothetical protein	none				none				none	none	none	none
DIV1_059R	35193-36014	273	putative uncharacterized protein	DAPPUDRAFT_339705 (Daphnia pulex)	0.00053	26.9	ACJG00000000	none				coils	none	none	none
DIV1_060L	36962-36045	305	putative mRNA capping enzyme	none				none				nucleic acid-binding, OB-fold; DNA ligase, mRNA capping enzyme	none	none	none
DIV1_061R	36985-37389	134	hypothetical protein	none				none				none	none	none	none
DIV1_062L	49487-37428	4019	putative viral A-type inclusion protein	TVAG_355490 (Trichomonas vaginalis)	1e-77	21.7	AAHC00000000	SGHV062 (Glossina hytrovirus)	1.4e-51	21	EF568108	coils	none	none	none
DIV1_063L	52459-49544	971	putative dynein-like beta chain	024L (Invertebrate iridescent virus 22 (IIV22A))	1.9e-12	22.2	HF920634	024L (Invertebrate iridescent virus 22 (IIV22A))	8.2e-14	22.2	HF920634	none	none	none	none
DIV1_064R	52430-53035	201	putative metallopeptidase	HELRODRAFT_181437 (Helobdella robusta)	0.0007	29.1	AMQM00000000	none				metallopeptidase, Peptidase M10, signal peptide	proteolysis	metalloendopeptidase activity, metallopeptidase activity, zinc ion binding	extracellular matrix
DIV1_065L	54964-53006	652	putative ankyrin repeat protein	DAPPUDRAFT_105452 (Daphnia pulex)	4.2e-39	26.5	ACJG00000000	L93/L92 (Acanthamoeba polyphaga mimivirus (APMV))	3.6e-14	25.3	HQ336222.2	ankyrin repeat-containing domain	none	protein binding	none
DIV1_066R	55071-56399	442	putative uncharacterized protein	SPAPADRAFT_61703 (Spathaspora passalidarum (strain NRRL Y-27907 / 11-Y1))	8.7e-07	65.5	AEIK00000000	SMF1_0019 (Sulfolobales Mexican fusellovirus 1)	4.7e-05	55.6	KC618393	signal peptide	none	none	none
DIV1_067R	56401-56964	187	hypothetical protein	none				none				none	none	none	none
DIV1_068L	58735-57005	576	hypothetical protein	none				none				none	none	none	none
DIV1_069L	58925-58737	62	hypothetical protein	none				none				none	none	none	none
DIV1_070R	59135-60076	313	hypothetical protein	none				none				none	none	none	none
DIV1_071R	60221-61396	391	putative ribonuclease 3	073L (Armadillidium vulgare iridescent virus (IIV31))	4.3e-12	23.1	HF920637	073L (Armadillidium vulgare iridescent virus (IIV31))	1.8e-13	23.1	HF920637	ribonulease III domain	RNA processing	RNA binding, ribonuclease III activity	none
DIV1_072R	61486-63162	558	hypothetical protein	none				none				none	none	none	none
DIV1_073R	63056-63298	80	hypothetical protein	none				none				none	none	none	none
DIV1_074R	63416-64303	295	putative myristylated membrane protein	088R (Invertebrate iridovirus 22 (IIV22))	7.8e-50	34.3	HF920633	088R (Invertebrate iridovirus 22 (IIV22))	3.3e-51	34.3	HF920633	transmembrane	none	none	none
DIV1_075R	64345-64503	52	hypothetical protein	none				none				transmembrane	none	none	none
DIV1_076R	64616-72649	2677	putative uncharacterized protein	BRAFLDRAFT_126439 (Branchiostoma floridae)	1.8e-14	34.1	ABEP00000000.2	n/a (Listeria phage LMTA-34)	1.3e-10	32.8	KJ668715	coils	none	none	none
DIV1_077R	72685-73893	402	putative DNA helicase Pif1-like	HMPREF9997_00887 (Corynebacterium durum F0235)	3.1e-10	33.1	AMEM01000016	197R (Armadillidium vulgare iridescent virus (IIV31))	1e-09	34.6	HF920637	DNA helicase Pif1-like, P-loop containing nucleoside triphosphate hydrolase	telomere maintenance, DNA repair	DNA helicase activity	none
DIV1_078R	73880-76954	1024	putative helicase	n/a (Daphnia magna)	7.8e-89	52.5	JAK91346.1	n/a (Mimivirus pointerouge1)	3.2e-13	24.3	JQ063150	primase, helicase superfamily 3	none	hydrolase activity, acting on acid anhydrides	none
DIV1_079L	78691-77072	539	hypothetical protein	none				none				none	none	none	none
DIV1_080R	78591-78740	49	hypothetical protein	none				none				transmembrane	none	none	none
DIV1_081L	79534-78782	250	putative uncharacterized protein	CELE_Y8A9A.2 (Caenorhabditis elegans)	1e-05	36.5	BX284602	n/a (Acanthamoeba polyphaga mimivirus (APMV))	0.00026	27.1	KM982402	signal peptide	none	none	none
DIV1_082L	80272-79622	216	putative ankyrin repeat protein	n/a (Daphnia magna )	5.1e-13	39.6	JAJ10792.1	MIMI_L91 (Acanthamoeba polyphaga mimivirus (APMV))	3.4e-08	32.7	AY653733	ankyrin repeat-containing domain	RNA processing	protein binding	none
DIV1_083L	81404-80370	344	putative transcription factor	IIV3-079L (Invertebrate iridescent virus 3 (IIV-3))	1.8e-30	30.1	DQ643392	IIV3-079L (Invertebrate iridescent virus 3 (IIV-3))	7.6e-32	30.1	DQ643392	transmembrane, Poxvirus VLTF3, late transcription factor	regulation of viral transcription	none	none
DIV1_084L	81763-81374	129	hypothetical protein	none				none				transmembrane	none	none	none
DIV1_085L	82130-81813	105	hypothetical protein	none				none				none	none	none	none
DIV1_086L	82525-82238	95	putative uncharacterized protein	AMIV_069 (Anopheles minimus irodovirus)	4e-16	48.7	KF938901	AMIV_069 (Anopheles minimus irodovirus)	1.7e-17	48.7	KF938901	none	none	none	none
DIV1_087R	82678-82833	51	hypothetical protein	none				none				none	none	none	none
DIV1_088R	82930-83304	124	hypothetical protein	none				none				none	none	none	none
DIV1_089L	84547-83375	390	putative papain-like proteinase	AMIV_058 (Anopheles minimus irodovirus)	1.7e-84	38.2	KF938901	AMIV_058 (Anopheles minimus irodovirus)	7.2e-86	38.2	KF938901	pepdidase C1A, papain C-terminal, cysteine peptidase	proteolysis	cysteine-type peptidase activity
DIV1_090L	85152-84586	188	hypothetical protein	none				none				none	none	none	none
DIV1_091L	85807-85217	196	hypothetical protein	none				none				none	none	none	none
DIV1_092L	86144-85872	90	hypothetical protein	none				none				none	none	none	none
DIV1_093R	86124-86237	37	hypothetical protein	none				none				none	none	none	none
DIV1_094L	86599-86249	116	hypothetical protein	none				none				none	none	none	none
DIV1_095L	87698-86943	251	hypothetical protein	none				none				none	none	none	none
DIV1_096L	88452-87928	174	hypothetical protein	none				none				none	none	none	none
DIV1_097L	89103-88534	189	hypothetical protein	none				none				coils	none	none	none
DIV1_098L	89692-89222	156	putative uncharacterized protein	n/a (Daphnia magna)	6.6e-11	25	JAJ68447.1	none				transmembrane	none	none	none
DIV1_099L	89954-89823	43	hypothetical protein	none				none				none	none	none	none
DIV1_100R	89896-90099	67	hypothetical protein	none				none				signal peptide	none	none	none
DIV1_101L	90579-90397	60	hypothetical protein	none				none				none	none	none	none
DIV1_102R	90898-91068	56	hypothetical protein	none				none				none	none	none	none
DIV1_103L	92071-91850	73	hypothetical protein	none				none				transmembrane	none	none	none
DIV1_104L	92372-92250	40	hypothetical protein	none				none				none	none	none	none
DIV1_105R	92533-93207	224	hypothetical protein	none				none				none	none	none	none
DIV1_106L	93828-93313	171	hypothetical protein	none				none				none	none	none	none
DIV1_107L	94271-93876	131	hypothetical protein	none				none				none	none	none	none
DIV1_108R	94123-94449	108	hypothetical protein	none				none				transmembrane	none	none	none
DIV1_109R	94576-94953	125	hypothetical protein	none				none				none	none	none	none
DIV1_110R	95030-95629	199	hypothetical protein	none				none				none	none	none	none
DIV1_111R	95660-95869	69	hypothetical protein	none				none				transmembrane	none	none	none
DIV1_112R	96133-96627	164	hypothetical protein	none				none				transmembrane	none	none	none
DIV1_113L	97217-96666	183	hypothetical protein	none				none				none	none	none	none
DIV1_114L	97519-97289	76	hypothetical protein	none				none				none	none	none	none
DIV1_115L	97798-97529	89	hypothetical protein	none				none				none	none	none	none
DIV1_116L	98514-98089	141	putative nuclease	S01H1_64474 (marine sediment metagenome)	2.3e-17	38	BARS01042499	MPVG_00226 (Micromonas pusilla virus 12T)	1.2e-12	33.1	HQ632826	Snase-like, OB-fold	none	none	none
DIV1_117L	99620-98613	335	putative ankyrin repeat protein	LOC100165923 (Acyrthosiphon pisum)	1.9e-13	24	FJ411411	ps_1096 (Pandoravirus salinus)	1.1e-09	23	KC977571	pseudo ankyrin repeat-like	none	none	none
DIV1_118L	101036-99780	418	putative ankyrin repeat protein	LOC100168130 (Acyrthosiphon pisum)	9e-10	24.6	FJ411411	n/a (Acanthamoeba polyphaga mimivirus (APMV))	1.7e-05	25	HQ336222.2	ankyrin repeat-containing domain, pseudo ankyrin repeat-like	none	none	none
DIV1_119L	102215-101121	364	putative ankyrin repeat protein	n/a (Acyrthosiphon pisum)	9.2e-11	26.6	FJ411411	ps_1120 (Pandoravirus salinus)	3e-06	28.1	KC977571	pseudo ankyrin repeat-like	none	none	none
DIV1_120L	103617-102346	423	putative pseudo ankyrin repeat protein	LOC100167220 (Acyrthosiphon pisum)	1.4e-09	28.6	FJ411411	n/a (Pandoravirus inopinatum)	1.8e-06	25.6	KP136319	pseudo ankyrin repeat-like	none	none	none
DIV1_121L	104045-103725	106	hypothetical protein	none				none				none	none	none	none
DIV1_122L	104167-103940	75	hypothetical protein	none				none				none	none	none	none
DIV1_123L	105725-104250	491	putative ankyrin repeat protein	LOC100167220 (Acyrthosiphon pisum)	1.8e-05	24.9	FJ411411	Moumou_00014 (Acanthamoeba polyphaga moumouvirus)	2.8e-05	22.2	JX962719	ankyrin repeat-containing domain	none	none	none
DIV1_124L	107025-105796	409	putative ankyrin repeat protein	Samdc (Acyrthosiphon pisum)	3.3e-09	24.5	FJ411411	ps_302 (Pandoravirus salinus)	0.0017	23.9	KC977571	none	none	none	none
DIV1_125L	108097-107183	304	hypothetical protein	none				none				none	none	none	none
DIV1_126L	108469-108356	37	hypothetical protein	none				none				none	none	none	none
DIV1_127L	109193-108453	246	hypothetical protein	none				none				none	none	none	none
DIV1_128L	109803-109306	165	hypothetical protein	none				none				none	none	none	none
DIV1_129L	112889-109905	994	putative ankyrin repeat protein	n/a (Acyrthosiphon pisum)	1.9e-13	28.8	FJ411411	n/a (Pandoravirus inopinatum)	2.7e-10	26.8	KP136319	ankyrin repeat-containing domain, pseudo ankyrin repeat-like	none	none	none
DIV1_130R	112964-113113	49	hypothetical protein	none				none				none	none	none	none
DIV1_131L	114413-113154	419	putative uncharacterized protein	n/a (Takifugu rubripes)	5.4e-19	29.6	H2UN63 (Uniprot)	ORF73 (Human herpesvirus 8 (HHV-8))	2.5e-11	25.2	AF148805.2	transmembrane	none	none	none
DIV1_132L	116074-114620	484	putative ankyrin repeat protein	n/a (Acanthamoeba polyphaga mimivirus (APMV))	1.2e-11	24.2	HQ336222.2	n/a (Acanthamoeba polyphaga mimivirus (APMV))	5.1e-13	24.2	HQ336222.2	ankyrin repeat-containing domain, ankyrin repeat	none	protein binding	none
DIV1_133R	116088-117566	492	putative myristoylated membrane protein	071R (Invertebrate iridescent virus 22)	4.4e-82	32.2	HF920634	071R (Invertebrate iridescent virus 22)	1.9e-83	32.2	HF920634	transmembrane	none	none	none
DIV1_134R	117567-118208	213	putative CTD phosphatase-like protein	AMIV_115 (Anopheles minimus irodovirus)	3.2e-21	32.5	KF938901	AMIV_115 (Anopheles minimus irodovirus)	1.4e-22	32.5	KF938901	HAD-like domain, FCP1 homology domain	none	none	none
DIV1_135R	118180-119172	330	putative uncharacterized protein	Bathy07g03750 (Bathycoccus prasinos)	0.0038	32	XP_007511933	none				none	none	none	none
DIV1_136L	119805-119287	172	hypothetical protein	none				none				none	none	none	none
DIV1_137L	120616-119816	266	putative uncharacterized protein	AgaP_AGAP002654 (Anopheles gambiae)	2e-07	31.7	AAAB00000000	PRTG_00315 (Prochlorococcus phage P-SSM5)	8e-05	27.7	HQ632825	none	none	none	none
DIV1_138L	121580-120681	299	putative uncharacterized protein	UR95_C0009G0002 (Parcubacteria bacterium GW2011_GWC1_36_108)	1.4e-08	30.5	LBRD00000000	37 (Mycobacterium phage Graduation)	4.1e-08	31.9	KF560331	none	none	none	none
DIV1_139L	121906-121649	85	putative uncharacterized protein	AGABI2DRAFT_71493 (Agaricus bisporus var. bisporus (strain H97 / ATCC MYA-4626 / FGSC 10389))	0.0074	39.2	AEOK00000000	none				transmembrane	none	none	none
DIV1_140R	121927-122607	226	putative lipase	U27_00167 (bacterium UASB270)	7e-17	37.9	BAYZ00000000	OLOG_00066 (Ostreococcus lucimarinus virus OlV4)	4.8e-13	30.1	JF974316	alpha/beta hydrolase fold, fungal lipase-like domain	lipid metabolic process	none	none
DIV1_141L	122863-122666	65	hypothetical protein	none				none				transmembrane	none	none	none
DIV1_142L	125336-122886	816	von Willebrand factor A domain-containing protein	n/a (Daphnia magna)	9e-103	31.3	JAJ46672.1	none				VIT domain, von Willebrand factor, type A	none	none	none
DIV1_143R	125327-125469	47	hypothetical protein	none				none				none	none	none	none
DIV1_144R	125520-125891	123	hypothetical protein	none				none				none	none	none	none
DIV1_145R	125881-126183	100	hypothetical protein	none				none				none	none	none	none
DIV1_146R	126267-126458	63	hypothetical protein	none				none				none	none	none	none
DIV1_147L	127239-126673	188	putative RNA polymerase subunit RPB5	033R (Invertebrate iridescent virus 22)	0.00052	22.8	HF920634	031R (Invertebrate iridescent virus 30)	2.2e-05	22.8	HF920636	none	none	none	none
DIV1_148R	127192-128664	490	putative kinase	AMIV_104 (Anopheles minimus irodovirus)	1.8e-29	33.8	KF938901	AMIV_104 (Anopheles minimus irodovirus)	7.5e-31	33.8	KF938901	protein kinase-like domain	protein phosphorylation	protein kinase activity, ATP binding	none
DIV1_149R	128667-129899	410	hypothetical protein	none				none				transmembrane	none	none	none
DIV1_150L	130791-129892	299	hypothetical protein	none				none				transmembrane
DIV1_151L	131479-130859	206	putative glutaredoxin/thioredoxin	R50345_27110 (Paenibacillus sp. FSL R5-0345)	2.5e-05	34.6	CP009281	none				glutaredoxin, thioredoxin-like fold, signal peptide	cell redox homeostasis	electron carrier activity, protein disulfide oxidoreductase activity	none
DIV1_152R	131551-131976	141	putative thioredoxin-like protein	none				none				thioredoxin-like fold
DIV1_153L	132228-132040	62	hypothetical protein	none				none				none	none	none	none
DIV1_154R	132152-132499	115	hypothetical protein	none				none				none	none	none	none
DIV1_155L	132805-132545	86	hypothetical protein	none				none				none	none	none	none
DIV1_156L	133822-132881	313	putative uncharacterized protein	173L (Invertebrate iridescent virus 22)	4.1e-19	42	HF920634	173L (Invertebrate iridescent virus 22)	1.7e-20	42	HF920634	signal peptide, transmembrane	none	none	none
DIV1_157R	133844-135907	687	putative uncharacterized protein	036L (Invertebrate iridescent virus 30)	1.2e-16	20.7	HF920636	036L (Invertebrate iridescent virus 30)	5.2e-18	20.7	HF920636	none	none	none	none
DIV1_158R	135965-136078	37	hypothetical protein	none				none				none	none	none	none
DIV1_159R	136029-139712	1227	putative DNA-directed RNA polymerase II subunit RPB1 homolog	AMIV_117 (Anopheles minimus irodovirus)	0	36.6	KF938901	AMIV_117 (Anopheles minimus irodovirus)	0	36.6	KF938901	RNA polymerase Rpb1, domain 1,3,4,5; RNA polymerase, N-terminal, alpha subunit	transcription, DNA-templated	DNA binding, DNA-directed RNA polymerase activity, ribonucleoside binding	none
DIV1_160R	139714-139896	60	hypothetical protein	none				none				none	none	none	none
DIV1_161R	139893-140165	90	hypothetical protein	none				none				none	none	none	none
DIV1_162R	140192-140674	160	putative metallopeptidase	136L (Invertebrate iridovirus 25)	2.1e-17	44.7	HF920635	136L (Invertebrate iridovirus 25)	9.1e-19	44.7	HF920635	metallopeptidase, catalytic domain	none	metallopeptidase activity	none
DIV1_163L	141395-140682	237	putative FAD-linked sulfhydryl oxidase	AaV_290 (Aureococcus anophagefferens virus)	6.4e-07	35.6	KJ645900	AaV_290 (Aureococcus anophagefferens virus)	2.7e-08	35.6	KJ645900	ERV/ALR sulfhydryl oxidase domain, transmembrane	oxidation-reduction process	thiol oxidase activity	none
DIV1_164R	141539-142261	240	hypothetical protein	none				none				none	none	none	none
DIV1_165R	142280-142705	141	putative uncharacterized protein	none				n/a (Wiseana iridescent virus (WIV) (Insect iridescent virus type 9))	0.0081	28.1	GQ918152	none	none	none	none
DIV1_166R	142758-143282	174	putative uncharacterized protein	041R (Invertebrate iridovirus 25)	1.9e-64	55.6	HF920635	041R (Invertebrate iridovirus 25)	8e-66	55.6	HF920635	none	none	none	none
DIV1_167L	144418-143351	355	hypothetical protein	none				none				none	none	none	none
DIV1_168L	144360-144596	78	hypothetical protein	none				none				none	none	none	none
DIV1_169R	144890-145087	65	hypothetical protein	none				none				none	none	none	none
DIV1_170L	145529-145323	68	hypothetical protein	none				none				transferase (phosphotransferase) domain1	none	none	none
DIV1_171L	146022-145591	143	putative kinase	HMPREF0658_1606 (Prevotella marshii DSM 16973 = JCM 13450)	0.0083	31	AEEI00000000	none				protein kinase-like domain, transferase (phosphotransferase) domain 1	none	none	none
DIV1_172L	146399-146085	104	hypothetical protein	none				none				transmembrane	none	none	none
DIV1_173R	146579-147487	302	putative uncharacterized protein	EBH_0082910 (Eimeria brunetti)	1.7e-06	29.3	CBUX000000000	EhV18_00178 (Emiliania huxleyi virus 18)	0.00023	34.3	KF481685	none	none	none	none
DIV1_174L	147721-147500	73	hypothetical protein	none				none				signal peptide, transmembrane	none	none	none
DIV1_175R	147818-148846	342	putative neurofilament triplet H1 protein	GSBLH_T00004073001 (Blastocystis hominis)	0.00011	27.3	CABX00000000	GIV07 (Grouper iridovirus)	0.00098	33	AY666015	none	none	none	none
DIV1_176R	148898-149107	69	putative uncharacterized protein	PVX_084350 (Plasmodium vivax (strain Salvador I))	5.5e-23	67.7	AAKM01000002	NE-JV-1_651R (Paramecium bursaria Chlorella virus NE-JV-1)	1.1e-15	50	JX997176	coils	none	none	none
DIV1_177L	149253-149134	39	hypothetical protein	none				none				none	none	none	none
DIV1_178R	149685-149984	99	hypothetical protein	none				none				none	none	none	none
DIV1_179L	150134-150009	41	hypothetical protein	none				none				none	none	none	none
DIV1_180R	150150-152051	633	putative immediate early protein ICP-46 homolog	n/a (Wiseana iridescent virus (WIV) (Insect iridescent virus type 9))	4.9e-26	31	GQ918152	n/a (Wiseana iridescent virus (WIV) (Insect iridescent virus type 9))	2.1e-27	31	GQ918152	none	none	none	none
DIV1_181L	153072-152161	303	hypothetical protein	none				none				signal peptide	none	none	none
DIV1_182L	153236-153090	48	hypothetical protein	none				none				signal peptide	none	none	none
DIV1_183R	153578-153694	38	hypothetical protein	none				none				none	none	none	none
DIV1_184L	154520-153855	221	putative membrane glycoprotein	CMU_040670 (Cryptosporidium muris (strain RN66))	4.3e-09	31	DS989726	Bo10 (Bovine herpesvirus 4 (BoHV-4) (Movar virus))	1e-05	38	AY847311	transmembrane	none	none	none
DIV1_185R	153913-154173	86	putative uncharacterized protein	PFAG_03084 (Plasmodium falciparum Santa Lucia)	1.3e-09	50.7	KE123498	none				none	none	none	none
DIV1_186R	154519-155994	491	putative helicase	023R (Invertebrate iridescent virus 30)	3.2e-25	24.5	HF920636	023R (Invertebrate iridescent virus 30)	1.3e-26	24.5	HF920636	P-loop containing nucleoside triphosphate hydrolase, helicase superfamily 1/2, ATP-binding domain, helicase/UvrB, N-terminal	none	DNA binding, ATP binding, hydrolase activity	none
DIV1_187L	156502-156047	151	hypothetical protein	none				none				transmembrane	none	none	none
DIV1_188R	156468-157286	272	putative uncharacterized protein	058R (Invertebrate iridescent virus 30)	1.3e-85	56	HF920636	058R (Invertebrate iridescent virus 30)	5.6e-87	56	HF920636	transmembrane	none	none	none
DIV1_189R	157237-157599	120	hypothetical protein	none				none				signal peptide	none	none	none
DIV1_190L	157845-157630	71	hypothetical protein	none				none				none	none	none	none
DIV1_191R	157884-161573	1229	putative uncharacterized protein	OT_ostta18g01070 (Ostreococcus tauri)	3e-11	27.1	CAID01000018.2	H87 (Human herpesvirus 6)	0.00013	26.6	U92288	none	none	none	none
DIV1_192L	158406-157894	170	putative uncharacterized protein	EAI_15550 (Harpegnathos saltator)	2.8e-13	41.3	GL453952	none				signal peptide, transmembrane	none	none	none
DIV1_193R	161585-161962	125	hypothetical protein	none				none				none	none	none	none
DIV1_194L	162544-162020	174	hypothetical protein	none				none				transmembrane	none	none	none
DIV1_195R	162665-163195	176	putative ribonuclease H-like	none				B350L (Paramecium bursaria Chlorella virus NY2A (PBCV-NY2A))	0.00059	26.2	DQ491002	ribonulease H-like domain	none	nucleic acid binding	none
DIV1_196R	163244-163621	125	hypothetical protein	none				none				none	none	none	none
DIV1_197L	165081-163714	455	putative major capsid protein	075R (Invertebrate iridescent virus 22)	0	59.6	HF920634	075R (Invertebrate iridescent virus 22)	0	59.6	HF920634	group II dsDNA virus coat/capsid protein, hexon coat protein, subdomain 4; virus, major capsid protein, C-terminal	none	structural molecule activity	viral capsid
DIV1_198L	165434-165108	108	hypothetical protein	none				none				none	none	none	none
DIV1_199L	166378-165524	284	putative uncharacterized protein	IIV3-004R (Invertebrate iridescent virus 3 (IIV-3))	2.1e-05	25.5	DQ643392	IIV3-004R (Invertebrate iridescent virus 3 (IIV-3))	9e-07	25.5	DQ643392	transmembrane	none	none	none
DIV1_200L	170952-166477	1491	putative membrane protein	RirG_115520 (Rhizophagus irregularis DAOM 197198w)	3.9e-87	33.9	JEMT01017851	EhV364 (Emiliania huxleyi virus 86 (isolate United Kingdom/English Channel/1999) (EhV-86))	1.2e-79	31	AJ890364	coils	none	none	none
DIV1_201R	171118-171759	213	hypothetical protein	none				none				double-stranded RNA-binding domain	none	none	none
DIV1_202R	171877-172722	281	hypothetical protein	none				none				none	none	none	none
DIV1_203R	172791-173168	125	putative RNMT-activating mini protein	n/a (Apis mellifera)	6.4e-06	53.7	AADG00000000.6	none				RNMT-activating mini protein	methylation	RNA binding	mRNA cap binding complex
DIV1_204R	173277-173915	212	putative uncharacterized protein	YYC_03452 (Plasmodium yoelii 17X)	0.0018	23.7	AABL00000000	none				none	none	none	none
DIV1_205L	175057-173939	372	putative ribonucleotide-diphosphate reductase small subunit	IIV3-048L (Invertebrate iridescent virus 3 (IIV-3))	4.2e-101	47.7	DQ643392	IIV3-048L (Invertebrate iridescent virus 3 (IIV-3))	1.8e-102	47.7	DQ643392	ribonucleotide reductase small subunit, ferritin-like superfamily, ribonucleotide reductase-related	deoxyribonucleoside diphosphate metabolic process, oxidation-reduction process	oxidoreductase activity	none
DIV1_206R	175039-175467	142	putative uncharacterized protein	051L (Invertebrate iridovirus 25)	0.0046	35.4	HF920635	051L (Invertebrate iridovirus 25)	0.00019	35.4	HF920635	none	none	none	none
DIV1_207L	176084-175548	178	hypothetical protein	none				none				none	none	none	none
DIV1_208L	176375-176217	52	hypothetical protein	none				none				none	none	none	none
DIV1_209L	176842-176633	69	putative serine-threonine/tyrsine-protein kinase	RirG_088280 (Rhizophagus irregularis DAOM 197198w)	0.00073	46	AUPC00000000	none				protein kinase-like domain, serine-threonine/tyrosine-protein kinase catalytic domain, signal peptide	protein phosphorylation	protein kinase activity
DIV1_210L	177430-177149	93	putative protein kinase	n/a (Daphnia magna)	0.0064	32.9	JAN82240.1	none				protein kinase-like domain, phosphorylase kinase, domain 1	none	none	none
DIV1_211R	177533-177757	74	hypothetical protein	none				none				none	none	none	none
DIV1_212L	178266-177805	153	putative protein kinase	Si021787m.g (Setaria italica)	6.5e-10	33.8	AGNK00000000	V-YES (Avian sarcoma virus (strain Y73))	3.2e-08	32.9	L21974	protein kinase-like domain	protein phosphorylation	protein kinase activity, ATP binding
DIV1_213L	178592-178335	85	putative protein kinase	APZ42_016112 (Daphnia magna)	0.0043	35.8	KZS18105.1	none				phosphorylase kinase, domain 1	none
DIV1_214L	179298-178885	137	putative serine/threonine-protein kinase	BN706_00495 (Clostridium sp. CAG:557)	6.5e-09	37	CBDG010000106	n/a (Iragoides fasciata nucleopolyhedrovirus)	0.00028	34.6	FJ362523	protein kinase-like domain, protein kinase domain, tyrosine-protein kinase, transferase domain 1	protein phosphorylation	protein kinase activity, ATP binding
DIV1_215L	179663-179430	77	hypothetical protein	none				none				none	none	none	none
DIV1_216L	180409-179852	185	putative serine/threonine-protein kinase	n/a (Daphnia magna)	2e-15	34.3	JAK71942.1	n/a (Iragoides fasciata nucleopolyhedrovirus)	1.2e-06	28.5	FJ362523	protein kinase-like domain, protein kinase domain, serine/threonine/dual specificity protein kinase, catalytic domain, transmembrane	protein phosphorylation	protein kinase activity, ATP binding
DIV1_217L	180742-180455	95	hypothetical protein	none				none				none	none	none	none
DIV1_218L	181523-180921	200	hypothetical protein	none				none				none	none	none	none
DIV1_219R	181688-182122	144	putative uncharacterized protein	034L (Invertebrate iridescent virus 22)	2.2e-15	33.3	HF920634	034L (Invertebrate iridescent virus 22)	9.4e-17	33.3	HF920634	none	none	none	none
DIV1_220L	182361-182125	78	putative uncharacterized protein	none				none				Adenovirus type 2, E3A glycoprotein, transmembrane	none	none	integral component of membrane
DIV1_221L	182687-182376	103	hypothetical protein	none				none				transmembrane	none	none	none
DIV1_222L	182971-182813	52	hypothetical protein	none				none				transmembrane	none	none	none
DIV1_223R	182995-183222	75	hypothetical protein	none				none				none	none	none	none
DIV1_224L	183453-183211	80	hypothetical protein	none				none				none	none	none	none
DIV1_225L	184114-183947	55	hypothetical protein	none				none				transmembrane	none	none	none
DIV1_226L	184323-184156	55	hypothetical protein	none				none				transmembrane	none	none	none
DIV1_227L	184528-184379	49	hypothetical protein	none				none				transmembrane	none	none	none
DIV1_228R	184513-184635	40	putative uncharacterized protein	BN794_00908 (Coprobacillus sp. CAG:826)	0.0098	51.4	CBHZ010000033	none				transmembrane	none	none	none
DIV1_229R	184747-184896	49	hypothetical protein	none				none				none	none	none	none
DIV1_230R	184915-185064	49	hypothetical protein	none				none				none	none	none	none
DIV1_231L	185675-185061	204	hypothetical protein	none				none				none	none	none	none
DIV1_232L	185959-185708	83	hypothetical protein	none				none				none	none	none	none
DIV1_233R	185724-186101	125	hypothetical protein	none				none				none	none	none	none
DIV1_234R	186098-186280	60	hypothetical protein	none				none				none	none	none	none
DIV1_235R	186273-186581	102	hypothetical protein	none				none				none	none	none	none
DIV1_236R	186556-187758	400	hypothetical protein	none				none				none	none	none	none
DIV1_237L	188321-187749	190	putative uncharacterized protein	DDB0206414 (Dictyostelium discoideum)	5.5e-12	27.3	AAFI01000066	n/a (Spodoptera litura nucleopolyhedrovirus II)	6.3e-06	23.4	EU780426	none	none	none	none
DIV1_238L	188606-188409	65	putative uncharacterized protein	RLDS_23415 (Sphingobium lactosutens DS20)	0.0029	40	ATDP00000000	none				none	none	none	none
DIV1_239L	188833-188627	68	putative uncharacterized protein	MPTA5024_32910 (Microbispora sp. ATCC PTA-5024)	0.0014	50	AWEV01000266	none				none	none	none	none
DIV1_240R	188706-188915	69	hypothetical protein	none				none				transmembrane	none	none	none
DIV1_241L	189824-188931	297	hypothetical protein	none				none				none	none	none	none
DIV1_242L	190734-190090	214	putative high mobility group protein homolog	045L (Invertebrate iridescent virus 22)	3.4e-31	37	HF920634	044L (Invertebrate iridescent virus 30)	1.4e-21	37	HF920636	high mobility group box domain	none	none	none
DIV1_243L	192345-190816	486	hypothetical protein	none				none				none	none	none	none
DIV1_244L	192835-192296	179	putative FAS1 domain-containing protein	none				none				FAS1 domain	none	none	none
DIV1_245L	194660-192897	587	putative serine/threonine-protein kinase	148L (Armadillidium vulgare iridescent virus)	1.4e-20	28.2	HF920637	148L (Armadillidium vulgare iridescent virus)	6.1e-22	28.2	HF920637	protein kinase-like domain	none	none	none
DIV1_246R	194659-195027	122	putative transcription elongation factor S-II-like protein	GIV47 (Grouper iridovirus)	1.7e-10	41.1	AY666015	ORF085R (Singapore grouper iridovirus)	7.4e-12	41.1	AY521625	zinc finger, TFIIS-type	transcription, DNA templated	nucleic acid binding, zinc ion binding
DIV1_247R	195015-195131	38	hypothetical protein	none				none				transmembrane	none
DIV1_248L	196031-195114	305	hypothetical protein	none				none				none	none	none	none
DIV1_249R	196120-196461	113	thioredoxin-like	none				none				thioredoxin-like fold	none	none	none
DIV1_250L	196764-196474	96	putative neurofilament triplet H1-like protein	EBH_0004150 (Eimeria brunetti)	6.1e-08	31.6	CBUX000000000	n/a (Epizootic haematopoietic necrosis virus)	2.3e-08	45.5	FJ433873	none	none	none	none
DIV1_251R	196544-196729	61	putative uncharacterized protein	105R (European catfish virus)	0.0003	55.6	JQ724856	105R (European catfish virus)	1.3e-05	55.6	JQ724856	none	none	none	none
DIV1_252L	197309-196824	161	putative uncharacterized protein	n/a (Heliothis virescens ascovirus 3g)	7.9e-26	50.9	JX491653	n/a (Heliothis virescens ascovirus 3g)	3.3e-27	50.9	JX491653	signal peptide	none	none	none
DIV1_253R	197371-197916	181	hypothetical protein	none				none				none	none	none	none
DIV1_254R	198002-201274	1090	putative DNA-directed RNA polymerase II subunit RPB2 homolog	n/a (Wiseana iridescent virus (WIV) (Insect iridescent virus type 9))	0	34.6	GQ918152	n/a (Wiseana iridescent virus (WIV) (Insect iridescent virus type 9))	0	34.6	GQ918152	DNA-directed RNA polymerase, subunit 2, RNA polymerase, beta subunit, protusion, RNA polymerase Rpb2, domain 2, RNA polymerase Rpb2, domain 3, RNA polymerase Rpb2, domain 4, DNA-directed RNA polymerase, subunit 2, domain 6, RNA polymerase Rpb2, OB-fold, RNA polymerase Rpb2, domain 7	transcription, DNA templated	DNA binding, DNA-directed RNA polymerase activity, ribonucleoside binding	none
DIV1_255L	202578-201319	419	putative uncharacterized protein	AMIV_095 (Anopheles minimus irodovirus)	5.6e-29	27	KF938901	AMIV_095 (Anopheles minimus irodovirus)	2.4e-30	27	KF938901	none	none	none	none
DIV1_256R	202611-205718	1035	putative uncharacterized protein	n/a (Wiseana iridescent virus (WIV) (Insect iridescent virus type 9))	3.4e-20	24.4	GQ918152	n/a (Wiseana iridescent virus (WIV) (Insect iridescent virus type 9))	1.4e-21	24.4	GQ918152	coils	none	none	none
DIV1_257R	205727-206278	183	putative uncharacterized protein	066R (Invertebrate iridescent virus 22)	1.2e-18	34.3	HF920634	066R (Invertebrate iridescent virus 22)	5.1e-20	34.3	HF920634	none	none	none	none
DIV1_258R	206324-208678	784	putative uncharacterized protein	026R (Armadillidium vulgare iridescent virus)	9.4e-32	24.8	HF920637	026R (Armadillidium vulgare iridescent virus)	4e-33	24.8	HF920637	none	none	none	none
DIV1_259R	208707-209234	175	hypothetical protein	none				none				none	none	none	none
DIV1_260R	209365-213729	1454	putative DNA polymerase, family B	DPOL (Invertebrate iridescent virus 6 (IIV-6) (Chilo iridescent virus))	2.6e-44	24.5	AF303741	DPOL (Invertebrate iridescent virus 6 (IIV-6) (Chilo iridescent virus))	1.1e-45	24.5	AF303741	DNA-directed DNA polymerase, family B, ribonuclease H-like domain, exonuclease domain, multifunctional domain, palm domain	none	nucleotide binding, nucleic acid binding, DNA binding, DNA-directed DNA polymerase activity, 3'-5' exonuclease activity	none
DIV1_261R	213819-214292	157	putative zinc finger domain protein	164R (Invertebrate iridescent virus 30)	6.2e-06	26.4	HF920636	164R (Invertebrate iridescent virus 30)	2.6e-07	26.4	HF920636	zinc finger, CCCH-type	none	metal ion binding	none
DIV1_262R	214365-215117	250	putative A32-like packaging ATPase	AMIV_067 (Anopheles minimus irodovirus)	3.3e-47	39.7	KF938901	AMIV_067 (Anopheles minimus irodovirus)	1.4e-48	39.7	KF938901	Poxvirus A32, P-loop containing nucleoside triphosphate hydrolase	none	none	none
DIV1_263R	215128-218130	1000	putative helicase	122L (Invertebrate iridovirus 25)	1.2e-70	25.7	HF920635	122L (Invertebrate iridovirus 25)	5.2e-72	25.7	HF920635	helicase superfamily 1/2, ATP-binding domain, helicase/UvrB, N-terminal, P-loop containing nucleoside triphosphate hydrolase	none	DNA binding, ATP binding, hydrolase activity	none
DIV1_264L	219076-218054	340	hypothetical protein	none				none				transmembrane	none	none	none
DIV1_265L	219353-219054	99	hypothetical protein	none				none				none	none	none	none
DIV1_266L	219747-219304	147	putative uncharacterized protein	150L (Invertebrate iridovirus 22)	8.4e-05	31.6	HF920633	150L (Invertebrate iridovirus 22)	3.6e-06	31.6	HF920633	coils	none	none	none
DIV1_267R	219825-220253	142	putative uncharacterized protein	AMIV_046 (Anopheles minimus irodovirus)	6.8e-18	40.4	KF938901	AMIV_046 (Anopheles minimus irodovirus)	2.9e-19	40.4	KF938901	none	none	none	none
DIV1_268R	220234-220638	134	hypothetical protein	none				none				none	none	none	none
DIV1_269L	221584-220682	300	hypothetical protein	none				none				none	none	none	none
DIV1_270L	222064-221684	126	putative DnaJ-like protein	BRADI2G27830 (Brachypodium distachyon (Purple false brome) (Trachynia distachya))	3.5e-07	27.8	CM000881	Moumou_00292 (Acanthamoeba polyphaga moumouvirus)	0.00013	33.3	JX962719	DNAJ domain	none	none	none
DIV1_271R	222063-222926	287	hypothetical protein	none				none				none	none	none	none
DIV1_272L	223491-222985	168	putative uncharacterized protein	IIV3-085L (Invertebrate iridescent virus 3 (IIV-3) (Mosquito iridescent virus))	0.0016	26.1	DQ643392	IIV3-085L (Invertebrate iridescent virus 3 (IIV-3) (Mosquito iridescent virus))	6.6e-05	26.1	DQ643392	transmembrane	none	none	none
DIV1_273L	225149-223497	550	putative DNA ligase	AaV_124 (Aureococcus anophagefferens virus)	2.3e-28	26.3	KJ645900	AaV_124 (Aureococcus anophagefferens virus)	9.8e-30	26.3	KJ645900	NAD-dependent DNA ligase, N-terminal, NAD-dependent DNA ligase, adenylation, nucleic acid-binding, OB-fold	none	DNA ligase (NAD+) activity	none
DIV1_274R	225142-225477	111	hypothetical protein	none				none				transmembrane	none	none	none
DIV1_275R	225650-225925	91	hypothetical protein	none				none				transmembrane	none	none	none
DIV1_276R	225811-226053	80	hypothetical protein	none				none				none	none	none	none
DIV1_277R	226385-226804	139	hypothetical protein	none				none				none	none	none	none
DIV1_278R	226883-227803	306	hypothetical protein	none				none				none	none	none	none
DIV1_279R	227836-228423	195	hypothetical protein	none				none				none	none	none	none
DIV1_280R	228484-228825	113	putative protein phosphatase 2c	glysoja_013527 (Glycine soja (Wild soybean))	0.00037	37.6	AZNC00000000	none				PPM-type phosphatase domain	none	catalytic activity	none
DIV1_281R	229185-229466	93	hypothetical protein	none				none				none	none	none	none
DIV1_282R	229631-229906	91	putative protein phosphatase 2c	none				none				PPM-type phosphatase domain	none	catalytic activity	none
DIV1_283R	229981-230367	128	putative protein phosphatase 2c	H920_03191 (Fukomys damarensis (Damaraland mole rat) (Cryptomys damarensis))	0.0074	43.9	AYUG00000000	none				PPM-type phosphatase domain	none	catalytic activity	none
DIV1_284R	230324-230485	53	hypothetical protein	none				none				none	none	none	none
DIV1_285R	230482-230619	45	hypothetical protein	none				none				none	none	none	none
DIV1_286R	230697-230894	65	hypothetical protein	none				none				none	none	none	none
DIV1_287R	230863-231102	79	hypothetical protein	none				none				none	none	none	none
DIV1_288R	231237-231545	102	putative protein phosphatase 2c	GSOID_T00009579001 (Oikopleura dioica (Tunicate))	2.4e-10	43.9	CABV00000000	MYSEV_129 (Mythimna separata entomopoxvirus 'L')	4.5e-09	35.8	HF679134	protein phosphatase 2C, PPM-type phosphatase domain	protein phosphorylation	catalytic activity, protein serine/threonine phosphatase activity
DIV1_289R	232252-232719	155	putative protein phosphatase 2c	Orphan309 (Zea mays (Maize))	8.6e-06	36.8	CM000785.3	AMV119 (Amsacta moorei entomopoxvirus (AmEPV))	0.00081	33.9	AF250284	PPM-type phosphatase domain	none	catalytic activity	none
DIV1_290L	234047-232884	387	putative uncharacterized protein	145L (Invertebrate iridescent virus 22)	8.6e-46	44.4	HF920634	145L (Invertebrate iridescent virus 22)	3.6e-47	44.4	HF920634	none	none	none	none
DIV1_291R	234073-235026	317	hypothetical protein	none				none				none	none	none	none
DIV1_292L	235163-235044	39	hypothetical protein	none				none				none	none	none	none
DIV1_293R	235114-236403	429	putative immunoglobuline-like protein	Ceacam1 (Mus musculus (Mouse))	6.9e-05	24.1	AC162443	none				immunoglobulin subtype, immunoglobulin-like fold, immunoglobulin-like domain, immunoglobulin subtype 2, signal peptide	none	protein binding	none
DIV1_294L	236958-236515	147	hypothetical protein	none				none				transmembrane	none	none	none
DIV1_295L	237585-237100	161	hypothetical protein	none				none				transmembrane	none	none	none
DIV1_296L	238072-237623	149	hypothetical protein	none				none				transmembrane	none	none	none
DIV1_297L	238594-238079	171	hypothetical protein	none				none				transmembrane	none	none	none
DIV1_298L	239075-238629	148	hypothetical protein	none				none				transmembrane	none	none	none
DIV1_299L	239577-239092	161	putative protein kinase	n/a (Aplysia californica (California sea hare))	0.0086	37.7	AY569552	none				transmembrane	none	none	none
DIV1_300L	239699-239574	41	hypothetical protein	none				none				none	none	none	none
DIV1_301L	240925-239774	383	putative metalloprotease	none				n/a (Anomala cuprea entomopoxvirus)	0.0086	40	AP013055	metallopeptidase, catalytic domain, signal peptide	none	metallopeptidase activity	none
DIV1_302R	241002-242144	380	putative myristylated membrane protein	158R (Armadillidium vulgare iridescent virus)	6.6e-26	36.9	HF920637	158R (Armadillidium vulgare iridescent virus)	2.8e-27	36.9	HF920637	transmembrane	none	none	none
DIV1_303R	242146-243048	300	hypothetical protein	none				none				none	none	none	none
DIV1_304R	243080-243460	126	hypothetical protein	none				none				transmembrane	none	none	none
DIV1_305R	243495-243920	141	putative uncharacterized protein	none				n/a (Wiseana iridescent virus (WIV) (Insect iridescent virus type 9))	0.0039	30.8	GQ918152	transmembrane	none	none	none
DIV1_306R	244009-244686	225	hypothetical protein	none				none				transmembrane	none	none	none
DIV1_307R	244749-245624	291	putative uncharacterized protein	LELG_01000 (Lodderomyces elongisporus (strain ATCC 11503 / CBS 2605 / JCM 1781 / NBRC 1676 / NRRL YB-4239) (Yeast) (Saccharomyces elongisporus))	3.1e-05	36.7	AAPO00000000	IIV6-422L (Invertebrate iridescent virus 6 (IIV-6) (Chilo iridescent virus))	3.1e-08	29.2	AF303741	transmembrane	none	none	none
DIV1_308L	246305-245682	207	putative thymidine kinase protein	156R (Invertebrate iridescent virus 30)	1.4e-16	36.3	HF920636	156R (Invertebrate iridescent virus 30)	6e-18	36.3	HF920636	deoxynucleoside kinase, P-loop containing nucleoside triphosphate hydrolase, deoxynucleoside kinase domain	nucleobase-containing compound metabolic process	ATP binding, nucleoside kinase activity	none
DIV1_309R	246316-246756	146	hypothetical protein	none				none				transmembrane	none	none	none
DIV1_310R	246787-246972	61	hypothetical protein	none				none				none	none	none	none
DIV1_311L	247582-246854	242	hypothetical protein	none				none				transmembrane	none	none	none
DIV1_312L	248344-247733	203	putative uncharacterized protein	pheT (Acaryochloris marina (strain MBIC 11017))	9.6e-22	31.4	CP000828	none				none	none	none	none
DIV1_313L	248622-248323	99	hypothetical protein	none				none				none	none	none	none
DIV1_314R	248481-248846	121	hypothetical protein	none				none				signal peptide	none	none	none
DIV1_315R	248919-249647	242	hypothetical protein	none				none				transmembrane	none	none	none
DIV1_316L	251261-249747	504	putative uncharacterized protein	KLMA_50142 (Kluyveromyces marxianus DMKU3-1042)	2.3e-07	28.3	AP012217	162324566 (Organic Lake phycodnavirus 2)	0.00064	55.1	HQ704803	none	none	none	none
DIV1_317L	252073-251285	262	hypothetical protein	none				none				transmembrane	none	none	none
DIV1_318L	253103-251985	372	putative RAD2-like endonuclease	040R (Invertebrate iridescent virus 30)	6.6e-37	31.1	HF920636	040R (Invertebrate iridescent virus 30)	2.8e-38	31.1	HF920636	XPG/Rad2 endonuclease, PIN domain-like, XPG-I domain, 5'-3' exonuclease, C-terminal domain	DNA repair	DNA binding, catalytic activity, nuclease activity	none
DIV1_319L	253538-253107	143	hypothetical protein	none				none				transmembrane	none	none	none
DIV1_320L	254500-253616	294	hypothetical protein	none				none				coils	none	none	none
DIV1_321R	254735-256462	575	putative ribonucleotide-diphosphate reductase large subunit	AMIV_044 (Anopheles minimus irodovirus)	0	53.5	KF938901	AMIV_044 (Anopheles minimus irodovirus)	0	53.5	KF938901	ribonucleotide reductase R1 subunit, N-terminal, ribonucleotide reductase large subunit, C-terminal	DNA replication, oxidation-reduction process	none	none
DIV1_322L	256604-256491	37	hypothetical protein	none				none				none	none	none	none
DIV1_323R	256598-257620	340	putative serine/threonine protein kinase	none				none				protein kinase-like domain	none	none	none
DIV1_324R	257687-258901	404	putative protein kinase	GSPATT00016985001 (Paramecium tetraurelia)	0.00085	29.5	CAAL00000000	none				protein kinase-like domain	none	none	none
DIV1_325L	259428-258961	155	hypothetical protein	none				none				transmembrane	none	none	none
DIV1_326R	259025-260149	374	putative protein kinase	Cthe_1136 (Clostridium thermocellum (strain ATCC 27405 / DSM 1237 / NBRC 103400 / NCIMB 10682 / NRRL B-4536 / VPI 7372) (Ruminiclostridium thermocellum))	0.0039	27.6	CP000568	none				protein kinase-like domain	none	none	none
DIV1_327L	260952-260236	238	hypothetical protein	none				none				none	none	none	none
DIV1_328R	261210-262223	337	putative uncharacterized protein	086R (Invertebrate iridescent virus 22)	1.6e-21	26.9	HF920634	086R (Invertebrate iridescent virus 22)	7e-23	26.9	HF920634	none	none	none	none
DIV1_329R	262231-262629	132	hypothetical protein	none				none				transmembrane	none	none	none
DIV1_330R	262637-263071	144	hypothetical protein	none				none				none	none	none	none
DIV1_331R	263138-263632	164	hypothetical protein	none				none				signal peptide	none	none	none
DIV1_332R	263601-264617	338	hypothetical protein	none				none				signal peptide	none	none	none
DIV1_333R	264697-265488	263	hypothetical protein	none				none				none	none	none	none
DIV1_334L	265780-265541	79	putative uncharacterized protein	F2P9.27 (Arabidopsis thaliana (Mouse-ear cress))	0.0084	45.3	AC016662.7	none				none	none	none	none
DIV1_335L	267369-265912	485	putative uncharacterized protein	EHI_007510 (Entamoeba histolytica)	6.7e-10	34.7	AAFB00000000.2	none				none	none	none	none
DIV1_336R	267464-267586	40	hypothetical protein	none				none				none	none	none	none
DIV1_337L	268757-267573	394	putative uncharacterized protein	n/a (Daphnia magna)	4.4e-27	32.1	JAK58289.1	none				transmembrane	none	none	none
DIV1_338L	269296-268958	112	hypothetical protein	none				none				none	none	none	none
DIV1_339L	269864-269247	205	hypothetical protein	none				none				signal peptide	none	none	none
DIV1_340L	270156-269926	76	hypothetical protein	none				none				none	none	none	none
DIV1_341L	271153-270329	274	hypothetical protein	none				none				none	none	none	none
DIV1_342L	272034-271240	264	hypothetical protein	none				none				none	none	none	none
DIV1_343L	273216-272068	382	hypothetical protein	none				none				none	none	none	none
DIV1_344L	274697-273306	463	putative uncharacterized protein	n/a (Daphnia magna)	8.2e-18	27	JAN26953.1	none				none	none	none	none
DIV1_345L	276653-274806	615	hypothetical protein	none				none				none	none	none	none
DIV1_346L	278076-276880	398	hypothetical protein	none				none				none	none	none	none
DIV1_347L	278376-278194	60	hypothetical protein	none				none				none	none	none	none
DIV1_348L	279036-278377	219	putative uncharacterized protein	GCA01S_063_00140 (Geobacillus caldoxylosilyticus NBRC 107762)	5.2e-06	31.8	BAWO01000063	none				none	none	none	none
DIV1_349L	279658-279437	73	hypothetical protein	none				none				none	none	none	none
DIV1_350L	279978-279829	49	hypothetical protein	none				none				none	none	none	none
DIV1_351R	280284-280415	43	hypothetical protein	none				none				none	none	none	none
DIV1_352L	280771-280616	51	hypothetical protein	none				none				none	none	none	none
DIV1_353L	282023-280752	423	putative uncharacterized protein	YYG_00799 (Plasmodium vinckei petteri)	4.9e-15	25	KI965395	n/a (Ateline herpesvirus 3 (AtHV-3) (Herpesvirus ateles))	7.7e-13	21.2	AF083424	coils	none	none	none
DIV1_354L	282973-282581	130	hypothetical protein	none				none				transmembrane	none	none	none
DIV1_355R	283686-283892	68	hypothetical protein	none				none				none	none	none	none
DIV1_356R	284053-284247	64	hypothetical protein	none				none				none	none	none	none
DIV1_357L	284473-284342	43	hypothetical protein	none				none				none	none	none	none
DIV1_358R	284579-284851	90	hypothetical protein	none				none				none	none	none	none
DIV1_359L	284946-284785	53	hypothetical protein	none				none				none	none	none	none
DIV1_360R	285015-285476	153	hypothetical protein	none				none				none	none	none	none
DIV1_361L	285831-285700	43	hypothetical protein	none				none				none	none	none	none
DIV1_362L	286499-286200	99	hypothetical protein	none				none				none	none	none	none
DIV1_363R	286375-286890	171	hypothetical protein	none				none				none	none	none	none
DIV1_364R	286896-287156	86	putative RING finger protein	ZBAI_05446 (Zygosaccharomyces bailii ISA1307)	0.00058	37.3	CBTC000000000	LBA_00611 (Megavirus lba)	0.00021	35.6	JX885207	zinc finger, RING/FYVE/PHD-type, zinc finger, RING-type	none	protein binding, zinc ion binding	none
DIV1_365R	287454-287567	37	hypothetical protein	none				none				none	none	none	none
DIV1_366L	287669-287529	46	hypothetical protein	none				none				none	none	none	none
DIV1_367R	287713-287931	72	hypothetical protein	none				none				none	none	none	none
