# Supplementary material for: The End of a 60-year Riddle: Identification and Genomic Characterization of an Iridovirus, the Causative Agent of White Fat Cell Disease in Zooplankton
Source: G3 (Bethesda). 2018 Feb 27;8(4):1259–72. doi: 10.1534/g3.117.300429 (PMC5873915; doi:10.1534/g3.117.300429)
Supplement: Supplementary file 5 [file 1259TableS3.xlsx]

## Sheet: Table S3
Supplemental Table S3. Tandem repeats within the genome of DIV-1
No. of TRs	Indices		Period size	Copy number	percent matches	percent indels	consensus
	Start	End
1	189	224	15	2.4	76	0	CATTGAGTATCATGT
2	282	352	15	4.7	89	0	TGACATTGCAGAGTC
3	2468	2533	30	2.1	80	5	AAAACATCAGTCAAATAGTTTTATCTTCCAAA
4	2613	2756	32	4.4	77	12	TCCAATAGTTTTTCCCCAAAGAAAACTCAG
5	2603	2723	33	3.7	82	8	AAAACTAAAGTCCAATAGTTTTTGCCCCAAAG
6	2590	2760	65	2.6	69	18	TTTTCACCATTTCAAAAACTAAAGTCCAATAGTTTTTTCCACCAAAGAAAACTCCAGTCCAATAGT
7	2603	2771	32	5.2	79	9	AAAACTTATGTCCAATAGTTTTCACCATTGC
8	2727	3205	219	2.1	91	5	CATTTCTAAAACTTCTGTCCAATAGTTTTTCCATTGCAAAACTTGAGGTAGATTGTTTTATCTTCCACGAAAATTCCTGACCTCAGACTGATTAGATTACATGTTCTTTTAAGGTATAAATATTGGGTGAAACTTTAAATTTTTCAGTCTTCGGACTTCCGAGGTAGAAACAAGGTGCTCTCTCCCACCTCGCTCCTGCTGCACTGCAATTCAGGTAAGT
9	3136	3157	11	2	100	0	GCTCCTGCTGC
10	4218	4475	71	3.6	98	0	GAAGTTGTTACAGAATCCTTTATAATTGCAGATAAACATGTAGTCTCTATTAGAATTGCTTATACAACAAT
11	4337	4458	41	3.2	62	27	TTAGAATTGCTTATACAACAATGAAGTTGTTACAGAATCCT
12	4622	5562	33	28.1	74	14	CAATAGTTTTTCCCATTCAAGAAAACTTCAGTT
13	4966	5020	17	3.2	57	10	TCAAAGATAACTTCAGT
14	4622	5543	68	13.8	83	7	CAATAGTTTTTACCCAAAAAAGAAAACTTGAGTTCAATAGTTTTTCCCATCAAAGAAAACTTAGTT
15	4619	5562	136	7	82	8	GTCCAATAGTTTTTGACCCAAAAAAGAAAACTTAGTTCAATAGTTTTTCCAACCAAAGAAAACTTATGTTCAATAGTTTTTGACCCAAAAAAGAAAACTTGAGGTCAATAGTTTTTCCCATCAAAGAAAACTTCA
16	6238	6268	16	1.9	86	0	ATTTCATTTATTTCTG
17	6537	6652	28	4.3	64	18	TCACACGCTGCGATCACATGTTTCAAAG
18	6537	6599	15	4.3	80	8	TCACACGCTTCAAAG
19	6937	6976	18	2.2	86	0	AAATCCCTCAAGATTTAG
20	7375	7440	20	3.3	95	0	GTTAGTTTCACGTCACGTAA
21	7498	7540	21	2.1	86	4	TGTGTCGACTTGTGCGAACT
22	7498	7540	10	4.2	75	21	TGTGTGACT
23	7564	7646	16	5.2	91	0	CACATGCTCAAAGTCA
24	7884	8249	120	3	95	1	TAGAAATGACCACTACCTGTGACGAAATTGGGACTTCAGAGACTCAGAACGACAAGACTCAACTTTCAACCATTCCTCAAGATTTGAAAAAAGAGGAATTAATGGATCAACGCTTCGATT
25	8260	8312	15	3.5	89	2	AGAAAGAGAAAGAAT
26	8255	8312	6	9	73	26	GAAAGA
27	8245	8309	21	3.4	74	24	AGAAAGAATCGAAAGAGAAAG
28	8245	8312	36	1.9	93	3	AGAAAGAATCGAAAGAGAAAGAAAAAGAAAGAAAG
29	8752	8806	20	2.8	91	5	GTCACGTTTGTTAGTTTCAC
30	8907	8966	14	4.4	77	6	AAAGTCACATGCTC
31	9671	9707	18	2	89	5	CTCGTGAAAACGACGAAAA
32	9701	9733	9	3.7	80	12	ACGAAGAGA
33	9798	9892	20	4.8	98	0	GTCACGTTTGTTAGTTTCAC
34	9898	9927	10	2.9	90	5	ATGAATGAAC
35	10076	10174	27	3.7	84	11	TGACTCTTGAAAAGGTCGAAAACAACA
36	10136	10180	12	3.5	63	26	TTGAAAATGTCG
37	12224	12245	10	2.2	100	0	ATTGAATTGC
38	13345	13403	21	2.8	94	0	CAGATCTTTCTGCCTGAGCTT
39	13438	13495	18	3.2	88	9	TCTTGTCACGACTTTTTC
40	13502	13585	6	14	59	18	GCTTTT
41	13484	13585	24	4.3	78	5	GCTTTTGCTCTTTCCACCGCTTTT
42	13502	13652	30	5.2	63	30	GCTTTTGCTTTTCTCTTCCACCGCTTTT
43	13484	13585	48	2.1	85	3	GCTTTTGCTCTTTCCATCGATTTTGCTTTTGCTCTGACCACCGCTTTT
44	13473	13659	72	2.8	74	15	CTCTTTCTTCGATGCTTTTGCTCTTTCCACCGCTTTTGCTTTTGCCATGACCACCGCTCTTTCCACCG
45	13469	13679	66	3.2	73	20	TTTGCTCTTTCTTCGATGCTTTTGCTCTTTCCACCGCTTTTGCTTTTTCCATGACTTTTGCTC
46	13449	13670	18	12.7	65	23	CTTTTGCTCTTTCCATG
47	13562	13655	48	2	79	8	GCTCTTTCACCGATGTTTGCTCTTTCCACCGCTTTTGCTCTTTCCACC
48	13669	13704	12	2.9	88	8	TTGATCTTCTTG
49	13670	13709	13	3.2	89	3	TGATCTTCTTTGC
50	13883	14291	18	24.1	82	12	TCTTCTTCATCTGATCT
51	13880	14349	117	4	78	13	TGATTCTTCTTTCAGTCGATCTTCTTCTTTCAGTCGATTCTTCTTCCATCTGATCTTCTTCCATCTGATCTTCTTCCATCTGATCTTCTTCTTTCAGGTGAAATTCTTCTTTCAGG
52	14143	14174	15	2.4	85	15	TTCTTTCAGTCGA
53	14260	14291	15	2.4	85	15	TTCTTCCATCTGA
54	13972	14349	18	22.5	80	10	TTCTTCTTTCAGGTGAA
55	13988	14334	84	4.1	72	15	TCTTCTTTCAGTCGATCTTCTTCTTCCATCTGACTTCATCCATCTGATCTTAGTTCAGGTGAAATTCTTCTTTCAGTCGAAAT
56	14394	14472	27	2.9	86	3	TCATCGTCTGGTGGGTTTCCTGGTGGC
57	14394	14461	12	4.9	69	20	TCATCGTCTGGTGGG
58	14399	14472	12	5.7	61	25	GTCTGGTGGATT
59	14499	14522	12	1.9	91	8	TTCACTCTTTGTC
60	15107	15159	12	4.2	62	29	TGTCGGAACTGT
61	15188	15279	12	7.2	79	13	AACTGCTGATGG
62	15188	15279	27	3.6	80	10	AACTGCTGATGGAACTGCTGATGG
63	15200	15280	39	2.1	84	11	AACTGCTGATGGAACTGCTGATGGAACTGCTGTATGCGA
64	15215	15298	24	3.4	81	8	AACTGCTGATGGAAATGAAGATGG
65	15984	16086	26	4	100	0	GTGATGTGAACATTGGTCAACCGAAC
66	16431	16716	24	11.9	94	1	GAAGAGAAACCAAAGACCGAAGAA
67	16998	17032	16	2.2	80	19	AATTCTTTGAATGTG
68	17669	17696	13	2.2	87	12	CTCAGTTTCTGTG
69	18332	18392	19	3.2	81	11	AGAAGATTGAAGACTCGGG
70	18882	18911	16	1.9	86	6	AATGAATAAAAGAAAC
71	20023	20081	24	2.4	73	15	CAGGAAATGTGAAATTTCTGTTG
72	20965	21089	57	2.2	92	0	ACATTTCAGATTGTGTTACATCTTTCAAAAAACGGAAGATTTCCGATCAATCTTCAG
73	20983	21075	28	3.2	64	14	CATCTTTCAAAAAACGGAAGATTTCCGATC
74	22247	22278	12	2.4	90	10	ACATGGCAAAATCC
75	22358	22390	17	1.9	87	0	TTTCAAATGATTCATTG
76	22453	22478	6	4.3	81	18	AAGATA
77	25102	25146	18	2.6	86	13	TGAAAGAGATGGAACAAG
78	25569	25602	15	2.3	80	10	TTTTATCATTACTAA
79	25826	25851	12	2.2	86	13	ATGTGTCATCAA
80	25974	25994	5	4.2	100	0	GATGG
81	26039	26104	17	3.9	69	15	ACATTTGAACAAGAAAG
82	26061	26125	20	3.6	57	28	TGAAAAAGAAAAAAATCAA
83	26052	26132	33	2.4	89	4	AAAGAATTTGAACAAGAAAAAAATCAAATGAA
84	26634	26665	14	2.4	80	10	AATGAAAACTTCA
85	26643	26690	17	3.1	72	18	TTCAAATGAAATTGT
86	28346	28373	13	2.1	93	6	ACGATATTCGACAC
87	29781	29914	14	9.6	100	0	CTCAGTCATTCTGC
88	29909	29959	24	2.3	78	15	CAGTTCGACATGGAAAATCACTCG
89	30089	30111	12	1.9	100	0	TTCAACATGTGT
90	31239	31287	14	3.5	91	5	CAGTCATTCACTTG
91	34934	34975	23	2	77	13	ATGGTGTTCAGAAGATTGAC
92	38007	38032	11	2.5	87	6	TCGATTCACCT
93	40272	40322	24	2.1	100	0	AGATTTCGATGACGTTCCTGTCTG
94	41833	41905	30	2.3	78	17	GCATTTCTGAACTCTTCGTTCAATTTCTGTT
95	41833	41915	33	2.6	75	19	GCATTTCTGCAAGTCTTCGTTCAATTTCTGTT
96	42860	42907	22	2.3	75	7	TTTCTTAATTAAGCTCTTCAAT
97	44711	44750	21	1.9	80	10	TTTTCAAACTATCTATTTCGT
98	51423	51475	25	2.1	76	13	AACTGCTTGAACGAGTTCTGAAACG
99	55850	55944	12	8	95	3	CAACATCTTCGA
100	60269	60379	24	4.5	76	8	GAAAAACATGAAAATTTCAGAAGT
101	63139	63180	11	3.5	78	15	GATGAAATGAT
102	63071	63290	102	2.2	98	0	ATGATGAATTTGGTGAAATTTCATTCAGCAAATTGGAAAAGTCTCCGGGCTTTCCGAGAGAATTTGCCGATGAATTTGATGACTCGAACTGATGATGAAATG
103	63262	63327	3	23	65	20	TGA
104	63241	63328	11	7.5	81	11	GATGAAATGAT
105	63232	63331	23	4.3	87	6	GAATTTGATGATGAAATGATGAT
106	66515	66545	10	3.2	81	9	AAAACCAACC
107	67154	67261	15	7.8	60	27	CAACAACAGTCTCCT
108	67157	67254	12	7.4	68	18	CAACAGTCTCCT
109	67157	67256	27	3.7	100	0	CAACAGTCTCCTCAACAACCTGTCACT
110	67356	67404	12	3.8	65	15	CTCAACAACCCC
111	67355	67501	27	5.4	78	7	ACTCAACAACCCCTCCACAACCTGTC
112	67368	67503	54	2.5	91	2	CTCTCACAACCTGTCACTCAACAAACACCTCCACAACCTGTCACTCAGCAAGTT
113	68764	68789	13	2	85	14	GTTCCATTTTTCT
114	70340	70706	63	5.5	88	6	GGTCAAATTGTCCCGTCAAGAAGAGCGTCTGTGGCCAGTTTTCATTCTGCGTCGGCAGAAACA
115	70334	70712	126	2.8	89	8	ACCGATGGTCAAATTGTCCCGTCAAGAAGAGCGTCTGTGGCCAGTTTTCATTCTGCGTCGGCAGAAACAGGTCAAATTGTCCCGTCAAGAAGAGCGTCTGTGGACAGTTATCATTCTGCATCGGCAGAACAC
116	70529	70712	72	2.6	91	0	GGTCAAATTTTCCCGTCAAGAAGAGCGTCTGTGGACAGTTATCATTCTGCATCGGCAGAAACACATCCCGAT
117	70987	71025	11	3.7	80	10	AAGAAAATGA
118	70990	71044	12	4.8	70	22	AAAGATGAATGA
119	71018	71071	15	3.8	76	13	AATGAACAAGAGGA
120	71693	71734	21	2.2	83	12	TCTTCACGCAGTCAATGACG
121	72259	72346	15	5.8	67	11	ACAGCTGCAACTTTG
122	72266	72355	30	3	96	0	GCAACTTTGACAGCTGCAACTGCTCAACCA
123	73534	73571	19	2	94	0	GTTCGGTGCTTCGTGACGT
124	77044	77083	14	2.9	92	0	TCATTGTTGAAAAC
125	78699	78725	12	2.3	86	0	AAAAGGAAAACA
126	78851	79087	48	5	96	0	CCTCAGTCAAAGTTTCCTTCTGACGCCCTTCGGTTGACGTTTGAACCG
127	79670	79715	15	3	93	3	TTTTTCATTTTCAAA
128	81074	81131	26	2.1	76	23	ATTTCCGAAGCAATTTTTCCTTTCTG
129	82687	82716	13	2.3	88	0	AAAACGCAATTAA
130	83229	83263	14	2.4	76	4	TTTCAATGAAGAAAG
131	86728	86753	13	1.9	92	7	TCGAATGCACGTTG
132	87916	87960	10	4.3	71	15	TTTCATTTTT
133	87916	87974	15	4.1	74	10	TTTCATTTCTTTTT
134	88521	88552	13	2.5	90	10	TCATCCAGAAACA
135	88614	88647	12	2.7	77	9	ATAGTTCAGATTG
136	89698	89740	13	3.3	73	0	TCAATTCAGATTG
137	90311	90334	12	2	91	0	TTTGTTCGAAAC
138	90550	90598	23	2.1	82	17	TTTTTCCAGCATGTCATGTTGAG
139	90932	90982	14	3.6	89	2	TTCACTTCATGACA
140	91228	91267	10	3.8	74	9	CATCAAACAT
141	91228	91254	11	2.6	88	5	CATCAAACAA
142	91493	91557	31	2.1	100	0	ACTTGGGAGCTCGAAGGACTTTGATTGTTCA
143	92009	92030	10	2.2	100	0	TTTTTGATCA
144	93044	93079	15	2.5	78	8	ATGTTTGTACAAAA
145	93108	93136	12	2.4	82	0	TGAAACTGAGTC
146	93144	93200	6	9.5	72	14	TGATGA
147	93144	93184	9	4.6	79	11	TGATGGTGA
148	93144	93184	18	2.3	91	8	TGATGTTGATGTGGGTGA
149	93151	93195	9	5.8	66	28	GATGATGG
150	94458	94513	19	2.9	94	0	GGCATGAGAGATTTTGAAT
151	95648	95701	15	3.5	71	2	TTTTCCAACGAATGA
152	95665	95712	15	3.2	69	0	TTTCCAATGTATCAG
153	95649	95712	30	2.1	94	2	TTTCCCAACGAATGATTTTCCAATGTCTCAG
154	95705	95747	15	2.9	79	3	TTCAGATTTTTTCTC
155	95711	95749	14	2.7	80	4	TTTTTTCTTTTCACA
156	96044	96086	18	2.3	72	4	TAAATTTTGGTCGAGTGAA
157	97600	97656	14	4.1	100	0	GTTCGCACCACTCT
158	99709	99738	15	1.9	86	6	TTCAGAAAATTCAATT
159	102545	102571	12	2.2	86	6	CAATACTCAAGAA
160	105655	105727	30	2.6	83	12	ATCCATTTTTGCATTTTCAAGGAAGCACA
161	107190	107239	20	2.3	86	10	AAAAATTCCTGTTGTTGGCTTG
162	112283	112316	17	2.1	78	15	AATTTGCATATTCCAA
163	113023	113071	11	4.3	82	10	AATTTTGGACA
164	113018	113070	24	2.2	89	3	AAAACAATTTTGGACAAATTTTGGA
165	113312	113406	42	2.3	88	3	CAGAATCTTTTTCTGGCTCAGTCACACCAGTAACTTCCTTGA
166	113416	113455	19	2	86	13	TGGAGATGAATGTGGAAGGA
167	113458	113538	15	4.9	64	25	TTTTCTGGCTCAGTCT
168	113473	113529	18	3.3	68	22	TTTTCTTCAACAGACTCT
169	113458	113594	33	4.2	86	3	TTTTCTGGCTCAGTCTTTTCTTCAACAGACTCT
170	113545	113760	96	2.4	73	16	TCGACAAGCTCTTTTTCTGGATCAGTCACTTCACTTCGACAGACTGACCTCAATTCTTCAACCAGTGAGCATCAATTTCAAAACTTCG
171	113899	113918	9	2.2	100	0	TCAGTCACT
172	113866	113948	42	2	83	6	TTCATCACTTCGTCGACAATCTCATTTTCTGGATCAGTCAC
173	113688	113970	150	1.9	92	1	TGAATTCTTCAAGCCAGTGAGCATCAATTTCATTACTTCGTCGACAATCTCATTTTCTGGATCAGTCACTTCAGTCACATCTTCGACAGACTCTTTTTCTGGATCAGTCACACCTTCGACAGAATTTTCTTCAATCACTTGAATCTGTCT
174	114228	114265	12	2.7	69	23	CAAAACAACAATCCC
175	115915	115981	20	3.3	97	0	GAGTGTCCCTTCCCTTTTGA
176	117525	117554	12	2.4	88	5	AGAAGCAAAAGA
177	117565	117605	19	2.1	82	13	AAATGAAAATTAGAAATGA
178	117558	117591	12	2.9	72	20	GGAAAATGAAAT
179	119061	119154	24	3.9	94	0	TCCGCAGCAGTCGCAATTCATTCC
180	119174	119204	13	2.4	100	0	CGCATTTGTGATT
181	119174	119209	13	2.9	92	8	CGCATTGTGATT
182	119783	119809	13	2.2	86	6	ATGGGATCATCT
183	122023	122046	12	2	91	0	ATTGAAAACGAA
184	122690	122842	37	4.1	78	8	AAAATTGATTGAATAAATGTTTTGGGGAAAAGAATGA
185	122822	122859	19	2.1	90	9	AATGTTTTGGAAAAAGAA
186	125428	125452	13	1.9	91	0	ATCAGGTTGTCTT
187	125729	125825	16	6.3	75	5	TTTTCACAAAAAACT
188	125790	125826	18	2.1	94	0	TTTTTCAAAAAACTTTTT
189	125729	125825	31	3.1	76	5	TTTTCACAAAAAAATTTCTTTTCAAAAAACT
190	126345	126394	16	3.1	94	0	TTGTCTCAAAGTGTTT
191	133429	133463	15	2.3	100	0	GTTCGTTGAACGCTG
192	133425	133479	15	3.7	80	0	GATGGTTCGTTGAAC
193	133466	133529	19	3.3	60	12	GAATGATTGTTGTGATCT
194	139775	139839	17	3.6	67	16	AATCAAATTCATTCTGA
195	140325	140395	15	4.8	68	10	TCACAAAAGATTACA
196	144417	144447	12	2.8	72	22	ATTGTTAATCTG
197	145019	145048	14	2.1	82	17	AAATGTTTGATTTGG
198	145983	146009	14	1.9	92	0	TCAATCCTACATCC
199	146128	146154	13	2.1	92	0	TCACACAAGAAAA
200	147166	147207	21	2	78	21	AAAAGGAAGTGAGTCATATCAT
201	147301	147378	12	8	55	42	TCAACGATTCCA
202	147307	147393	18	4.8	100	0	ATTCCATCAACGATTCCA
203	147386	147489	24	4.3	96	0	CAACGATTTCACGAAAGAAAACAC
204	147384	147547	72	2.3	71	14	ATCAAAGATTTCACGAAAGAAAACACCAACGATTCCACGAAAGAAAAAACCAACTAAATCACAAAAGAA
205	148436	148591	36	4.8	73	18	TGGTCATTAAAGAATTCCAACAAAAGAAAAA
206	148436	148494	30	1.9	80	10	TGGTCATTAAGAATGCCAACAAAGAAAATA
207	148489	148613	36	3.5	92	2	AGAACAAATGTTTCTTCAAAGATTTCTCCAAAAATG
208	148961	149084	18	6.9	100	0	AGACGAATGGAGGAAGCC
209	149649	149705	23	2.5	73	18	GAAATTGGAAGAGATGCCAGAT
210	152043	152093	12	4.1	63	22	TTCAAATGATTT
211	153193	153232	18	2.2	86	0	ATCAGAATCACTTGAACA
212	153577	153621	23	2	95	0	AATGTTTTTGTTTCGTGAAAACG
213	153921	154056	27	5	97	0	AGTTGTTGAGGAAATGGTTGTTGAGTC
214	154401	154430	10	3.1	86	13	TTTTTGTTCT
215	157668	157767	14	7.4	74	18	TGAAACAAGTTTGG
216	157663	157774	27	4.1	98	0	TTTTGTGAAACAAGTTTGGTGAAAACA
217	158090	158350	36	6.8	63	20	AAGTGCGTCAACAACTGTGACAGAAAATGCGTCAGC
218	158121	158151	12	2.6	84	0	TCAGCAAGTGTT
219	158391	158421	12	2.6	84	0	TCAGCAAGTGTT
220	160411	160440	16	1.9	86	6	ATGACACTTTGATTCG
221	160865	160916	27	1.9	84	7	TTTCTATCAAAACCATCATTCATATCC
222	161018	161056	15	2.9	78	14	AGATCAGACTGCGG
223	161241	161318	18	4.2	90	5	CCAACATCAAATGTTCAA
224	162447	162504	14	4.1	100	0	GGCGCTGATGGAAT
225	164750	164780	16	1.9	81	12	TTGTCCATGAGATTCT
226	165855	165881	11	2.3	81	12	TGAAAAACTGGA
227	167454	167520	15	4.9	65	20	CTTCTCTTTCACGAG
228	167537	167613	21	3.7	82	6	CGTTCTTTGCTTCTCTCTGA
229	167537	167638	42	2.3	85	5	CGTTCGTTTTCTTCTCTCTGACGTTCTTCCGCTTCCCTCTGAAC
230	167698	167774	21	3.5	67	21	TTCTTCCTGTTTCGAAGCTG
231	167696	167790	24	4.1	60	13	TCTTCCTCCTGAATCCGAAGCTGT
232	167893	167982	9	10.3	88	7	CGGAGGTGG
233	167894	167991	30	3.3	77	0	GGAGGTGGCGGAGGTGGCGGAGGTGGTGGC
234	167893	167993	51	2	98	0	CGGAGGTGGCGGAGGTGGCGGAGGTGGCGGAGGTGGCGGAGGAGGTGGTGG
235	167989	168041	19	2.7	71	11	TGGTGTTTTTGTTGAGAT
236	168008	168039	9	3.4	78	4	TTTGGTGGT
237	168724	168755	12	2.7	90	0	TGGAGGTTGTTT
238	168891	168926	9	4	70	22	TGGGTGGAG
239	168914	168939	12	2.2	100	0	GGAAGTGGTGGA
240	168244	169303	252	4.3	95	1	TGGAGGTTGTTTTGGAAGTTCCTTGATTTCAACTGGTTTCAAATAAGGTTGTTGTTTTGGTGGACGTTTCAGGATTTTGTCACCTCTATCTCTGAGTTGTTGCTCAAATGATTTAAATGGCTTTTGTTTTTCATCCGCTGATGTCTGTTTCTTGGGTGGAGTGAGTGCCGTGGGTGGAAGTGGTGGAGGAAGTGGTGGAGGTTGTTTCTGTTTCTGTGGCTGTGGTGGTGGAGGAGGTGGAGTTTGTTT
241	168976	169007	12	2.6	85	5	TGGAGTTTGTTT
242	169228	169259	12	2.6	85	5	TGGAGTTTGTTT
243	169373	169494	48	2.5	97	0	GTTGGAGAAGTTGCCGATTTTGGTTTTTCCTTGACATCAACTGGTTTG
244	169390	169471	26	3.3	53	25	TTTTGGTTTTTCCTTGACATCAACTG
245	169515	169543	15	1.9	85	0	ATGGTTTCGCTGAAG
246	169640	169763	66	1.9	85	8	GGCATGGGTGGTGGTGGAGGTGGTTTGTTTGTCGGAGATGATGGTGGTTTGCTTGTCGGAGTT
247	169652	169767	24	5.1	62	23	GGTGGAGGTGGTTTGCTTGTCGGA
248	169853	170049	108	1.8	86	2	ATTGGATTTCTTGTGAAACGAACAGGAAGCATTTCAAATTTATGCGAATGGTGTTTCGGATAATTGCGAATATCACGAATGAAAGTCTCTTTCAGTGGAAGATGTTTT
249	170635	170657	10	2.3	100	0	CGAATTGAAA
250	170898	170927	15	2	81	12	TTTTGGAAACATCGG
251	173019	173074	27	2.1	89	0	AAAAAACCTTGCGATTCAAAAGATCTC
252	173714	173866	46	3.3	57	23	AAAACGGAAATGTTATGTTTTGAATTCGGAAGAAATTAAAAATGTC
253	173663	173869	93	2.2	88	1	TGTCAAAACTGAAGATGTCCAGGACGAAGACATGGAAGATCATCCATGCAAAAAACGGAAATGTGATGTTTTATATTCGGAAGAAATTAAAAA
254	175978	176046	21	3.3	100	0	TCTGTTGTCACCGACTCTCTG
255	176592	176620	12	2.4	100	0	CTGAATCCAACA
256	176618	176657	10	3.9	75	12	GAAAATCAAAA
257	177787	177832	12	4	70	22	AAAATCAAAAA
258	179466	179486	11	1.9	100	0	TTTCATGACAT
259	184239	184274	18	2.1	80	10	AAAGAATCACCAAAAT
260	184294	184325	15	2.2	88	5	TTTGCCATCATCCA
261	185035	185063	12	2.5	88	11	ATTTATTTTTC
262	187785	187821	18	2.1	100	0	TTCAATCACTCTTTTTGG
263	187811	187853	19	2	83	16	CTCTTTTTGGTGTTCTGGTTTTT
264	188080	188137	27	2.1	87	0	TCATCAATCAAATGATTGATGTAATCG
265	188144	188237	21	4.5	95	0	TCGCTGATGAGCCATCATCAC
266	188534	188599	12	4.7	87	12	TTCCACTCTTTCTTC
267	188534	188599	15	4.9	88	7	TTCCACTCTTTC
268	188750	188828	15	5.3	89	0	TCTTGATCTTTTGTT
269	189674	189736	30	2.2	77	5	TCCAAATTCGTTGACAAGACAAGCGTTT
270	193297	193330	12	2.7	77	4	ATTAATTTGCTGA
271	195134	195156	12	1.9	100	0	GATCAGAATCAC
272	196565	196698	15	8.3	65	8	GAAGACCTTTTCCCA
273	196600	196685	33	2.6	85	8	CTTTTTCCCAGAAGATCTTCTCACAGGAGATTT
274	196579	196699	51	2.4	83	6	AGATTTCTTTTTTCCAGAAGATCTGTTTCACAGAAGATCTTCTCACAGA
275	196570	196704	18	8.2	71	13	CTTTTTCCCAGAAGATTT
276	196879	196904	12	2.1	85	7	GGAACTGTGATGA
277	201281	201315	17	2.1	89	10	TGTTTGCAATCATTCAA
278	201287	201322	8	4.4	79	6	CAATCATT
279	201287	201322	17	2.2	85	5	CAATCATTCAATCATT
280	202789	203254	237	2	87	0	TCGACGATGAAGCGATCAAAGATTTAGCCGACACAATAATCAAAGACTATCAAAATTTTTATCGAACAAACTCTTTTCTCAAACGAACAGAGAAAACAATTGACGCGTTCATGCAAAAAAAAAAGAATCAAAAGGCAACAATTTTTCAAGAAATAGCTTCATCTCTCAAGAAACTGGATCTTCAGGAATTGCTAAAAGAATGCAAATCTCTGCAAACGAATTCATTTCATTCACCAC
281	206645	208124	306	4.8	96	1	CCTGATTCAACGACTTCAGAAAAAGGAATTCTGATGTTGGCAGGTGACCTGACTGGAACTGCAGACTTGCCAAAGATTCAGAAACCAGCAACCGGGACAATTGACGTTTTCGCAGGTTTTGATGCAGCAGGTTCCCTGACAGTTTCATCACTGCCTGATTCAACAACAACAGAAAAAGGAATTCTGATGTTGGCAGGTGACTTGACTGGAACTGCAGACTTGCCAAAGATTCAGAAACCAGCAACCGGGACAATTGACGTTTTCGCAGGTTTTGATGCAGCAGGTTCCCTGACAGTTTCATCACTG
282	206645	208124	459	3.2	94	1	CCTGATTCAACAACAACAGAAAAAGGAATTCTGATGTTGGCAGGTGACCTGACTGGAACTGCAGACTTGCCAAAGATTCAGAAACCAGCAACCGGGACAATTGACGTTTTCGCAGGTTTTGATGCAGCAGGTTCCCTGACAGTTTCATCACTGCCTGATTCAACGACAACAGAAAAAGGAATTCTGATGTTGGCAGGTGACTTGACTGGAACTGCAGACTTGCCAAAGATTCAGAAACCAGCAACTGGGACAATTGACGTTTTCGCAGGTTTTGATGCAGCAGGTTCCCTGACAGTTTCATCACTGCCTGATTCAACAACAACAGAAAAAGGAATTCTGATGTTGGCAGGTGACCTGACTGGAACTGCAGACTTGCCAAAGATTCAGAAACCAGCAACC…
283	206808	208124	153	8.6	96	0	TGCCTGATTCAACAACAACAGAAAAAGGAATTCTGATGTTGGCAGGTGACCTGACTGGAACTGCAGACTTGCCAAAGATTCAGAAACCAGCAACCGGGACAATTGACGTTTTCGCAGGTTTTGATGCAGCAGGTTCCCTGACAGTTTCATCAC
284	208240	208282	21	2.2	84	12	TGGAACAATATTGTTGAA
285	210553	210580	14	2.1	86	6	GATGATTCACCAT
286	215168	215200	17	2	82	5	TGAAGAAGCATTGCATA
287	215955	215986	11	2.8	81	9	ACTGCAACAACG
288	216509	216536	11	2.4	88	5	ATTTATCAAATC
289	220642	220684	9	4.8	100	0	TTCATCAAA
290	221601	221635	16	2.2	94	0	ATGAGTGATTGTCAAG
291	228453	228480	14	2	100	0	TGAATGAGTGAGCG
292	228455	228486	14	2.3	88	0	AATGAGTGAGCGAA
293	231126	231155	10	3.3	78	13	TTTCAATCA
294	231959	231992	10	3.3	91	4	TTTTTAAAAC
295	231958	231992	11	3.3	84	8	TTTTTTAAAAC
296	232388	232426	19	2.1	85	0	AAACAAAAGACCAGAAATT
297	232607	232640	11	3.1	95	0	GTCAGTCAACA
298	232730	232762	17	1.9	93	0	GATCAAATTTCCTTTTG
299	232831	232881	19	2.9	82	11	TTTTTTCTCACCAAAAAC
300	234677	234716	19	2.1	77	9	CATTTGTTCCTCAACAATT
301	237936	237959	10	2.6	87	12	AATTTTGCA
302	238583	238636	22	2.5	93	6	TTCAATGACATTTCACTTTCAG
303	238582	238620	11	3.5	67	3	TTTCAATGACA
304	238595	238631	11	3.4	69	0	TTCACTTTCAG
305	241431	241460	12	2.4	83	11	ATTCAAAATCCGG
306	242722	242778	12	4.8	93	0	AAAGATGCAAGC
307	243858	243900	6	6.7	76	10	TTCATT
308	244476	244503	12	2.3	87	0	GATCTTCTTTTG
309	245327	245400	9	8.2	90	0	ACCAAAGAG
310	245328	245398	18	3.9	100	0	CCAAAGAGACCAAAGAGT
311	245571	245602	13	2.5	94	0	ATCATTCATATCA
312	245611	245636	11	2.5	93	6	TGAATGTGATG
313	246501	246531	15	2.1	82	5	GACGCAAACGAGAC
314	246495	246537	21	2.2	79	8	GACGCAGACGAAACGAGAC
315	250640	250677	15	2.5	91	0	CAACCTTCTGGTCAA
316	250658	250733	24	3.2	94	0	CCTTCTGTTCAACAACCTTCGTTT
317	250640	250838	54	3.8	72	12	CAACCTTCGGTCAACAACCTTCTGTTCAACAACATTCGGTTCCTTTGCTTTGA
318	250745	250783	15	2.6	75	0	CCTTCGGTTCAACAA
319	250801	250864	15	4.3	97	0	TTCGGTTCAACAACA
320	252760	252799	18	2.2	78	8	TTCTTCTCGCTCATCCGT
321	254617	254673	19	3.1	87	2	TGAAGCTTGCCGAAGACGT
322	255212	255251	22	1.9	80	10	CATCCTGAAAGCCTTCAATT
323	258913	258943	14	2.2	82	0	GTTGTTTTTCTATT
324	262743	262768	14	1.9	92	7	ACATTGGAAGTGG
325	266294	266503	27	7.4	61	17	ATGATGTTTTTCAGCATTGTTGTCCAA
326	266282	266528	57	4.3	83	5	ATTCTTTTCCTCATGATTTTTTCAGCATTGTTGTCCAAATGATGTTTTCAGCATC
327	266282	266526	114	2.1	84	3	ATTCTTTTCCTCATCATGTTTTTCAGCATTGTTGTCCAAATGATGGTTTTCACCATCAGTCTTTCACTCAACATTTTTTCCAACATTGTTGTCCAAATGATGATTTTCCGCATC
328	266282	266576	15	20.5	59	12	ATTCTTTTCCTCATC
329	267065	267096	15	2.1	82	0	TTGTCATCCACACCA
330	267462	267488	10	2.6	88	5	CAATTTGCAT
331	267675	267726	21	2.4	93	3	AATTCAACAGAAGGTTGCATG
332	268275	268316	22	1.9	77	18	TTTTGGAGTCAAATTTCTTCG
333	269240	269266	12	2.3	86	0	TGGAAAATCAAA
334	269933	269966	16	2	88	11	TTTGATGAATTGATGAA
335	269933	269966	9	4	85	14	TTTGATGAA
336	273187	273221	18	2.1	80	20	CAAGTCATCCAAGTGTTT
337	273791	273890	12	8.3	98	0	CGTTGAAACTTT
338	274618	274654	9	4.1	70	13	CTGAAATGA
339	275994	276019	12	2.1	85	7	ACAAACAACGTTC
340	276665	276715	6	9.2	69	30	GTGAGC
341	276665	276719	16	3.1	84	15	GTGAGCGTGAGCGACT
342	276665	276715	22	2.3	100	0	GTGAGCGTGAGCGACTGTGAGC
343	276665	276722	22	2.6	91	0	GTGAGCGACAGCGACTGTGAGC
344	276743	276776	13	2.6	81	13	TGTTTTTAGTTCA
345	277832	277867	18	2	83	0	AATATTTCGTTCTCTTTG
346	278642	278694	27	2	81	7	CTGTGATCTGACACATAACCTCCATCC
347	278709	278761	21	2.5	78	0	GAAAATCTCCAGATGGAAAAC
348	278756	278780	12	2	92	7	TTTCCATCGCATG
349	278791	278884	21	4.5	87	4	TCCATCAGCATTTCGATAAAC
350	279277	279305	14	2.2	87	6	GTTTGCTTGAATT
351	279393	279417	10	2.3	86	13	TCACTTTTCGTT
352	279535	280557	335	3	89	7	TTTTGCAGTTTTTCATTAATTATTTTCTCCAGGAAGATGTTGATTGGTGATGTTGGGAGTGGTCTCGGATGAAAGCCTGAGTGAAGAGGAACATTTGTGCCAAATTTCATCTTCCTGTGAGCATCCTTGACACCTTTCCGGAAGGTCAAACTTTTCCGGAACTCCAATTCTTCTACCTGAAGACGTTGTTGGATCTTCCTGAGAGTGGTGTCAAATGAAAGCTGAGTGAGGATTGAGGTTGTGCACCGGAGGAAATTCTAATTTTCCATTTTGTTCAATTGTTATTAATTATTTTCATCTCCTTATGCAGTTTTACCCAAGGGAATTTTTCAATCAG
353	280641	280883	121	2	100	0	ATAAGAACATCACTGATCATTGTATCCATCAAGGATGAAGACAAACAGACGACAGACGACAATTCTTCGCTAGGTTCTGACGTCATTTGAGTTCTTTCAACAATGGAATCATCACCATCCG
354	280987	281105	21	5.4	83	11	TCTTCTTCCTCACCTGTCACG
355	280987	281191	24	8.8	76	16	TCTTCTTCCTCATCATCTGTCACG
356	280987	281183	45	4.2	84	10	TCTTCTTCCTCACCTGCCACGTCTTCTTCCTCATCAACTGTCACG
357	281268	281366	24	4.5	68	19	TGGTTGACTTTTCGCTGCTTTCGT
358	281286	281320	15	2.3	90	9	TTTCGTTGTTGACTT
359	281270	281344	39	1.9	89	2	GTTGACTTTTCGCTGCTTTAGGTGGTTGACTTTTCGTT
360	281633	281722	33	2.7	75	14	TTTTCTGAGTTTCATGCTGGAGTTTTCCTGACTC
361	281673	281767	45	2.1	82	7	AGTTTCATCTGAAGTTCTCATGACTCTTTTCGAAGTTCTTGATGA
362	282201	282234	15	2.3	85	10	AAAATGAGATAGAAA
363	282942	282977	20	1.9	84	15	TTCAAAAAAACATGAAAA
364	283477	284567	345	3	91	6	TCCTTATCTTTCCCTTGGATAAACTGCATAAGGAGATGAAAATAATTAATAACAATTGAACAAAATGGAAAATTAGAATTTCCTCCGGTGCACAACCTCAATCCTCACTCAGCTTTCATATGACACCACTCTCAGGAAGATCCAACAACGTCTTCAGGTAGAAGAATTGGAGTTCCGGAAAAGTTTGACCTTCCGGAAAGGTGTCAAGGATGCTTCACAGGAAGATGAAATTTGGCACAAATGTTCCTCTTCACTCAGGCTTTCATCCGAGACCACTCCCAGCATCACCAATCAACATCTTCCTGGAGAAAATAATTAAAGAAAAACTGAAAATAACACTTTTTGCATGCAAACTGATTGAAAAAT
365	285049	285091	20	2.2	95	4	TGGAATCATGAAGATTTATG
366	286050	286084	14	2.5	80	0	GTGTTCTTCACAAA
367	286841	286867	13	2	85	7	TTTTCAAACTTTTG
368	287256	288678	65	21.4	76	10	TGGGAAAAACTATTGGACATAAGTTTTCGAAATGGGAAAAACTATTGGACATAAGTTTTCGTAA
369	287256	288681	32	42.9	76	11	TGGGAAAAACTATTGGACATAAGTTTTCTTTTA
Parameters: match=2, mismatch=5, indels=5, match probability= 0.8, indel probability= 0.10, score cutoff= 40
