# Supplementary material for: The End of a 60-year Riddle: Identification and Genomic Characterization of an Iridovirus, the Causative Agent of White Fat Cell Disease in Zooplankton
Source: G3 (Bethesda). 2018 Feb 27;8(4):1259–72. doi: 10.1534/g3.117.300429 (PMC5873915; doi:10.1534/g3.117.300429)
Supplement: Supplementary file 6 [file 1259TableS4.xlsx]

## Sheet: coverage_30%_ID_30%_mincon_0.1
Supplemental Table S4. Clustering analyses based on reciprocal best hit strategy using different cutoff settings.
Cutoff settings: Clustering analysis 1 (coverage 30%, identity 30%, minimal connectivity 10%)
			invertebrate iridoviridae												vertebrate iridoviruses
															Lymphocystivirus				Megalocytivirus												Ranavirus
															Lymphocystis disease virus				Infectious spleen and kidney necrosis virus												Frog virus 3															European catfish virus			Epizootic haematopoietic necrosis virus
# Species	Genes	Alg.-Conn.	DIV1_ORFs	NC_003038	IIV6_rBRU	NC_024451	NC_015780	NC_023613	NC_023611	NC_021901	NC_023615	NC_023848	NC_008187	IIV-3_rBRU	NC_001824	LCDV-1_rBRU	NC_005902	LCDV-C_rBRU	NC_003494	ISKNV-Unk_rBRU	KC244182	AY779031	LYCIV-Unk	KT804738	KT781098	AY894343	OSGIV-Unk_rBRU	AY532606	RBIV-KOR-TY1_rBRU	NC_027778	NC_005946	FV3_rBRU	KJ538546	KP056312	JQ654586	KJ175144	AF389451	TFV-Unk_rBRU	KC243313	JQ231222	KC865735	KP266741	KP266743	EU627010	STV-Unk	NC_017940	KT989884	KT989885	NC_028461
			DIV-1	IIV-6		IIV-31	IIV-9	IIV-25	IIV-30	IIV-22	IIV-22A	AMIV	IIV-3		LCDV-1		LCDV-C		ISKNV		RBIV-C1	Large yellow croaker iridovirus		GSIV-K1	RSIV-Ku	OSGIV		RBIV-KOR-TY1		SDDV	Frog virus 3 (FV3)		FV3-RUK13	Common midwife toad ranavirus strain Pelophylax kl. esculentus/2013/NL	Rana grylio iridovirus	Frog virus 3 isolate SSME	TFV		Chinese giant salamander iridovirus	Common midwife toad ranavirus strain Mesotriton alpestris/2008/E	Andrias davidianus ranavirus	Testudo hermanni ranavirus	Tortoise ranavirus	Soft-shelled turtle iridovirus		European catfish virus strain Valdeolmos	European catfish virus stain Hun1	European catfish virus strain Hun2	EHNV
68	68	1	DIV1_197L_163714:165081	lcl|NC_003038.1_prot_NP_149737.1_275	IIV-6_rBRU-129	lcl|NC_024451.1_prot_YP_009046748.1_134	lcl|NC_015780.1_prot_YP_004732793.1_10	lcl|NC_023613.1_prot_YP_009010611.1_78	lcl|NC_023611.1_prot_YP_009010370.1_76	lcl|NC_021901.1_prot_YP_008357369.1_71	lcl|NC_023615.1_prot_YP_009010836.1_75	* (ORF:39854 to 41227)	lcl|NC_008187.1_prot_YP_654586.1_14	IIV-3-014	lcl|NC_001824.1_prot_NP_044812.1_80	LCDV-1_rBRU-028	lcl|NC_005902.1_prot_YP_025102.1_43	LCDV-China_rBRU-030	lcl|NC_003494.1_prot_NP_612228.1_6	ISKNV-Unk_rBRU-006	lcl|KC244182.1_prot_AGG37886.1_7	lcl|AY779031.1_prot_AAX93516.1_2	LYCIV-Unk-002	lcl|KT804738.1_prot_AMM72756.1_9	lcl|KT781098.1_prot_AMM04419.1_9	lcl|AY894343.1_prot_AAX82316.1_7	OSGIV-Unk_rBRU-007	lcl|AY532606.1_prot_AAT71822.1_7	RBIV-KOR_TY1_rBRU-007	lcl|NC_027778.1_prot_YP_009163821.1_60	lcl|NC_005946.1_prot_YP_031669.1_91	FV-3_rBRU-090	lcl|KJ538546.1_prot_AIX94642.1_70	lcl|KP056312.1_prot_AIW68507.1_16	lcl|JQ654586.1_prot_AFG73139.1_97	lcl|KJ175144.1_prot_SSMEgorf90R_87	lcl|AF389451.1_prot_AAL77814.1_96	TFV-Unk_rBRU-095	lcl|KC243313.1_prot_AGK44990.1_30	lcl|JQ231222.1_prot_AFA44920.1_16	lcl|KC865735.1_prot_AGV20548.1_17	lcl|KP266741.1_prot_CH8/96_ORF14L_14	lcl|KP266743.1_prot_ToRV1_ORF14L_14	lcl|EU627010.1_prot_ACF42314.1_96	STIV-Unk-096	lcl|NC_017940.1_prot_YP_006347613.1_22	lcl|KT989884.1_prot_AMZ04851.1_21	lcl|KT989885.1_prot_AMZ04987.1_22	lcl|NC_028461.1_prot_YP_009182013.1_14
68	68	1	DIV1_262R_214365:215117	lcl|NC_003038.1_prot_NP_149538.1_76	IIV-6_rBRU-027	lcl|NC_024451.1_prot_YP_009046714.1_100	lcl|NC_015780.1_prot_YP_004732863.1_80	lcl|NC_023613.1_prot_YP_009010673.1_140	lcl|NC_023611.1_prot_YP_009010430.1_136	lcl|NC_021901.1_prot_YP_008357429.1_131	lcl|NC_023615.1_prot_YP_009010896.1_135	lcl|NC_023848.1_prot_YP_009021144.1_56	lcl|NC_008187.1_prot_YP_654660.1_88	IIV-3-088	lcl|NC_001824.1_prot_NP_078656.1_30	LCDV-1_rBRU-078	lcl|NC_005902.1_prot_YP_073620.1_114	LCDV-China_rBRU-083	lcl|NC_003494.1_prot_NP_612345.1_123	ISKNV-Unk_rBRU-115	lcl|KC244182.1_prot_AGG37996.1_117	lcl|AY779031.1_prot_ABI32392.1_5	LYCIV-Unk-005	lcl|KT804738.1_prot_AMM72751.1_132	lcl|KT781098.1_prot_AMM04543.1_130	lcl|AY894343.1_prot_AAX82427.1_119	OSGIV-Unk_rBRU-114	* (ORF:110492 to 111133)	RBIV-KOR_TY1_rBRU-114	lcl|NC_027778.1_prot_YP_009163796.1_35	lcl|NC_005946.1_prot_YP_031593.1_15	FV-3_rBRU-016	lcl|KJ538546.1_prot_AIX94582.1_10	lcl|KP056312.1_prot_AIW68587.1_96	lcl|JQ654586.1_prot_AFG73058.1_16	lcl|KJ175144.1_prot_SSMEgorf15R_15	lcl|AF389451.1_prot_AAL77796.1_16	TFV-Unk_rBRU-017	lcl|KC243313.1_prot_AGK44999.1_39	lcl|JQ231222.1_prot_AFA45000.1_96	lcl|KC865735.1_prot_AGV20627.1_96	lcl|KP266741.1_prot_CH8/96_ORF71L_71	lcl|KP266743.1_prot_ToRV1_ORF72L_72	lcl|EU627010.1_prot_ACF42235.1_16	STIV-Unk-016	lcl|NC_017940.1_prot_YP_006347714.1_123	lcl|KT989884.1_prot_AMZ04952.1_122	lcl|KT989885.1_prot_AMZ05088.1_123	lcl|NC_028461.1_prot_YP_009182091.1_92
67	67	0.166	DIV1_134R_117567:118208	lcl|NC_003038.1_prot_NP_149818.1_356	IIV-6_rBRU-163	lcl|NC_024451.1_prot_YP_009046652.1_38	lcl|NC_015780.1_prot_YP_004732819.1_36	lcl|NC_023613.1_prot_YP_009010633.1_100	lcl|NC_023611.1_prot_YP_009010395.1_101	lcl|NC_021901.1_prot_YP_008357391.1_93	lcl|NC_023615.1_prot_YP_009010859.1_98	lcl|NC_023848.1_prot_YP_009021190.1_102	lcl|NC_008187.1_prot_YP_654676.1_104	IIV-3-104	lcl|NC_001824.1_prot_NP_078678.1_43	LCDV-1_rBRU-093	lcl|NC_005902.1_prot_YP_073653.1_147	LCDV-China_rBRU-098	lcl|NC_003494.1_prot_NP_612227.1_5	ISKNV-Unk_rBRU-005	lcl|KC244182.1_prot_AGG37885.1_6	* (ORF:2933 to 3448)	*	lcl|KT804738.1_prot_AMM72759.1_7	lcl|KT781098.1_prot_AMM04417.1_7	lcl|AY894343.1_prot_AAX82315.1_6	OSGIV-Unk_rBRU-006	lcl|AY532606.1_prot_AAT71821.1_6	RBIV-KOR_TY1_rBRU-006	lcl|NC_027778.1_prot_YP_009163860.1_99	lcl|NC_005946.1_prot_YP_031615.1_37	FV-3_rBRU-038	lcl|KJ538546.1_prot_AIX94600.1_28	lcl|KP056312.1_prot_AIW68563.1_72	lcl|JQ654586.1_prot_AFG73082.1_40	lcl|KJ175144.1_prot_SSMEgorf37R_37	lcl|AF389451.1_prot_ABB92302.1_40	TFV-Unk_rBRU-040	lcl|KC243313.1_prot_AGK44965.1_5	lcl|JQ231222.1_prot_AFA44976.1_72	lcl|KC865735.1_prot_AGV20603.1_72	lcl|KP266741.1_prot_CH8/96_ORF54L_54	lcl|KP266743.1_prot_ToRV1_ORF57L_57	lcl|EU627010.1_prot_ACF42259.1_41	STIV-Unk-041	lcl|NC_017940.1_prot_YP_006347689.1_98	lcl|KT989884.1_prot_AMZ04927.1_97	lcl|KT989885.1_prot_AMZ05063.1_98	lcl|NC_028461.1_prot_YP_009182071.1_72
66	66	0.409	DIV1_246R_194659:195027	lcl|NC_003038.1_prot_NP_149812.1_350	IIV-6_rBRU-160	lcl|NC_024451.1_prot_YP_009046642.1_28	lcl|NC_015780.1_prot_YP_004732800.1_17	lcl|NC_023613.1_prot_YP_009010616.1_83	lcl|NC_023611.1_prot_YP_009010377.1_83	lcl|NC_021901.1_prot_YP_008357375.1_77	lcl|NC_023615.1_prot_YP_009010842.1_81	lcl|NC_023848.1_prot_YP_009021122.1_34	lcl|NC_008187.1_prot_YP_654627.1_55	IIV-3-055	lcl|NC_001824.1_prot_NP_078754.1_97	LCDV-1_rBRU-044	lcl|NC_005902.1_prot_YP_073621.1_115	LCDV-China_rBRU-048	lcl|NC_003494.1_prot_NP_612251.1_29	ISKNV-Unk_rBRU-030	lcl|KC244182.1_prot_AGG37910.1_31	* (ORF:29287 to 29505)	*	lcl|KT804738.1_prot_AMM72768.1_34	lcl|KT781098.1_prot_AMM04444.1_36	lcl|AY894343.1_prot_AAX82341.1_32	OSGIV-Unk_rBRU-031	* (ORF:29165 to 29362)	RBIV-KOR_TY1_rBRU-031	lcl|NC_027778.1_prot_YP_009163887.1_126	lcl|NC_005946.1_prot_YP_031660.1_82	FV-3_rBRU-081	lcl|KJ538546.1_prot_AIX94634.1_62	lcl|KP056312.1_prot_AIW68517.1_26	lcl|JQ654586.1_prot_AFG73130.1_88	lcl|KJ175144.1_prot_SSMEgorf81R_78	lcl|AF389451.1_prot_AAL77810.1_86	TFV-Unk_rBRU-085	lcl|KC243313.1_prot_AGK44984.1_24	lcl|JQ231222.1_prot_AFA44930.1_26	lcl|KC865735.1_prot_AGV20558.1_27	lcl|KP266741.1_prot_CH8/96_ORF23L_23	lcl|KP266743.1_prot_ToRV1_ORF23L_23	lcl|EU627010.1_prot_ACF42306.1_88	STIV-Unk-088	lcl|NC_017940.1_prot_YP_006347624.1_33	lcl|KT989884.1_prot_AMZ04862.1_32	lcl|KT989885.1_prot_AMZ04998.1_33	lcl|NC_028461.1_prot_YP_009182022.1_23
66	66	0.155	DIV1_254R_198002:201274	lcl|NC_003038.1_prot_NP_149891.1_429	IIV-6_rBRU-195	lcl|NC_024451.1_prot_YP_009046809.1_195	lcl|NC_015780.1_prot_YP_004732897.1_114	lcl|NC_023613.1_prot_YP_009010708.1_175	lcl|NC_023611.1_prot_YP_009010467.1_173	lcl|NC_021901.1_prot_YP_008357462.1_164	lcl|NC_023615.1_prot_YP_009010932.1_171	lcl|NC_023848.1_prot_YP_009021104.1_16	lcl|NC_008187.1_prot_YP_654581.1_9	IIV-3-009	lcl|NC_001824.1_prot_NP_078633.1_13	LCDV-1_rBRU-063	lcl|NC_005902.1_prot_YP_073534.1_25	LCDV-China_rBRU-068	lcl|NC_003494.1_prot_NP_612256.1_34	ISKNV-Unk_rBRU-034	lcl|KC244182.1_prot_AGG37914.1_35	* (ORF:31829 to 34966)	*	lcl|KT804738.1_prot_AMM72772.1_38	lcl|KT781098.1_prot_AMM04448.1_41	lcl|AY894343.1_prot_AAX82345.1_36	OSGIV-Unk_rBRU-035	lcl|AY532606.1_prot_AAT71848.1_33	RBIV-KOR_TY1_rBRU-035	lcl|NC_027778.1_prot_YP_009163883.1_122	lcl|NC_005946.1_prot_YP_031641.1_63	FV-3_rBRU-061	lcl|KJ538546.1_prot_AIX94618.1_46	lcl|KP056312.1_prot_AIW68538.1_47	lcl|JQ654586.1_prot_AFG73107.1_65	lcl|KJ175144.1_prot_SSMEgorf62L_61	lcl|AF389451.1_prot_AAL77805.1_65	TFV-Unk_rBRU-065	*	lcl|JQ231222.1_prot_AFA44951.1_47	lcl|KC865735.1_prot_AGV20577.1_46	lcl|KP266741.1_prot_CH8/96_ORF34R_34	lcl|KP266743.1_prot_ToRV1_ORF37R_37	lcl|EU627010.1_prot_ACF42282.1_64	STIV-Unk-065	lcl|NC_017940.1_prot_YP_006347650.1_59	lcl|KT989884.1_prot_AMZ04888.1_58	lcl|KT989885.1_prot_AMZ05024.1_59	lcl|NC_028461.1_prot_YP_009182042.1_43
65	65	0.154	*	lcl|NC_003038.1_prot_NP_149485.1_23	IIV-6_rBRU-006	lcl|NC_024451.1_prot_YP_009046813.1_199	lcl|NC_015780.1_prot_YP_004732838.1_55	lcl|NC_023613.1_prot_YP_009010655.1_122	lcl|NC_023611.1_prot_YP_009010413.1_119	lcl|NC_021901.1_prot_YP_008357410.1_112	lcl|NC_023615.1_prot_YP_009010879.1_118	lcl|NC_023848.1_prot_YP_009021162.1_74	lcl|NC_008187.1_prot_YP_654659.1_87	IIV-3-087	lcl|NC_001824.1_prot_NP_078720.1_70	LCDV-1_rBRU-018	lcl|NC_005902.1_prot_YP_073582.1_75	LCDV-China_rBRU-019	lcl|NC_003494.1_prot_NP_612285.1_63	ISKNV-Unk_rBRU-061	lcl|KC244182.1_prot_AGG37940.1_61	* (ORF:57900 to 60545)	*	lcl|KT804738.1_prot_AMM72777.1_66	lcl|KT781098.1_prot_AMM04474.1_69	lcl|AY894343.1_prot_AAX82372.1_63	OSGIV-Unk_rBRU-061	lcl|AY532606.1_prot_AAT71874.1_59	RBIV-KOR_TY1_rBRU-061	lcl|NC_027778.1_prot_YP_009163865.1_104	lcl|NC_005946.1_prot_YP_031587.1_9	FV-3_rBRU-010	*	lcl|KP056312.1_prot_AIW68500.1_9	lcl|JQ654586.1_prot_AFG73052.1_10	lcl|KJ175144.1_prot_SSMEgorf9L_9	lcl|AF389451.1_prot_AAL77795.1_9	TFV-Unk_rBRU-010	lcl|KC243313.1_prot_AGK44993.1_33	lcl|JQ231222.1_prot_AFA44913.1_9	lcl|KC865735.1_prot_AGV20541.1_10	lcl|KP266741.1_prot_CH8/96_ORF8L_8	lcl|KP266743.1_prot_ToRV1_ORF8L_8	lcl|EU627010.1_prot_ACF42230.1_11	STIV-Unk-011	lcl|NC_017940.1_prot_YP_006347603.1_12	lcl|KT989884.1_prot_AMZ04842.1_12	lcl|KT989885.1_prot_AMZ04977.1_12	lcl|NC_028461.1_prot_YP_009182007.1_8
65	65	0.193	*	lcl|NC_003038.1_prot_NP_149605.1_143	IIV-6_rBRU-063	lcl|NC_024451.1_prot_YP_009046687.1_73	lcl|NC_015780.1_prot_YP_004732817.1_34	lcl|NC_023613.1_prot_YP_009010632.1_99	lcl|NC_023611.1_prot_YP_009010392.1_98	lcl|NC_021901.1_prot_YP_008357388.1_90	lcl|NC_023615.1_prot_YP_009010856.1_95	lcl|NC_023848.1_prot_YP_009021121.1_33	lcl|NC_008187.1_prot_YP_654673.1_101	IIV-3-101	lcl|NC_001824.1_prot_NP_078726.1_74	LCDV-1_rBRU-022	lcl|NC_005902.1_prot_YP_073691.1_186	LCDV-China_rBRU-023	lcl|NC_003494.1_prot_NP_612309.1_87	ISKNV-Unk_rBRU-085	lcl|KC244182.1_prot_AGG37963.1_84	* (ORF:80623 to 81417)	*	lcl|KT804738.1_prot_AMM72783.1_94	lcl|KT781098.1_prot_AMM04493.1_93	lcl|AY894343.1_prot_AAX82394.1_85	OSGIV-Unk_rBRU-083	lcl|AY532606.1_prot_AAT71898.1_83	RBIV-KOR_TY1_rBRU-083	lcl|NC_027778.1_prot_YP_009163786.1_25	lcl|NC_005946.1_prot_YP_031659.1_81	FV-3_rBRU-080	lcl|KJ538546.1_prot_AIX94633.1_61	lcl|KP056312.1_prot_AIW68518.1_27	lcl|JQ654586.1_prot_AFG73129.1_87	lcl|KJ175144.1_prot_SSMEgorf80L_77	lcl|AF389451.1_prot_AAL77809.1_85	TFV-Unk_rBRU-084	*	lcl|JQ231222.1_prot_AFA44931.1_27	lcl|KC865735.1_prot_AGV20559.1_28	lcl|KP266741.1_prot_CH8/96_ORF24R_24	lcl|KP266743.1_prot_ToRV1_ORF24R_24	lcl|EU627010.1_prot_ACF42305.1_87	STIV-Unk-087	lcl|NC_017940.1_prot_YP_006347625.1_34	lcl|KT989884.1_prot_AMZ04863.1_33	lcl|KT989885.1_prot_AMZ04999.1_34	lcl|NC_028461.1_prot_YP_009182023.1_24
62	62	0.952	DIV1_252L_196824:197309	lcl|NC_003038.1_prot_NP_149770.1_308	IIV-6_rBRU-141	lcl|NC_024451.1_prot_YP_009046796.1_182	lcl|NC_015780.1_prot_YP_004732888.1_105	lcl|NC_023613.1_prot_YP_009010698.1_165	lcl|NC_023611.1_prot_YP_009010457.1_163	lcl|NC_021901.1_prot_YP_008357452.1_154	lcl|NC_023615.1_prot_YP_009010921.1_160	lcl|NC_023848.1_prot_YP_009021097.1_9	lcl|NC_008187.1_prot_YP_654605.1_33	IIV-3-033	lcl|NC_001824.1_prot_NP_078627.1_9	LCDV-1_rBRU-059	lcl|NC_005902.1_prot_YP_073658.1_152	LCDV-China_rBRU-064	lcl|NC_003494.1_prot_NP_612308.1_86	ISKNV-Unk_rBRU-084	* (ORF:80272 to 80736)	* (ORF:80190 to 80654)	*	lcl|KT804738.1_prot_AMM72782.1_93	lcl|KT781098.1_prot_AMM04492.1_92	* (ORF:80545 to 81009)	OSGIV-Unk_rBRU-082	* (ORF:80170 to 80634)	RBIV-KOR_TY1_rBRU-082	lcl|NC_027778.1_prot_YP_009163785.1_24	lcl|NC_005946.1_prot_YP_031673.1_95	FV-3_rBRU-094	*	lcl|KP056312.1_prot_AIW68504.1_13	lcl|JQ654586.1_prot_AFG73143.1_101	lcl|KJ175144.1_prot_SSMEgorf94L_91	lcl|AF389451.1_prot_ABB92346.1_100	TFV-Unk_rBRU-099	*	lcl|JQ231222.1_prot_AFA44917.1_13	lcl|KC865735.1_prot_AGV20544.1_13	lcl|KP266741.1_prot_CH8/96_ORF11R_11	lcl|KP266743.1_prot_ToRV1_ORF11R_11	lcl|EU627010.1_prot_ACF42317.1_99	STIV-Unk-099	lcl|NC_017940.1_prot_YP_006347609.1_18	lcl|KT989884.1_prot_AMZ04847.1_17	lcl|KT989885.1_prot_AMZ04983.1_18	lcl|NC_028461.1_prot_YP_009182010.1_11
59	59	1	*	*	*	*	lcl|NC_015780.1_prot_YP_004732900.1_117	lcl|NC_023613.1_prot_YP_009010534.1_1	*	*	*	lcl|NC_023848.1_prot_YP_009021128.1_40	lcl|NC_008187.1_prot_YP_654692.1_120	IIV-3-120	lcl|NC_001824.1_prot_NP_078724.1_72	LCDV-1_rBRU-020	lcl|NC_005902.1_prot_YP_073706.1_202	LCDV-China_rBRU-021	lcl|NC_003494.1_prot_NP_612241.1_19	ISKNV-Unk_rBRU-020	lcl|KC244182.1_prot_AGG37900.1_21	* (ORF:14616 to 17456)	*	lcl|KT804738.1_prot_AMM72761.1_22	lcl|KT781098.1_prot_AMM04430.1_23	lcl|AY894343.1_prot_AAX82331.1_22	OSGIV-Unk_rBRU-021	lcl|AY532606.1_prot_AAT71835.1_20	RBIV-KOR_TY1_rBRU-021	lcl|NC_027778.1_prot_YP_009163831.1_70	lcl|NC_005946.1_prot_YP_031639.1_61	FV-3_rBRU-059	*	lcl|KP056312.1_prot_AIW68539.1_48	lcl|JQ654586.1_prot_AFG73105.1_63	lcl|KJ175144.1_prot_SSMEgorf60R_59	lcl|AF389451.1_prot_AAL77804.1_63	TFV-Unk_rBRU-063	lcl|KC243313.1_prot_AGK44974.1_14	lcl|JQ231222.1_prot_AFA44952.1_48	lcl|KC865735.1_prot_AGV20578.1_47	lcl|KP266741.1_prot_CH8/96_ORF35L_35	lcl|KP266743.1_prot_ToRV1_ORF38L_38	lcl|EU627010.1_prot_ACF42281.1_63	STIV-Unk-063	lcl|NC_017940.1_prot_YP_006347653.1_62	lcl|KT989884.1_prot_AMZ04891.1_61	lcl|KT989885.1_prot_AMZ05027.1_62	lcl|NC_028461.1_prot_YP_009182043.1_44
58	58	0.286	DIV1_074R_63416:64303	lcl|NC_003038.1_prot_NP_149800.1_338	IIV-6_rBRU-153	*	lcl|NC_015780.1_prot_YP_004732814.1_31	lcl|NC_023613.1_prot_YP_009010628.1_95	lcl|NC_023611.1_prot_YP_009010389.1_95	lcl|NC_021901.1_prot_YP_008357386.1_88	lcl|NC_023615.1_prot_YP_009010853.1_92	lcl|NC_023848.1_prot_YP_009021127.1_39	lcl|NC_008187.1_prot_YP_654619.1_47	IIV-3-047	lcl|NC_001824.1_prot_NP_078745.1_89	LCDV-1_rBRU-035	*	*	* (ORF:83611 to 84462)	ISKNV-Unk_rBRU-087	* (ORF:83611 to 84462)	* (ORF:83611 to 84462)	*	lcl|KT804738.1_prot_AMM72793.1_99	lcl|KT781098.1_prot_AMM04534.1_96	* (ORF:83837 to 84871)	OSGIV-Unk_rBRU-085	lcl|AY532606.1_prot_AAT71900.1_85	RBIV-KOR_TY1_rBRU-085	lcl|NC_027778.1_prot_YP_009163791.1_30	lcl|NC_005946.1_prot_YP_031580.1_2	FV-3_rBRU-002	lcl|KJ538546.1_prot_AIX94574.1_2	lcl|KP056312.1_prot_AIW68493.1_2	lcl|JQ654586.1_prot_AFG73044.1_2	lcl|KJ175144.1_prot_SSMEgorf2L_2	lcl|AF389451.1_prot_ABB92270.1_2	TFV-Unk_rBRU-002	lcl|KC243313.1_prot_AGK44996.1_36	lcl|JQ231222.1_prot_AFA44906.1_2	lcl|KC865735.1_prot_AGV20533.1_2	lcl|KP266741.1_prot_CH8/96_ORF2L_2	lcl|KP266743.1_prot_ToRV1_ORF2L_2	lcl|EU627010.1_prot_ACF42221.1_2	STIV-Unk-002	lcl|NC_017940.1_prot_YP_006347592.1_1	lcl|KT989884.1_prot_AMZ04831.1_1	lcl|KT989885.1_prot_AMZ04966.1_1	lcl|NC_028461.1_prot_YP_009182000.1_1
57	57	0.175	*	*	*	*	lcl|NC_015780.1_prot_YP_004732784.1_1	lcl|NC_023613.1_prot_YP_009010603.1_70	*	lcl|NC_021901.1_prot_YP_008357363.1_65	lcl|NC_023615.1_prot_YP_009010830.1_69	*	*	*	lcl|NC_001824.1_prot_NP_078618.1_4	LCDV-1_rBRU-086	lcl|NC_005902.1_prot_YP_073516.1_7	LCDV-China_rBRU-091	lcl|NC_003494.1_prot_NP_612278.1_56	ISKNV-Unk_rBRU-056	lcl|KC244182.1_prot_AGG37935.1_56	* (ORF:51244 to 51888)	*	lcl|KT804738.1_prot_AMM72695.1_62	lcl|KT781098.1_prot_AMM04468.1_63	lcl|AY894343.1_prot_AAX82366.1_57	OSGIV-Unk_rBRU-056	lcl|AY532606.1_prot_AAT71869.1_54	RBIV-KOR_TY1_rBRU-056	lcl|NC_027778.1_prot_YP_009163777.1_16	lcl|NC_005946.1_prot_YP_031599.1_21	FV-3_rBRU-022	*	lcl|KP056312.1_prot_AIW68579.1_88	lcl|JQ654586.1_prot_AFG73065.1_23	lcl|KJ175144.1_prot_SSMEgorf21L_21	lcl|AF389451.1_prot_ABB92286.1_21	TFV-Unk_rBRU-023	*	lcl|JQ231222.1_prot_AFA44992.1_88	lcl|KC865735.1_prot_AGV20620.1_89	lcl|KP266741.1_prot_CH8/96_ORF66R_66	lcl|KP266743.1_prot_ToRV1_ORF67R_67	lcl|EU627010.1_prot_ACF42243.1_24	STIV-Unk-024	lcl|NC_017940.1_prot_YP_006347706.1_115	lcl|KT989884.1_prot_AMZ04944.1_114	lcl|KT989885.1_prot_AMZ05080.1_115	lcl|NC_028461.1_prot_YP_009182085.1_86
56	56	1	DIV1_205L_173939:175057	lcl|NC_003038.1_prot_NP_149839.1_377	IIV-6_rBRU-173	lcl|NC_024451.1_prot_YP_009046670.1_56	lcl|NC_015780.1_prot_YP_004732972.1_189	lcl|NC_023613.1_prot_YP_009010598.1_65	lcl|NC_023611.1_prot_YP_009010358.1_64	lcl|NC_021901.1_prot_YP_008357358.1_60	lcl|NC_023615.1_prot_YP_009010824.1_63	lcl|NC_023848.1_prot_YP_009021164.1_76	lcl|NC_008187.1_prot_YP_654620.1_48	IIV-3-048	lcl|NC_001824.1_prot_NP_078636.1_15	LCDV-1_rBRU-064	lcl|NC_005902.1_prot_YP_073549.1_41	LCDV-China_rBRU-069	*	*	*	*	*	*	*	*	*	*	*	*	lcl|NC_005946.1_prot_YP_031646.1_68	FV-3_rBRU-067	lcl|KJ538546.1_prot_AIX94623.1_51	lcl|KP056312.1_prot_AIW68532.1_41	lcl|JQ654586.1_prot_AFG73115.1_73	lcl|KJ175144.1_prot_SSMEgorf67L_64	lcl|AF389451.1_prot_AAL77807.1_71	TFV-Unk_rBRU-070	*	lcl|JQ231222.1_prot_AFA44945.1_41	lcl|KC865735.1_prot_AGV20573.1_42	lcl|KP266741.1_prot_CH8/96_ORF31R_31	lcl|KP266743.1_prot_ToRV1_ORF34L_34	lcl|EU627010.1_prot_ACF42289.1_71	STIV-Unk-071	lcl|NC_017940.1_prot_YP_006347645.1_54	lcl|KT989884.1_prot_AMZ04883.1_53	lcl|KT989885.1_prot_AMZ05019.1_54	lcl|NC_028461.1_prot_YP_009182037.1_38
55	55	0.327	DIV1_321R_254735:256462	lcl|NC_003038.1_prot_NP_149548.1_86	IIV-6_rBRU-032	lcl|NC_024451.1_prot_YP_009046711.1_97	lcl|NC_015780.1_prot_YP_004732854.1_71	lcl|NC_023613.1_prot_YP_009010666.1_133	lcl|NC_023611.1_prot_YP_009010437.1_143	lcl|NC_021901.1_prot_YP_008357423.1_125	lcl|NC_023615.1_prot_YP_009010902.1_141	lcl|NC_023848.1_prot_YP_009021123.1_35	lcl|NC_008187.1_prot_YP_654637.1_65	IIV-3-065	lcl|NC_001824.1_prot_NP_078756.1_99	LCDV-1_rBRU-046	lcl|NC_005902.1_prot_YP_025104.1_171	LCDV-China_rBRU-050	*	*	*	*	*	*	*	*	*	*	*	*	lcl|NC_005946.1_prot_YP_031616.1_38	FV-3_rBRU-039	*	lcl|KP056312.1_prot_AIW68562.1_71	lcl|JQ654586.1_prot_AFG73083.1_41	lcl|KJ175144.1_prot_SSMEgorf38R_38	lcl|AF389451.1_prot_AAL77800.1_41	TFV-Unk_rBRU-041	*	lcl|JQ231222.1_prot_AFA44975.1_71	lcl|KC865735.1_prot_AGV20602.1_71	lcl|KP266741.1_prot_CH8/96_ORF53L_53	lcl|KP266743.1_prot_ToRV1_ORF56L_56	lcl|EU627010.1_prot_ACF42260.1_42	STIV-Unk-042	lcl|NC_017940.1_prot_YP_006347690.1_99	lcl|KT989884.1_prot_AMZ04928.1_98	lcl|KT989885.1_prot_AMZ05064.1_99	lcl|NC_028461.1_prot_YP_009182072.1_73
55	55	0.745	*	*	*	lcl|NC_024451.1_prot_YP_009046777.1_163	*	*	*	*	*	*	*	*	lcl|NC_001824.1_prot_NP_078767.1_107	LCDV-1_rBRU-055	lcl|NC_005902.1_prot_YP_073674.1_168	LCDV-China_rBRU-060	lcl|NC_003494.1_prot_NP_612249.1_27	ISKNV-Unk_rBRU-028	lcl|KC244182.1_prot_AGG37908.1_29	* (ORF:24861 to 25754)	*	lcl|KT804738.1_prot_AMM72767.1_31	lcl|KT781098.1_prot_AMM04440.1_33	lcl|AY894343.1_prot_AAX82339.1_30	OSGIV-Unk_rBRU-029	lcl|AY532606.1_prot_AAT71843.1_28	RBIV-KOR_TY1_rBRU-029	lcl|NC_027778.1_prot_YP_009163834.1_73	lcl|NC_005946.1_prot_YP_031674.1_96	FV-3_rBRU-095	*	lcl|KP056312.1_prot_AIW68503.1_12	lcl|JQ654586.1_prot_AFG73144.1_102	lcl|KJ175144.1_prot_SSMEgorf95R_92	lcl|AF389451.1_prot_AAL77816.1_101	TFV-Unk_rBRU-100	lcl|KC243313.1_prot_AGK44992.1_32	lcl|JQ231222.1_prot_AFA44916.1_12	lcl|KC865735.1_prot_AGV20543.1_12	lcl|KP266741.1_prot_CH8/96_ORF10L_10	lcl|KP266743.1_prot_ToRV1_ORF10L_10	lcl|EU627010.1_prot_ACF42318.1_100	STIV-Unk-100	lcl|NC_017940.1_prot_YP_006347608.1_17	lcl|KT989884.1_prot_AMZ04846.1_16	lcl|KT989885.1_prot_AMZ04982.1_17	lcl|NC_028461.1_prot_YP_009182009.1_10
54	54	0.225	*	lcl|NC_003038.1_prot_NP_149642.1_180	IIV-6_rBRU-082	lcl|NC_024451.1_prot_YP_009046637.1_23	lcl|NC_015780.1_prot_YP_004732799.1_16	lcl|NC_023613.1_prot_YP_009010613.1_80	lcl|NC_023611.1_prot_YP_009010376.1_82	lcl|NC_021901.1_prot_YP_008357374.1_76	lcl|NC_023615.1_prot_YP_009010841.1_80	lcl|NC_023848.1_prot_YP_009021118.1_30	lcl|NC_008187.1_prot_YP_654607.1_35	IIV-3-035	lcl|NC_001824.1_prot_NP_078770.1_110	LCDV-1_rBRU-058	lcl|NC_005902.1_prot_YP_073677.1_172	LCDV-China_rBRU-063	*	*	*	*	*	*	*	*	*	*	*	*	lcl|NC_005946.1_prot_YP_031605.1_27	FV-3_rBRU-028	*	lcl|KP056312.1_prot_AIW68573.1_82	lcl|JQ654586.1_prot_AFG73071.1_29	lcl|KJ175144.1_prot_SSMEgorf27R_27	lcl|AF389451.1_prot_AAL77799.1_29	TFV-Unk_rBRU-030	*	lcl|JQ231222.1_prot_AFA44986.1_82	lcl|KC865735.1_prot_AGV20614.1_83	lcl|KP266741.1_prot_CH8/96_60L_60	lcl|KP266743.1_prot_ToRV1_ORF61L_61	lcl|EU627010.1_prot_ACF42249.1_31	STIV-Unk-031	lcl|NC_017940.1_prot_YP_006347677.1_86	lcl|KT989884.1_prot_AMZ04915.1_85	lcl|KT989885.1_prot_AMZ05051.1_86	lcl|NC_028461.1_prot_YP_009182061.1_62
54	54	1	*	*	*	*	*	*	*	*	*	lcl|NC_023848.1_prot_YP_009021110.1_22	*	*	lcl|NC_001824.1_prot_NP_078699.1_55	LCDV-1_rBRU-003	lcl|NC_005902.1_prot_YP_073647.1_141	LCDV-China_rBRU-003	lcl|NC_003494.1_prot_NP_612265.1_43	ISKNV-Unk_rBRU-043	lcl|KC244182.1_prot_AGG37923.1_44	* (ORF:44148 to 44507)	*	lcl|KT804738.1_prot_AMM72686.1_51	lcl|KT781098.1_prot_AMM04456.1_51	lcl|AY894343.1_prot_AAX82354.1_45	OSGIV-Unk_rBRU-044	* (ORF:44046 to 44405)	RBIV-KOR_TY1_rBRU-044	lcl|NC_027778.1_prot_YP_009163764.1_3	lcl|NC_005946.1_prot_YP_031667.1_89	FV-3_rBRU-088	lcl|KJ538546.1_prot_AIX94640.1_68	lcl|KP056312.1_prot_AIW68509.1_18	lcl|JQ654586.1_prot_AFG73137.1_95	lcl|KJ175144.1_prot_SSMEgorf88R_85	lcl|AF389451.1_prot_ABB92342.1_94	TFV-Unk_rBRU-093	*	lcl|JQ231222.1_prot_AFA44922.1_18	lcl|KC865735.1_prot_AGV20550.1_19	lcl|KP266741.1_prot_CH8/96_ORF16L_16	lcl|KP266743.1_prot_ToRV1_ORF16L_16	lcl|EU627010.1_prot_ACF42312.1_94	STIV-Unk-094	lcl|NC_017940.1_prot_YP_006347615.1_24	lcl|KT989884.1_prot_AMZ04853.1_23	lcl|KT989885.1_prot_AMZ04989.1_24	lcl|NC_028461.1_prot_YP_009182015.1_16
53	53	1	*	*	*	*	*	*	*	*	*	*	*	*	lcl|NC_001824.1_prot_NP_078717.1_69	LCDV-1_rBRU-017	lcl|NC_005902.1_prot_YP_073585.1_78	LCDV-China_rBRU-018	lcl|NC_003494.1_prot_NP_612331.1_109	ISKNV-Unk_rBRU-102	lcl|KC244182.1_prot_AGG37984.1_105	* (ORF:95710 to 98472)	*	* (ORF:96234 to 98993)	lcl|KT781098.1_prot_AMM04539.1_116	lcl|AY894343.1_prot_AAX82415.1_106	OSGIV-Unk_rBRU-101	* (ORF:95795 to 98557)	RBIV-KOR_TY1_rBRU-101	lcl|NC_027778.1_prot_YP_009163801.1_40	lcl|NC_005946.1_prot_YP_031600.1_22	FV-3_rBRU-023	lcl|KJ538546.1_prot_AIX94587.1_15	lcl|KP056312.1_prot_AIW68578.1_87	lcl|JQ654586.1_prot_AFG73066.1_24	lcl|KJ175144.1_prot_SSMEgorf22R_22	lcl|AF389451.1_prot_ABB92287.1_22	TFV-Unk_rBRU-024	lcl|KC243313.1_prot_AGK45001.1_41	lcl|JQ231222.1_prot_AFA44991.1_87	lcl|KC865735.1_prot_AGV20619.1_88	lcl|KP266741.1_prot_CH8/96_ORF65L_65	lcl|KP266743.1_prot_ToRV1_ORF66L_66	lcl|EU627010.1_prot_ACF42244.1_25	STIV-Unk-025	lcl|NC_017940.1_prot_YP_006347705.1_114	lcl|KT989884.1_prot_AMZ04943.1_113	lcl|KT989885.1_prot_AMZ05079.1_114	lcl|NC_028461.1_prot_YP_009182084.1_85
52	52	1	*	*	*	*	*	*	*	*	*	*	*	*	lcl|NC_001824.1_prot_NP_078624.1_7	LCDV-1_rBRU-042	lcl|NC_005902.1_prot_YP_025105.1_190	LCDV-China_rBRU-046	lcl|NC_003494.1_prot_NP_612250.1_28	ISKNV-Unk_rBRU-029	lcl|KC244182.1_prot_AGG37909.1_30	* (ORF:25774 to 29277)	*	lcl|KT804738.1_prot_AMM72769.1_32	lcl|KT781098.1_prot_AMM04441.1_34	lcl|AY894343.1_prot_AAX82340.1_31	OSGIV-Unk_rBRU-030	lcl|AY532606.1_prot_AAT71844.1_29	RBIV-KOR_TY1_rBRU-030	lcl|NC_027778.1_prot_YP_009163837.1_76	lcl|NC_005946.1_prot_YP_031586.1_8	FV-3_rBRU-009	*	*	lcl|JQ654586.1_prot_AFG73051.1_9	lcl|KJ175144.1_prot_SSMEgorf8R_8	lcl|AF389451.1_prot_AAL77794.1_8	TFV-Unk_rBRU-009	*	lcl|JQ231222.1_prot_AFA44912.1_8	lcl|KC865735.1_prot_AGV20540.1_9	lcl|KP266741.1_prot_CH8/96_ORF7R_7	lcl|KP266743.1_prot_ToRV1_ORF7R_7	lcl|EU627010.1_prot_ACF42229.1_10	STIV-Unk-010	lcl|NC_017940.1_prot_YP_006347602.1_11	lcl|KT989884.1_prot_AMZ04841.1_11	lcl|KT989885.1_prot_AMZ04976.1_11	lcl|NC_028461.1_prot_YP_009182006.1_7
51	51	0.123	*	lcl|NC_003038.1_prot_NP_149624.1_162	IIV-6_rBRU-074	lcl|NC_024451.1_prot_YP_009046669.1_55	lcl|NC_015780.1_prot_YP_004732930.1_147	lcl|NC_023613.1_prot_YP_009010560.1_27	lcl|NC_023611.1_prot_YP_009010317.1_23	lcl|NC_021901.1_prot_YP_008357322.1_24	lcl|NC_023615.1_prot_YP_009010786.1_25	lcl|NC_023848.1_prot_YP_009021139.1_51	lcl|NC_008187.1_prot_YP_654681.1_109	IIV-3-109	*	*	*	*	*	*	*	*	*	*	*	*	*	*	*	*	lcl|NC_005946.1_prot_YP_031633.1_55	FV-3_rBRU-054	lcl|KJ538546.1_prot_AIX94612.1_40	lcl|KP056312.1_prot_AIW68546.1_55	lcl|JQ654586.1_prot_AFG73098.1_56	lcl|KJ175144.1_prot_SSMEgorf55L_53	lcl|AF389451.1_prot_AAL77803.1_56	TFV-Unk_rBRU-056	*	lcl|JQ231222.1_prot_AFA44959.1_55	lcl|KC865735.1_prot_AGV20585.1_54	lcl|KP266741.1_prot_CH8/96_ORF40R_40	lcl|KP266743.1_prot_ToRV1_ORF44R_44	lcl|EU627010.1_prot_ACF42275.1_57	STIV-Unk-057	lcl|NC_017940.1_prot_YP_006347663.1_72	lcl|KT989884.1_prot_AMZ04901.1_71	lcl|KT989885.1_prot_AMZ05037.1_72	lcl|NC_028461.1_prot_YP_009182050.1_51
51	51	0.902	*	lcl|NC_003038.1_prot_NP_149745.1_283	IIV-6_rBRU-130	lcl|NC_024451.1_prot_YP_009046815.1_201	*	*	*	lcl|NC_021901.1_prot_YP_008357426.1_128	lcl|NC_023615.1_prot_YP_009010899.1_138	lcl|NC_023848.1_prot_YP_009021156.1_68	lcl|NC_008187.1_prot_YP_654651.1_79	*	lcl|NC_001824.1_prot_NP_078747.1_91	LCDV-1_rBRU-037	lcl|NC_005902.1_prot_YP_073685.1_180	LCDV-China_rBRU-040	*	*	*	*	*	*	*	*	*	*	*	*	lcl|NC_005946.1_prot_YP_031579.1_1	FV-3_rBRU-001	lcl|KJ538546.1_prot_AIX94573.1_1	lcl|KP056312.1_prot_AIW68492.1_1	lcl|JQ654586.1_prot_AFG73043.1_1	lcl|KJ175144.1_prot_SSMEgorf1R_1	lcl|AF389451.1_prot_ABB92350.1_105	TFV-Unk_rBRU-001	*	lcl|JQ231222.1_prot_AFA44905.1_1	lcl|KC865735.1_prot_AGV20532.1_1	lcl|KP266741.1_prot_CH8/96_ORF1R_1	lcl|KP266743.1_prot_ToRV1_ORF1R_1	lcl|EU627010.1_prot_ACF42220.1_1	STIV-Unk-001	lcl|NC_017940.1_prot_YP_006347726.1_135	lcl|KT989884.1_prot_AMZ04964.1_134	lcl|KT989885.1_prot_AMZ05100.1_135	lcl|NC_028461.1_prot_YP_009182099.1_100
50	50	1	*	lcl|NC_003038.1_prot_NP_149901.1_439	IIV-6_rBRU-198	lcl|NC_024451.1_prot_YP_009046754.1_140	lcl|NC_015780.1_prot_YP_004732828.1_45	lcl|NC_023613.1_prot_YP_009010644.1_111	lcl|NC_023611.1_prot_YP_009010403.1_109	lcl|NC_021901.1_prot_YP_008357400.1_102	lcl|NC_023615.1_prot_YP_009010869.1_108	lcl|NC_023848.1_prot_YP_009021185.1_97	*	*	*	*	*	*	*	*	*	*	*	*	*	*	*	*	*	*	lcl|NC_005946.1_prot_YP_031642.1_64	FV-3_rBRU-063	lcl|KJ538546.1_prot_AIX94619.1_47	lcl|KP056312.1_prot_AIW68536.1_45	lcl|JQ654586.1_prot_AFG73109.1_67	lcl|KJ175144.1_prot_SSMEgorf63R_62	lcl|AF389451.1_prot_AAL77806.1_68	TFV-Unk_rBRU-067	lcl|KC243313.1_prot_AGK44976.1_16	lcl|JQ231222.1_prot_AFA44949.1_45	lcl|KC865735.1_prot_AGV20575.1_44	lcl|KP266741.1_prot_CH8/96_ORF33L_33	lcl|KP266743.1_prot_ToRV1_ORF36L_36	lcl|EU627010.1_prot_ACF42284.1_66	STIV-Unk-066	lcl|NC_017940.1_prot_YP_006347648.1_57	lcl|KT989884.1_prot_AMZ04886.1_56	lcl|KT989885.1_prot_AMZ05022.1_57	lcl|NC_028461.1_prot_YP_009182041.1_42
49	49	1	*	*	*	*	*	*	*	*	*	*	*	*	lcl|NC_001824.1_prot_NP_078617.1_3	LCDV-1_rBRU-081	*	*	lcl|NC_003494.1_prot_NP_612268.1_46	ISKNV-Unk_rBRU-046	lcl|KC244182.1_prot_AGG37926.1_47	*	*	lcl|KT804738.1_prot_AMM72771.1_54	lcl|KT781098.1_prot_AMM04459.1_54	lcl|AY894343.1_prot_AAX82357.1_48	OSGIV-Unk_rBRU-047	lcl|AY532606.1_prot_AAT71861.1_46	RBIV-KOR_TY1_rBRU-047	lcl|NC_027778.1_prot_YP_009163768.1_7	lcl|NC_005946.1_prot_YP_031662.1_84	FV-3_rBRU-083	lcl|KJ538546.1_prot_AIX94636.1_64	lcl|KP056312.1_prot_AIW68514.1_23	lcl|JQ654586.1_prot_AFG73132.1_90	lcl|KJ175144.1_prot_SSMEgorf83R_80	lcl|AF389451.1_prot_AAL77813.1_89	TFV-Unk_rBRU-088	lcl|KC243313.1_prot_AGK44986.1_26	lcl|JQ231222.1_prot_AFA44927.1_23	lcl|KC865735.1_prot_AGV20555.1_24	lcl|KP266741.1_prot_CH8/96_ORF20L_20	lcl|KP266743.1_prot_ToRV1_ORF21L_21	lcl|EU627010.1_prot_ACF42308.1_90	STIV-Unk-090	lcl|NC_017940.1_prot_YP_006347620.1_29	lcl|KT989884.1_prot_AMZ04858.1_28	lcl|KT989885.1_prot_AMZ04994.1_29	lcl|NC_028461.1_prot_YP_009182019.1_20
48	48	1	*	*	*	*	*	*	*	*	*	*	*	*	*	*	*	*	lcl|NC_003494.1_prot_NP_612229.1_7	ISKNV-Unk_rBRU-007	lcl|KC244182.1_prot_AGG37887.1_8	*	*	lcl|KT804738.1_prot_AMM72757.1_10	lcl|KT781098.1_prot_AMM04420.1_10	lcl|AY894343.1_prot_AAX82317.1_8	OSGIV-Unk_rBRU-008	*	*	*	lcl|NC_005946.1_prot_YP_031631.1_53	FV-3_rBRU-052	lcl|KJ538546.1_prot_AIX94610.1_38	lcl|KP056312.1_prot_AIW68549.1_58	lcl|JQ654586.1_prot_AFG73095.1_53	lcl|KJ175144.1_prot_SSMEgorf53R_51	lcl|AF389451.1_prot_ABB92314.1_55	TFV-Unk_rBRU-055	lcl|KC243313.1_prot_AGK44970.1_10	lcl|JQ231222.1_prot_AFA44962.1_58	lcl|KC865735.1_prot_AGV20589.1_58	lcl|KP266741.1_prot_CH8/96_ORF41L_41	lcl|KP266743.1_prot_ToRV1_ORF45L_45	lcl|EU627010.1_prot_ACF42273.1_55	STIV-Unk-055	lcl|NC_017940.1_prot_YP_006347665.1_74	lcl|KT989884.1_prot_AMZ04903.1_73	lcl|KT989885.1_prot_AMZ05039.1_74	lcl|NC_028461.1_prot_YP_009182052.1_53
46	46	0.11	*	*	*	*	*	*	*	*	*	*	*	*	lcl|NC_001824.1_prot_NP_078685.1_48	LCDV-1_rBRU-097	lcl|NC_005902.1_prot_YP_073652.1_146	LCDV-China_rBRU-102	*	*	*	*	*	*	*	*	*	*	*	lcl|NC_027778.1_prot_YP_009163842.1_81	lcl|NC_005946.1_prot_YP_031606.1_28	FV-3_rBRU-029	lcl|KJ538546.1_prot_AIX94591.1_19	lcl|KP056312.1_prot_AIW68572.1_81	lcl|JQ654586.1_prot_AFG73072.1_30	lcl|KJ175144.1_prot_SSMEgorf28R_28	lcl|AF389451.1_prot_ABB92292.1_30	TFV-Unk_rBRU-031	lcl|KC243313.1_prot_AGK45006.1_46	lcl|JQ231222.1_prot_AFA44985.1_81	lcl|KC865735.1_prot_AGV20613.1_82	lcl|KP266741.1_prot_CH8/96_ORF59L_59	lcl|KP266743.1_prot_ToRV1_ORF60L_60	lcl|EU627010.1_prot_ACF42250.1_32	STIV-Unk-032	lcl|NC_017940.1_prot_YP_006347678.1_87	lcl|KT989884.1_prot_AMZ04916.1_86	lcl|KT989885.1_prot_AMZ05052.1_87	lcl|NC_028461.1_prot_YP_009182062.1_63
45	45	1	*	*	*	*	*	*	*	*	*	*	*	*	lcl|NC_001824.1_prot_NP_078713.1_67	LCDV-1_rBRU-016	lcl|NC_005902.1_prot_YP_025101.1_34	LCDV-China_rBRU-017	*	*	*	*	*	*	*	*	*	*	*	*	lcl|NC_005946.1_prot_YP_031603.1_25	FV-3_rBRU-026	lcl|KJ538546.1_prot_AIX94590.1_18	lcl|KP056312.1_prot_AIW68575.1_84	lcl|JQ654586.1_prot_AFG73069.1_27	lcl|KJ175144.1_prot_SSMEgorf25R_25	lcl|AF389451.1_prot_AAL77797.1_25	TFV-Unk_rBRU-027	lcl|KC243313.1_prot_AGK45004.1_44	lcl|JQ231222.1_prot_AFA44988.1_84	lcl|KC865735.1_prot_AGV20616.1_85	lcl|KP266741.1_prot_CH8/96_ORF62L_62	lcl|KP266743.1_prot_ToRV1_ORF63L_63	lcl|EU627010.1_prot_ACF42247.1_29	STIV-Unk-029	lcl|NC_017940.1_prot_YP_006347674.1_83	lcl|KT989884.1_prot_AMZ04912.1_82	lcl|KT989885.1_prot_AMZ05048.1_83	lcl|NC_028461.1_prot_YP_009182059.1_60
45	45	1	*	*	*	*	*	*	*	*	*	*	*	*	lcl|NC_001824.1_prot_NP_078725.1_73	LCDV-1_rBRU-021	lcl|NC_005902.1_prot_YP_073536.1_27	LCDV-China_rBRU-022	*	*	*	*	*	*	*	*	*	*	*	*	lcl|NC_005946.1_prot_YP_031664.1_86	FV-3_rBRU-085	lcl|KJ538546.1_prot_AIX94638.1_66	lcl|KP056312.1_prot_AIW68512.1_21	lcl|JQ654586.1_prot_AFG73134.1_92	lcl|KJ175144.1_prot_SSMEgorf85R_82	lcl|AF389451.1_prot_ABB92339.1_91	TFV-Unk_rBRU-090	lcl|KC243313.1_prot_AGK44988.1_28	lcl|JQ231222.1_prot_AFA44925.1_21	lcl|KC865735.1_prot_AGV20553.1_22	lcl|KP266741.1_prot_CH8/96_ORF18L_18	lcl|KP266743.1_prot_ToRV1_ORF19L_19	lcl|EU627010.1_prot_ACF42310.1_92	STIV-Unk-092	lcl|NC_017940.1_prot_YP_006347618.1_27	lcl|KT989884.1_prot_AMZ04856.1_26	lcl|KT989885.1_prot_AMZ04992.1_27	lcl|NC_028461.1_prot_YP_009182017.1_18
44	44	0.499	*	*	*	*	*	*	*	*	*	*	*	*	lcl|NC_001824.1_prot_NP_078638.1_16	LCDV-1_rBRU-065	lcl|NC_005902.1_prot_YP_073518.1_9	LCDV-China_rBRU-070	*	*	*	*	*	*	*	*	*	*	*	*	lcl|NC_005946.1_prot_YP_031656.1_78	FV-3_rBRU-077	lcl|KJ538546.1_prot_AIX94631.1_59	lcl|KP056312.1_prot_AIW68521.1_30	lcl|JQ654586.1_prot_AFG73126.1_84	lcl|KJ175144.1_prot_SSMEgorf77L_74	lcl|AF389451.1_prot_ABB92335.1_82	TFV-Unk_rBRU-081	*	lcl|JQ231222.1_prot_AFA44934.1_30	lcl|KC865735.1_prot_AGV20562.1_31	lcl|KP266741.1_prot_CH8/96_ORF27R_27	lcl|KP266743.1_prot_ToRV1_ORF27R_27	lcl|EU627010.1_prot_ACF42302.1_84	STIV-Unk-084	lcl|NC_017940.1_prot_YP_006347630.1_39	lcl|KT989884.1_prot_AMZ04868.1_38	lcl|KT989885.1_prot_AMZ05004.1_39	lcl|NC_028461.1_prot_YP_009182026.1_27
44	44	1	*	*	*	*	*	*	*	*	*	*	*	*	lcl|NC_001824.1_prot_NP_078640.1_18	LCDV-1_rBRU-067	lcl|NC_005902.1_prot_YP_073521.1_12	LCDV-China_rBRU-072	*	*	*	*	*	*	*	*	*	*	*	*	lcl|NC_005946.1_prot_YP_031623.1_45	FV-3_rBRU-044	lcl|KJ538546.1_prot_AIX94604.1_32	lcl|KP056312.1_prot_AIW68556.1_65	lcl|JQ654586.1_prot_AFG73088.1_46	lcl|KJ175144.1_prot_SSMEgorf45L_44	lcl|AF389451.1_prot_ABB92308.1_47	TFV-Unk_rBRU-047	*	lcl|JQ231222.1_prot_AFA44969.1_65	lcl|KC865735.1_prot_AGV20597.1_66	lcl|KP266741.1_prot_CH8/96_ORF48R_48	lcl|KP266743.1_prot_ToRV1_ORF51R_51	lcl|EU627010.1_prot_ACF42266.1_48	STIV-Unk-048	lcl|NC_017940.1_prot_YP_006347696.1_105	lcl|KT989884.1_prot_AMZ04934.1_104	lcl|KT989885.1_prot_AMZ05070.1_105	lcl|NC_028461.1_prot_YP_009182078.1_79
43	43	0.558	*	*	*	*	*	*	*	*	*	*	*	*	lcl|NC_001824.1_prot_NP_078769.1_109	LCDV-1_rBRU-057	lcl|NC_005902.1_prot_YP_073580.1_73	LCDV-China_rBRU-062	*	*	*	*	*	*	*	*	*	*	*	*	lcl|NC_005946.1_prot_YP_031598.1_20	FV-3_rBRU-021	*	lcl|KP056312.1_prot_AIW68580.1_89	lcl|JQ654586.1_prot_AFG73064.1_22	lcl|KJ175144.1_prot_SSMEgorf20R_20	lcl|AF389451.1_prot_ABB92285.1_20	TFV-Unk_rBRU-022	*	lcl|JQ231222.1_prot_AFA44993.1_89	lcl|KC865735.1_prot_AGV20621.1_90	lcl|KP266741.1_prot_CH8/96_ORF67L_67	lcl|KP266743.1_prot_ToRV1_ORF68L_68	lcl|EU627010.1_prot_ACF42242.1_23	STIV-Unk-023	lcl|NC_017940.1_prot_YP_006347709.1_118	lcl|KT989884.1_prot_AMZ04947.1_117	lcl|KT989885.1_prot_AMZ05083.1_118	lcl|NC_028461.1_prot_YP_009182087.1_88
43	43	0.715	*	*	*	*	*	*	*	*	*	*	*	*	lcl|NC_001824.1_prot_NP_078706.1_62	LCDV-1_rBRU-011	lcl|NC_005902.1_prot_YP_073532.1_23	LCDV-China_rBRU-012	*	*	*	*	*	*	*	*	*	*	*	*	lcl|NC_005946.1_prot_YP_031611.1_33	FV-3_rBRU-034	lcl|KJ538546.1_prot_AIX94596.1_24	lcl|KP056312.1_prot_AIW68568.1_77	lcl|JQ654586.1_prot_AFG73077.1_35	lcl|KJ175144.1_prot_SSMEgorf33R_33	lcl|AF389451.1_prot_ABB92296.1_34	TFV-Unk_rBRU-035	lcl|KC243313.1_prot_AGK44962.1_2	lcl|JQ231222.1_prot_AFA44981.1_77	lcl|KC865735.1_prot_AGV20609.1_78	*	*	lcl|EU627010.1_prot_ACF42255.1_37	STIV-Unk-037	lcl|NC_017940.1_prot_YP_006347686.1_95	lcl|KT989884.1_prot_AMZ04924.1_94	lcl|KT989885.1_prot_AMZ05060.1_95	lcl|NC_028461.1_prot_YP_009182068.1_69
42	42	0.857	*	*	*	*	*	*	*	*	*	*	*	*	*	*	lcl|NC_005902.1_prot_YP_073729.1_225	LCDV-China_rBRU-077	*	*	*	*	*	*	*	*	*	*	*	*	lcl|NC_005946.1_prot_YP_031592.1_14	FV-3_rBRU-015	lcl|KJ538546.1_prot_AIX94581.1_9	lcl|KP056312.1_prot_AIW68588.1_97	lcl|JQ654586.1_prot_AFG73057.1_15	lcl|KJ175144.1_prot_SSMEgorf14R_14	lcl|AF389451.1_prot_ABB92281.1_15	TFV-Unk_rBRU-016	lcl|KC243313.1_prot_AGK44998.1_38	lcl|JQ231222.1_prot_AFA45001.1_97	lcl|KC865735.1_prot_AGV20628.1_97	lcl|KP266741.1_prot_CH8/96_ORF72L_72	lcl|KP266743.1_prot_ToRV1_ORF73L_73	lcl|EU627010.1_prot_ACF42234.1_15	STIV-Unk-015	lcl|NC_017940.1_prot_YP_006347715.1_124	lcl|KT989884.1_prot_AMZ04953.1_123	lcl|KT989885.1_prot_AMZ05089.1_124	lcl|NC_028461.1_prot_YP_009182092.1_93
41	41	0.512	*	lcl|NC_003038.1_prot_NP_149688.1_226	IIV-6_rBRU-103	lcl|NC_024451.1_prot_YP_009046727.1_113	lcl|NC_015780.1_prot_YP_004732879.1_96	lcl|NC_023613.1_prot_YP_009010690.1_157	lcl|NC_023611.1_prot_YP_009010448.1_154	lcl|NC_021901.1_prot_YP_008357445.1_147	lcl|NC_023615.1_prot_YP_009010914.1_153	lcl|NC_023848.1_prot_YP_009021176.1_88	*	*	*	*	lcl|NC_005902.1_prot_YP_073520.1_11	LCDV-China_rBRU-111	*	*	*	*	*	*	*	*	*	*	*	lcl|NC_027778.1_prot_YP_009163809.1_48	*	*	*	lcl|KP056312.1_prot_AIW68515.1_24	*	*	lcl|AF389451.1_prot_AAL77812.1_88	TFV-Unk_rBRU-087	lcl|KC243313.1_prot_AGK44985.1_25	lcl|JQ231222.1_prot_AFA44928.1_24	lcl|KC865735.1_prot_AGV20556.1_25	lcl|KP266741.1_prot_CH8/96_ORF21L_21	*	*	*	lcl|NC_017940.1_prot_YP_006347622.1_31	lcl|KT989884.1_prot_AMZ04860.1_30	lcl|KT989885.1_prot_AMZ04996.1_31	lcl|NC_028461.1_prot_YP_009182020.1_21
41	43	0.462	*	*	*	*	*	*	*	*	*	*	*	*	*	*	lcl|NC_005902.1_prot_YP_073679.1_174,lcl|NC_005902.1_prot_YP_073552.1_45	LCDV-China_rBRU-007,LCDV-China_rBRU-105	*	*	*	*	*	*	*	*	*	*	*	*	lcl|NC_005946.1_prot_YP_031597.1_19	FV-3_rBRU-020	lcl|KJ538546.1_prot_AIX94586.1_14	lcl|KP056312.1_prot_AIW68581.1_90	lcl|JQ654586.1_prot_AFG73063.1_21	lcl|KJ175144.1_prot_SSMEgorf19R_19	lcl|AF389451.1_prot_ABB92284.1_19	TFV-Unk_rBRU-021	*	lcl|JQ231222.1_prot_AFA44994.1_90	*	lcl|KP266741.1_prot_CH8/96_ORF68L_68	lcl|KP266743.1_prot_ToRV1_ORF69L_69	lcl|EU627010.1_prot_ACF42240.1_21	STIV-Unk-021	lcl|NC_017940.1_prot_YP_006347710.1_119	lcl|KT989884.1_prot_AMZ04948.1_118	lcl|KT989885.1_prot_AMZ05084.1_119	lcl|NC_028461.1_prot_YP_009182088.1_89
41	41	1	*	*	*	*	*	*	*	*	*	*	*	*	lcl|NC_001824.1_prot_NP_078701.1_57	LCDV-1_rBRU-005	*	*	*	*	*	*	*	*	*	*	*	*	*	*	lcl|NC_005946.1_prot_YP_031590.1_12	FV-3_rBRU-013	lcl|KJ538546.1_prot_AIX94579.1_7	*	lcl|JQ654586.1_prot_AFG73055.1_13	lcl|KJ175144.1_prot_SSMEgorf12L_12	lcl|AF389451.1_prot_ABB92278.1_12	TFV-Unk_rBRU-013	*	lcl|JQ231222.1_prot_AFA45003.1_100	lcl|KC865735.1_prot_AGV20629.1_98	lcl|KP266741.1_prot_AJR29156.1_73	lcl|KP266743.1_prot_ToRV1_ORF74R_74	lcl|EU627010.1_prot_ACF42233.1_14	STIV-Unk-014	lcl|NC_017940.1_prot_YP_006347719.1_128	lcl|KT989884.1_prot_AMZ04957.1_127	lcl|KT989885.1_prot_AMZ05093.1_128	lcl|NC_028461.1_prot_YP_009182094.1_95
41	41	1	*	*	*	*	*	*	*	*	*	*	*	*	*	*	*	*	*	*	*	*	*	*	*	*	*	*	*	*	lcl|NC_005946.1_prot_YP_031629.1_51	FV-3_rBRU-050	lcl|KJ538546.1_prot_AIX94608.1_36	lcl|KP056312.1_prot_AIW68551.1_60	lcl|JQ654586.1_prot_AFG73093.1_51	lcl|KJ175144.1_prot_SSMEgorf51R_49	lcl|AF389451.1_prot_ABB92313.1_53	TFV-Unk_rBRU-053	lcl|KC243313.1_prot_AGK44969.1_9	lcl|JQ231222.1_prot_AFA44964.1_60	lcl|KC865735.1_prot_AGV20592.1_61	lcl|KP266741.1_prot_CH8/96_ORF43L_43	lcl|KP266743.1_prot_ToRV1_ORF47L_47	lcl|EU627010.1_prot_ACF42271.1_53	STIV-Unk-053	lcl|NC_017940.1_prot_YP_006347702.1_111	lcl|KT989884.1_prot_AMZ04940.1_110	lcl|KT989885.1_prot_AMZ05076.1_111	lcl|NC_028461.1_prot_YP_009182083.1_84
41	41	1	*	*	*	*	*	*	*	*	*	*	*	*	*	*	*	*	*	*	*	*	*	*	*	*	*	*	*	*	lcl|NC_005946.1_prot_YP_031663.1_85	FV-3_rBRU-084	lcl|KJ538546.1_prot_AIX94637.1_65	lcl|KP056312.1_prot_AIW68513.1_22	lcl|JQ654586.1_prot_AFG73133.1_91	lcl|KJ175144.1_prot_SSMEgorf84R_81	lcl|AF389451.1_prot_ABB92338.1_90	TFV-Unk_rBRU-089	lcl|KC243313.1_prot_AGK44987.1_27	lcl|JQ231222.1_prot_AFA44926.1_22	lcl|KC865735.1_prot_AGV20554.1_23	lcl|KP266741.1_prot_CH8/96_ORF19L_19	lcl|KP266743.1_prot_ToRV1_ORF20L_20	lcl|EU627010.1_prot_ACF42309.1_91	STIV-Unk-091	lcl|NC_017940.1_prot_YP_006347619.1_28	lcl|KT989884.1_prot_AMZ04857.1_27	lcl|KT989885.1_prot_AMZ04993.1_28	lcl|NC_028461.1_prot_YP_009182018.1_19
41	41	1	*	*	*	*	*	*	*	*	*	*	*	*	*	*	*	*	*	*	*	*	*	*	*	*	*	*	*	*	lcl|NC_005946.1_prot_YP_031658.1_80	FV-3_rBRU-079	lcl|KJ538546.1_prot_AIX94632.1_60	lcl|KP056312.1_prot_AIW68519.1_28	lcl|JQ654586.1_prot_AFG73128.1_86	lcl|KJ175144.1_prot_SSMEgorf79R_76	lcl|AF389451.1_prot_ABB92337.1_84	TFV-Unk_rBRU-083	lcl|KC243313.1_prot_AGK44983.1_23	lcl|JQ231222.1_prot_AFA44932.1_28	lcl|KC865735.1_prot_AGV20560.1_29	lcl|KP266741.1_prot_CH8/96_ORF25L_25	lcl|KP266743.1_prot_ToRV1_ORF25L_25	lcl|EU627010.1_prot_ACF42304.1_86	STIV-Unk-086	lcl|NC_017940.1_prot_YP_006347626.1_35	lcl|KT989884.1_prot_AMZ04864.1_34	lcl|KT989885.1_prot_AMZ05000.1_35	lcl|NC_028461.1_prot_YP_009182024.1_25
41	41	1	*	*	*	*	*	*	*	*	*	*	*	*	*	*	*	*	*	*	*	*	*	*	*	*	*	*	*	*	lcl|NC_005946.1_prot_YP_031636.1_58	FV-3_rBRU-056	lcl|KJ538546.1_prot_AIX94615.1_43	lcl|KP056312.1_prot_AIW68543.1_52	lcl|JQ654586.1_prot_AFG73102.1_60	lcl|KJ175144.1_prot_SSMEgorf57R_56	lcl|AF389451.1_prot_ABB92317.1_59	TFV-Unk_rBRU-059	lcl|KC243313.1_prot_AGK44972.1_12	lcl|JQ231222.1_prot_AFA44956.1_52	lcl|KC865735.1_prot_AGV20582.1_51	lcl|KP266741.1_prot_CH8/96_ORF38L_38	lcl|KP266743.1_prot_ToRV1_ORF42L_42	lcl|EU627010.1_prot_ACF42278.1_60	STIV-Unk-060	lcl|NC_017940.1_prot_YP_006347660.1_69	lcl|KT989884.1_prot_AMZ04898.1_68	lcl|KT989885.1_prot_AMZ05034.1_69	lcl|NC_028461.1_prot_YP_009182047.1_48
41	41	1	*	*	*	*	*	*	*	*	*	*	*	*	*	*	*	*	*	*	*	*	*	*	*	*	*	*	*	*	lcl|NC_005946.1_prot_YP_031670.1_92	FV-3_rBRU-091	lcl|KJ538546.1_prot_AIX94643.1_71	lcl|KP056312.1_prot_AIW68506.1_15	lcl|JQ654586.1_prot_AFG73140.1_98	lcl|KJ175144.1_prot_SSMEgorf91R_88	lcl|AF389451.1_prot_AAL77815.1_97	TFV-Unk_rBRU-096	lcl|KC243313.1_prot_AGK44991.1_31	lcl|JQ231222.1_prot_AFA44919.1_15	lcl|KC865735.1_prot_AGV20547.1_16	lcl|KP266741.1_prot_CH8/96_ORF13L_13	lcl|KP266743.1_prot_ToRV1_ORF13L_13	lcl|EU627010.1_prot_ACF42315.1_97	STIV-Unk-097	lcl|NC_017940.1_prot_YP_006347612.1_21	lcl|KT989884.1_prot_AMZ04850.1_20	lcl|KT989885.1_prot_AMZ04986.1_21	lcl|NC_028461.1_prot_YP_009182012.1_13
40	40	0.642	*	*	*	*	*	*	*	*	*	*	*	*	lcl|NC_001824.1_prot_NP_078700.1_56	LCDV-1_rBRU-004	lcl|NC_005902.1_prot_YP_073648.1_142	LCDV-China_rBRU-004	*	*	*	*	*	*	*	*	*	*	*	*	lcl|NC_005946.1_prot_YP_031652.1_74	FV-3_rBRU-073	lcl|KJ538546.1_prot_AIX94628.1_56	*	lcl|JQ654586.1_prot_AFG73122.1_80	lcl|KJ175144.1_prot_SSMEgorf73L_70	lcl|AF389451.1_prot_AAL77808.1_78	TFV-Unk_rBRU-077	*	lcl|JQ231222.1_prot_AFA44938.1_34	lcl|KC865735.1_prot_AGV20566.1_35	lcl|KP266741.1_prot_CH8/96_ORF29R_29	lcl|KP266743.1_prot_ToRV1_ORF29R_29	lcl|EU627010.1_prot_ACF42296.1_78	STIV-Unk-078	lcl|NC_017940.1_prot_YP_006347634.1_43	lcl|KT989884.1_prot_AMZ04872.1_42	lcl|KT989885.1_prot_AMZ05008.1_43	lcl|NC_028461.1_prot_YP_009182030.1_31
40	40	0.625	*	*	*	*	*	*	*	*	*	*	*	*	*	*	lcl|NC_005902.1_prot_YP_073512.1_2	LCDV-China_rBRU-108	*	*	*	*	*	*	*	*	*	*	*	*	lcl|NC_005946.1_prot_YP_031643.1_65	FV-3_rBRU-064	lcl|KJ538546.1_prot_AIX94620.1_48	lcl|KP056312.1_prot_AIW68535.1_44	lcl|JQ654586.1_prot_AFG73110.1_68	lcl|KJ175144.1_prot_SSMEgorf64R_63	lcl|AF389451.1_prot_ABB92324.1_69	TFV-Unk_rBRU-068	lcl|KC243313.1_prot_AGK44977.1_17	lcl|JQ231222.1_prot_AFA44948.1_44	lcl|KC865735.1_prot_AGV20574.1_43	*	*	lcl|EU627010.1_prot_ACF42285.1_67	STIV-Unk-067	lcl|NC_017940.1_prot_YP_006347647.1_56	lcl|KT989884.1_prot_AMZ04885.1_55	lcl|KT989885.1_prot_AMZ05021.1_56	lcl|NC_028461.1_prot_YP_009182040.1_41
40	40	0.346	*	*	*	*	*	*	*	*	*	*	*	*	*	*	*	*	*	*	*	*	*	*	*	*	*	*	*	*	lcl|NC_005946.1_prot_YP_031625.1_47	FV-3_rBRU-046	lcl|KJ538546.1_prot_AIX94605.1_33	lcl|KP056312.1_prot_AIW68554.1_63	lcl|JQ654586.1_prot_AFG73090.1_48	lcl|KJ175144.1_prot_SSMEgorf47L_46	lcl|AF389451.1_prot_ABB92309.1_49	TFV-Unk_rBRU-049	*	lcl|JQ231222.1_prot_AFA44967.1_63	lcl|KC865735.1_prot_AGV20595.1_64	lcl|KP266741.1_prot_CH8/96_ORF46R_46	lcl|KP266743.1_prot_ToRV1_ORF50R_50	lcl|EU627010.1_prot_ACF42268.1_50	STIV-Unk-050	lcl|NC_017940.1_prot_YP_006347699.1_108	lcl|KT989884.1_prot_AMZ04937.1_107	lcl|KT989885.1_prot_AMZ05073.1_108	lcl|NC_028461.1_prot_YP_009182080.1_81
40	40	1	*	*	*	*	*	*	*	*	*	*	*	*	*	*	*	*	*	*	*	*	*	*	*	*	*	*	*	*	lcl|NC_005946.1_prot_YP_031595.1_17	FV-3_rBRU-018	lcl|KJ538546.1_prot_AIX94584.1_12	lcl|KP056312.1_prot_AIW68583.1_92	lcl|JQ654586.1_prot_AFG73061.1_19	lcl|KJ175144.1_prot_SSMEgorf17L_17	lcl|AF389451.1_prot_ABB92283.1_18	TFV-Unk_rBRU-019	*	lcl|JQ231222.1_prot_AFA44996.1_92	lcl|KC865735.1_prot_AGV20624.1_93	lcl|KP266741.1_prot_CH8/96_ORF69R_69	lcl|KP266743.1_prot_ToRV1_ORF70R_70	lcl|EU627010.1_prot_ACF42237.1_18	STIV-Unk-019	lcl|NC_017940.1_prot_YP_006347711.1_120	lcl|KT989884.1_prot_AMZ04949.1_119	lcl|KT989885.1_prot_AMZ05085.1_120	lcl|NC_028461.1_prot_YP_009182089.1_90
40	40	1	*	*	*	*	*	*	*	*	*	*	*	*	*	*	*	*	*	*	*	*	*	*	*	*	*	*	*	*	lcl|NC_005946.1_prot_YP_031619.1_41	FV-3_rBRU-042	*	lcl|KP056312.1_prot_AIW68558.1_67	lcl|JQ654586.1_prot_AFG73086.1_44	lcl|KJ175144.1_prot_SSMEgorf41R_41	lcl|AF389451.1_prot_ABB92306.1_45	TFV-Unk_rBRU-045	lcl|KC243313.1_prot_AGK44968.1_8	lcl|JQ231222.1_prot_AFA44971.1_67	lcl|KC865735.1_prot_AGV20599.1_68	lcl|KP266741.1_prot_CH8/96_ORF50L_50	lcl|KP266743.1_prot_ToRV1_ORF53L_53	lcl|EU627010.1_prot_ACF42263.1_45	STIV-Unk-045	lcl|NC_017940.1_prot_YP_006347694.1_103	lcl|KT989884.1_prot_AMZ04932.1_102	lcl|KT989885.1_prot_AMZ05068.1_103	lcl|NC_028461.1_prot_YP_009182076.1_77
40	40	0.42	*	*	*	*	*	*	*	*	*	*	*	*	*	*	*	*	*	*	*	*	*	*	*	*	*	*	*	*	lcl|NC_005946.1_prot_YP_031668.1_90	FV-3_rBRU-089	lcl|KJ538546.1_prot_AIX94641.1_69	lcl|KP056312.1_prot_AIW68508.1_17	lcl|JQ654586.1_prot_AFG73138.1_96	lcl|KJ175144.1_prot_SSMEgorf89R_86	lcl|AF389451.1_prot_ABB92343.1_95	TFV-Unk_rBRU-094	*	lcl|JQ231222.1_prot_AFA44921.1_17	lcl|KC865735.1_prot_AGV20549.1_18	lcl|KP266741.1_prot_CH8/96_ORF15L_15	lcl|KP266743.1_prot_ToRV1_ORF15L_15	lcl|EU627010.1_prot_ACF42313.1_95	STIV-Unk-095	lcl|NC_017940.1_prot_YP_006347614.1_23	lcl|KT989884.1_prot_AMZ04852.1_22	lcl|KT989885.1_prot_AMZ04988.1_23	lcl|NC_028461.1_prot_YP_009182014.1_15
40	40	1	*	*	*	*	*	*	*	*	*	*	*	*	*	*	*	*	*	*	*	*	*	*	*	*	*	*	*	*	lcl|NC_005946.1_prot_YP_031638.1_60	FV-3_rBRU-058	lcl|KJ538546.1_prot_AIX94616.1_44	lcl|KP056312.1_prot_AIW68540.1_49	lcl|JQ654586.1_prot_AFG73104.1_62	lcl|KJ175144.1_prot_SSMEgorf59L_58	lcl|AF389451.1_prot_ABB92320.1_62	TFV-Unk_rBRU-062	*	lcl|JQ231222.1_prot_AFA44953.1_49	lcl|KC865735.1_prot_AGV20579.1_48	lcl|KP266741.1_prot_CH8/96_ORF36R_36	lcl|KP266743.1_prot_ToRV1_ORF39R_39	lcl|EU627010.1_prot_ACF42280.1_62	STIV-Unk-062	lcl|NC_017940.1_prot_YP_006347654.1_63	lcl|KT989884.1_prot_AMZ04892.1_62	lcl|KT989885.1_prot_AMZ05028.1_63	lcl|NC_028461.1_prot_YP_009182044.1_45
40	40	0.12	*	*	*	*	*	*	*	*	*	*	*	*	*	*	*	*	*	*	*	*	*	*	*	*	*	*	*	*	lcl|NC_005946.1_prot_YP_031610.1_32	FV-3_rBRU-033	lcl|KJ538546.1_prot_AIX94595.1_23	lcl|KP056312.1_prot_AIW68569.1_78	lcl|JQ654586.1_prot_AFG73076.1_34	lcl|KJ175144.1_prot_SSMEgorf32R_32	lcl|AF389451.1_prot_ABB92295.1_33	TFV-Unk_rBRU-034	*	lcl|JQ231222.1_prot_AFA44982.1_78	lcl|KC865735.1_prot_AGV20610.1_79	lcl|KP266741.1_prot_CH8/96_ORF56L_56	lcl|KP266743.1_prot_ToRV1_ORF58L_58	lcl|EU627010.1_prot_ACF42253.1_35	STIV-Unk-035	lcl|NC_017940.1_prot_YP_006347685.1_94	lcl|KT989884.1_prot_AMZ04923.1_93	lcl|KT989885.1_prot_AMZ05059.1_94	lcl|NC_028461.1_prot_YP_009182067.1_68
39	39	1	*	*	*	*	*	*	*	*	*	*	*	*	*	*	*	*	*	*	*	*	*	*	*	*	*	*	*	*	lcl|NC_005946.1_prot_YP_031581.1_3	FV-3_rBRU-004	*	lcl|KP056312.1_prot_AIW68495.1_4	lcl|JQ654586.1_prot_AFG73046.1_4	lcl|KJ175144.1_prot_SSMEgorf3R_3	lcl|AF389451.1_prot_ABB92272.1_4	TFV-Unk_rBRU-004	*	lcl|JQ231222.1_prot_AFA44908.1_4	lcl|KC865735.1_prot_AGV20535.1_4	lcl|KP266741.1_prot_CH8/96_ORF4R_4	lcl|KP266743.1_prot_ToRV1_ORF4R_4	lcl|EU627010.1_prot_ACF42224.1_5	STIV-Unk-004	lcl|NC_017940.1_prot_YP_006347594.1_3	lcl|KT989884.1_prot_AMZ04833.1_3	lcl|KT989885.1_prot_AMZ04968.1_3	lcl|NC_028461.1_prot_YP_009182002.1_3
39	39	1	*	*	*	*	*	*	*	*	*	*	*	*	*	*	*	*	*	*	*	*	*	*	*	*	*	*	*	*	lcl|NC_005946.1_prot_YP_031666.1_88	FV-3_rBRU-087	*	lcl|KP056312.1_prot_AIW68510.1_19	lcl|JQ654586.1_prot_AFG73136.1_94	lcl|KJ175144.1_prot_SSMEgorf87L_84	lcl|AF389451.1_prot_ABB92341.1_93	TFV-Unk_rBRU-092	*	lcl|JQ231222.1_prot_AFA44923.1_19	lcl|KC865735.1_prot_AGV20551.1_20	lcl|KP266741.1_prot_CH8/96_ORF17R_17	lcl|KP266743.1_prot_ToRV1_ORF17R_17	lcl|EU627010.1_prot_ACF42311.1_93	STIV-Unk-093	lcl|NC_017940.1_prot_YP_006347616.1_25	lcl|KT989884.1_prot_AMZ04854.1_24	lcl|KT989885.1_prot_AMZ04990.1_25	lcl|NC_028461.1_prot_YP_009182016.1_17
39	39	1	*	*	*	*	*	*	*	*	*	*	*	*	*	*	*	*	*	*	*	*	*	*	*	*	*	*	*	*	lcl|NC_005946.1_prot_YP_031661.1_83	FV-3_rBRU-082	lcl|KJ538546.1_prot_AIX94635.1_63	lcl|KP056312.1_prot_AIW68516.1_25	lcl|JQ654586.1_prot_AFG73131.1_89	lcl|KJ175144.1_prot_SSMEgorf82R_79	lcl|AF389451.1_prot_AAL77811.1_87	TFV-Unk_rBRU-086	*	lcl|JQ231222.1_prot_AFA44929.1_25	lcl|KC865735.1_prot_AGV20557.1_26	lcl|KP266741.1_prot_CH8/96_ORF22L_22	lcl|KP266743.1_prot_ToRV1_ORF22L_22	lcl|EU627010.1_prot_ACF42307.1_89	STIV-Unk-089	lcl|NC_017940.1_prot_YP_006347623.1_32	lcl|KT989884.1_prot_AMZ04861.1_31	lcl|KT989885.1_prot_AMZ04997.1_32	lcl|NC_028461.1_prot_YP_009182021.1_22
39	39	1	*	*	*	*	*	*	*	*	*	*	*	*	*	*	*	*	*	*	*	*	*	*	*	*	*	*	*	*	lcl|NC_005946.1_prot_YP_031589.1_11	FV-3_rBRU-012	lcl|KJ538546.1_prot_AIX94578.1_6	lcl|KP056312.1_prot_AIW68592.1_101	lcl|JQ654586.1_prot_AFG73054.1_12	lcl|KJ175144.1_prot_SSMEgorf11R_11	lcl|AF389451.1_prot_ABB92277.1_11	TFV-Unk_rBRU-012	lcl|KC243313.1_prot_AGK44997.1_37	lcl|JQ231222.1_prot_AFA45004.1_101	lcl|KC865735.1_prot_AGV20630.1_99	*	*	lcl|EU627010.1_prot_ACF42232.1_13	STIV-Unk-013	lcl|NC_017940.1_prot_YP_006347720.1_129	lcl|KT989884.1_prot_AMZ04958.1_128	lcl|KT989885.1_prot_AMZ05094.1_129	lcl|NC_028461.1_prot_YP_009182095.1_96
39	39	1	*	*	*	*	*	*	*	*	*	*	*	*	*	*	*	*	*	*	*	*	*	*	*	*	*	*	*	*	lcl|NC_005946.1_prot_YP_031675.1_97	FV-3_rBRU-096	*	lcl|KP056312.1_prot_AIW68594.1_103	lcl|JQ654586.1_prot_AFG73146.1_104	lcl|KJ175144.1_prot_SSMEgorf96R_93	lcl|AF389451.1_prot_ABB92348.1_103	TFV-Unk_rBRU-101	*	lcl|JQ231222.1_prot_AFA45006.1_103	lcl|KC865735.1_prot_AGV20631.1_100	lcl|KP266741.1_prot_CH8/96_ORF74R_74	lcl|KP266743.1_prot_ToRV1_ORF75R_75	lcl|EU627010.1_prot_ACF42320.1_102	STIV-Unk-102	lcl|NC_017940.1_prot_YP_006347724.1_133	lcl|KT989884.1_prot_AMZ04962.1_132	lcl|KT989885.1_prot_AMZ05098.1_133	lcl|NC_028461.1_prot_YP_009182097.1_98
39	39	1	*	*	*	*	*	*	*	*	*	*	*	*	*	*	*	*	*	*	*	*	*	*	*	*	*	*	*	*	lcl|NC_005946.1_prot_YP_031653.1_75	FV-3_rBRU-074	*	lcl|KP056312.1_prot_AIW68524.1_33	lcl|JQ654586.1_prot_AFG73123.1_81	lcl|KJ175144.1_prot_SSMEgorf74L_71	lcl|AF389451.1_prot_ABB92332.1_79	TFV-Unk_rBRU-078	*	lcl|JQ231222.1_prot_AFA44937.1_33	lcl|KC865735.1_prot_AGV20565.1_34	lcl|KP266741.1_prot_CH8/96_ORF28R_28	lcl|KP266743.1_prot_ToRV1_ORF28R_28	lcl|EU627010.1_prot_ACF42297.1_79	STIV-Unk-081	lcl|NC_017940.1_prot_YP_006347633.1_42	lcl|KT989884.1_prot_AMZ04871.1_41	lcl|KT989885.1_prot_AMZ05007.1_42	lcl|NC_028461.1_prot_YP_009182029.1_30
38	38	1	*	*	*	*	*	*	*	*	*	*	*	*	*	*	*	*	*	*	*	*	*	*	*	*	*	*	*	*	lcl|NC_005946.1_prot_YP_031609.1_31	FV-3_rBRU-032	lcl|KJ538546.1_prot_AIX94594.1_22	lcl|KP056312.1_prot_AIW68570.1_79	*	lcl|KJ175144.1_prot_SSMEgorf31R_31	lcl|AF389451.1_prot_ABB92294.1_32	TFV-Unk_rBRU-033	*	lcl|JQ231222.1_prot_AFA44983.1_79	lcl|KC865735.1_prot_AGV20611.1_80	lcl|KP266741.1_prot_CH8/96_ORF57L_57	lcl|KP266743.1_prot_ToRV1_ORF59L_59	lcl|EU627010.1_prot_ACF42252.1_34	STIV-Unk-034	lcl|NC_017940.1_prot_YP_006347684.1_93	lcl|KT989884.1_prot_AMZ04922.1_92	lcl|KT989885.1_prot_AMZ05058.1_93	lcl|NC_028461.1_prot_YP_009182066.1_67
38	38	0.211	*	*	*	*	*	*	*	*	*	*	*	*	*	*	*	*	*	*	*	*	*	*	lcl|KT781098.1_prot_AMM04525.1_12	*	*	*	*	*	lcl|NC_005946.1_prot_YP_031582.1_4	FV-3_rBRU-005	lcl|KJ538546.1_prot_AIX94575.1_3	lcl|KP056312.1_prot_AIW68496.1_5	lcl|JQ654586.1_prot_AFG73047.1_5	lcl|KJ175144.1_prot_SSMEgorf4R_4	lcl|AF389451.1_prot_ABB92273.1_5	TFV-Unk_rBRU-005	*	lcl|JQ231222.1_prot_AFA44909.1_5	lcl|KC865735.1_prot_AGV20536.1_5	*	*	lcl|EU627010.1_prot_ACF42225.1_6	STIV-Unk-006	lcl|NC_017940.1_prot_YP_006347595.1_4	lcl|KT989884.1_prot_AMZ04834.1_4	lcl|KT989885.1_prot_AMZ04969.1_4	lcl|NC_028461.1_prot_YP_009182003.1_4
38	38	1	*	*	*	*	*	*	*	*	*	*	*	*	*	*	*	*	*	*	*	*	*	*	*	*	*	*	*	*	lcl|NC_005946.1_prot_YP_031588.1_10	FV-3_rBRU-011	*	lcl|KP056312.1_prot_AIW68501.1_10	lcl|JQ654586.1_prot_AFG73053.1_11	lcl|KJ175144.1_prot_SSMEgorf10R_10	lcl|AF389451.1_prot_ABB92276.1_10	TFV-Unk_rBRU-011	*	lcl|JQ231222.1_prot_AFA44914.1_10	lcl|KC865735.1_prot_AGV20542.1_11	lcl|KP266741.1_prot_CH8/96_ORF9R_9	lcl|KP266743.1_prot_ToRV1_ORF9R_9	lcl|EU627010.1_prot_ACF42231.1_12	STIV-Unk-012	lcl|NC_017940.1_prot_YP_006347604.1_13	lcl|KT989884.1_prot_AMZ04843.1_13	lcl|KT989885.1_prot_AMZ04978.1_13	lcl|NC_028461.1_prot_YP_009182008.1_9
38	38	1	*	*	*	*	*	*	*	*	*	*	*	*	*	*	*	*	*	*	*	*	*	*	*	*	*	*	*	*	lcl|NC_005946.1_prot_YP_031654.1_76	FV-3_rBRU-075	lcl|KJ538546.1_prot_AIX94629.1_57	lcl|KP056312.1_prot_AIW68523.1_32	lcl|JQ654586.1_prot_AFG73124.1_82	lcl|KJ175144.1_prot_SSMEgorf75L_72	lcl|AF389451.1_prot_ABB92333.1_80	TFV-Unk_rBRU-079	*	lcl|JQ231222.1_prot_AFA44936.1_32	lcl|KC865735.1_prot_AGV20564.1_33	*	*	lcl|EU627010.1_prot_ACF42300.1_82	STIV-Unk-082	lcl|NC_017940.1_prot_YP_006347632.1_41	lcl|KT989884.1_prot_AMZ04870.1_40	lcl|KT989885.1_prot_AMZ05006.1_41	lcl|NC_028461.1_prot_YP_009182028.1_29
38	38	0.842	*	*	*	*	*	*	*	*	*	*	*	*	*	*	*	*	*	*	*	*	*	*	*	*	*	*	*	*	lcl|NC_005946.1_prot_YP_031649.1_71	FV-3_rBRU-070	lcl|KJ538546.1_prot_AIX94626.1_54	lcl|KP056312.1_prot_AIW68529.1_38	lcl|JQ654586.1_prot_AFG73119.1_77	lcl|KJ175144.1_prot_SSMEgorf70R_67	lcl|AF389451.1_prot_ABB92329.1_75	TFV-Unk_rBRU-074	lcl|KC243313.1_prot_AGK44979.1_19	lcl|JQ231222.1_prot_AFA44942.1_38	lcl|KC865735.1_prot_AGV20569.1_38	*	lcl|KP266743.1_prot_ToRV1_ORF31L_31	lcl|EU627010.1_prot_ACF42292.1_74	STIV-Unk-074	lcl|NC_017940.1_prot_YP_006347641.1_50	lcl|KT989884.1_prot_AMZ04879.1_49	lcl|KT989885.1_prot_AMZ05015.1_50	lcl|NC_028461.1_prot_YP_009182034.1_35
37	37	1	*	*	*	*	*	*	*	*	*	*	*	*	*	*	*	*	*	*	*	*	*	*	*	*	*	*	*	*	*	FV-3_rBRU-003	*	lcl|KP056312.1_prot_AIW68494.1_3	lcl|JQ654586.1_prot_AFG73045.1_3	*	*	TFV-Unk_rBRU-003	lcl|KC243313.1_prot_AGK44995.1_35	lcl|JQ231222.1_prot_AFA44907.1_3	lcl|KC865735.1_prot_AGV20534.1_3	lcl|KP266741.1_prot_CH8/96_ORF3L_3	lcl|KP266743.1_prot_ToRV1_ORF3L_3	lcl|EU627010.1_prot_ACF42223.1_4	STIV-Unk-005	lcl|NC_017940.1_prot_YP_006347593.1_2	lcl|KT989884.1_prot_AMZ04832.1_2	lcl|KT989885.1_prot_AMZ04967.1_2	lcl|NC_028461.1_prot_YP_009182001.1_2
37	37	1	*	*	*	*	*	*	*	*	*	*	*	*	*	*	*	*	*	*	*	*	*	*	*	*	*	*	*	*	*	*	*	lcl|KP056312.1_prot_AIW68544.1_53	lcl|JQ654586.1_prot_AFG73101.1_59	*	lcl|AF389451.1_prot_ABB92316.1_58	TFV-Unk_rBRU-058	lcl|KC243313.1_prot_AGK44971.1_11	lcl|JQ231222.1_prot_AFA44957.1_53	lcl|KC865735.1_prot_AGV20583.1_52	lcl|KP266741.1_prot_CH8/96_ORF39L_39	lcl|KP266743.1_prot_ToRV1_ORF43L_43	lcl|EU627010.1_prot_ACF42277.1_59	STIV-Unk-059	lcl|NC_017940.1_prot_YP_006347661.1_70	lcl|KT989884.1_prot_AMZ04899.1_69	lcl|KT989885.1_prot_AMZ05035.1_70	lcl|NC_028461.1_prot_YP_009182048.1_49
37	37	1	*	*	*	*	*	*	*	*	*	*	*	*	*	*	*	*	*	*	*	*	*	*	*	*	*	*	*	*	*	FV-3_rBRU-057	*	*	lcl|JQ654586.1_prot_AFG73103.1_61	*	lcl|AF389451.1_prot_ABB92319.1_61	TFV-Unk_rBRU-061	lcl|KC243313.1_prot_AGK44973.1_13	lcl|JQ231222.1_prot_AFA44954.1_50	lcl|KC865735.1_prot_AGV20581.1_50	lcl|KP266741.1_prot_CH8/96_ORF37L_37	lcl|KP266743.1_prot_ToRV1_ORF40L_40	lcl|EU627010.1_prot_ACF42279.1_61	STIV-Unk-061	lcl|NC_017940.1_prot_YP_006347656.1_65	lcl|KT989884.1_prot_AMZ04894.1_64	lcl|KT989885.1_prot_AMZ05030.1_65	lcl|NC_028461.1_prot_YP_009182045.1_46
37	37	1	*	*	*	*	*	*	*	*	*	*	*	*	*	*	*	*	*	*	*	*	*	*	*	*	*	*	*	*	lcl|NC_005946.1_prot_YP_031601.1_23	FV-3_rBRU-024	lcl|KJ538546.1_prot_AIX94588.1_16	lcl|KP056312.1_prot_AIW68577.1_86	lcl|JQ654586.1_prot_AFG73067.1_25	lcl|KJ175144.1_prot_SSMEgorf23R_23	lcl|AF389451.1_prot_ABB92288.1_23	TFV-Unk_rBRU-025	lcl|KC243313.1_prot_AGK45002.1_42	lcl|JQ231222.1_prot_AFA44990.1_86	lcl|KC865735.1_prot_AGV20618.1_87	lcl|KP266741.1_prot_CH8/96_ORF64L_64	lcl|KP266743.1_prot_ToRV1_ORF65L_65	lcl|EU627010.1_prot_ACF42246.1_27	STIV-Unk-027	lcl|NC_017940.1_prot_YP_006347667.1_76	lcl|KT989884.1_prot_AMZ04905.1_75	lcl|KT989885.1_prot_AMZ05041.1_76	lcl|NC_028461.1_prot_YP_009182055.1_56
37	37	1	*	*	*	*	*	*	*	*	*	*	*	*	*	*	*	*	*	*	*	*	*	*	*	*	*	*	*	*	lcl|NC_005946.1_prot_YP_031602.1_24	FV-3_rBRU-025	lcl|KJ538546.1_prot_AIX94589.1_17	lcl|KP056312.1_prot_AIW68576.1_85	lcl|JQ654586.1_prot_AFG73068.1_26	lcl|KJ175144.1_prot_SSMEgorf24R_24	lcl|AF389451.1_prot_ABB92289.1_24	TFV-Unk_rBRU-026	lcl|KC243313.1_prot_AGK45003.1_43	lcl|JQ231222.1_prot_AFA44989.1_85	lcl|KC865735.1_prot_AGV20617.1_86	lcl|KP266741.1_prot_CH8/96_ORF63L_63	lcl|KP266743.1_prot_ToRV1_ORF64L_64	lcl|EU627010.1_prot_ACF42324.1_28	STIV-Unk-028	lcl|NC_017940.1_prot_YP_006347668.1_77	lcl|KT989884.1_prot_AMZ04906.1_76	lcl|KT989885.1_prot_AMZ05042.1_77	lcl|NC_028461.1_prot_YP_009182056.1_57
37	37	1	*	*	*	*	*	*	*	*	*	*	*	*	*	*	*	*	*	*	*	*	*	*	*	*	*	*	*	*	lcl|NC_005946.1_prot_YP_031617.1_39	FV-3_rBRU-040	lcl|KJ538546.1_prot_AIX94601.1_29	lcl|KP056312.1_prot_AIW68561.1_70	lcl|JQ654586.1_prot_AFG73084.1_42	lcl|KJ175144.1_prot_SSMEgorf39R_39	lcl|AF389451.1_prot_ABB92303.1_42	TFV-Unk_rBRU-042	lcl|KC243313.1_prot_AGK44966.1_6	lcl|JQ231222.1_prot_AFA44974.1_70	lcl|KC865735.1_prot_AGV20601.1_70	lcl|KP266741.1_prot_CH8/96_ORF52L_52	lcl|KP266743.1_prot_ToRV1_ORF55L_55	lcl|EU627010.1_prot_ACF42261.1_43	STIV-Unk-043	lcl|NC_017940.1_prot_YP_006347691.1_100	lcl|KT989884.1_prot_AMZ04929.1_99	lcl|KT989885.1_prot_AMZ05065.1_100	lcl|NC_028461.1_prot_YP_009182073.1_74
36	36	0.917	*	*	*	*	*	*	*	*	*	*	*	*	*	*	*	*	*	*	*	*	*	*	*	*	*	*	*	*	lcl|NC_005946.1_prot_YP_031627.1_49	FV-3_rBRU-048	lcl|KJ538546.1_prot_AIX94607.1_35	lcl|KP056312.1_prot_AIW68552.1_61	lcl|JQ654586.1_prot_AFG73092.1_50	lcl|KJ175144.1_prot_SSMEgorf49/50L_48	lcl|AF389451.1_prot_ABB92311.1_51	TFV-Unk_rBRU-051	*	lcl|JQ231222.1_prot_AFA44965.1_61	lcl|KC865735.1_prot_AGV20593.1_62	lcl|KP266741.1_prot_CH8/96_ORF44R_44	lcl|KP266743.1_prot_ToRV1_ORF48R_48	lcl|EU627010.1_prot_ACF42270.1_52	STIV-Unk-052	lcl|NC_017940.1_prot_YP_006347701.1_110	lcl|KT989884.1_prot_AMZ04939.1_109	lcl|KT989885.1_prot_AMZ05075.1_110	lcl|NC_028461.1_prot_YP_009182082.1_83
36	36	1	*	*	*	*	*	*	*	*	*	*	*	*	*	*	*	*	*	*	*	*	*	*	*	*	*	*	*	*	lcl|NC_005946.1_prot_YP_031648.1_70	FV-3_rBRU-069	lcl|KJ538546.1_prot_AIX94625.1_53	lcl|KP056312.1_prot_AIW68530.1_39	lcl|JQ654586.1_prot_AFG73118.1_76	lcl|KJ175144.1_prot_SSMEgorf69R_66	lcl|AF389451.1_prot_ABB92328.1_74	TFV-Unk_rBRU-073	lcl|KC243313.1_prot_AGK44978.1_18	lcl|JQ231222.1_prot_AFA44943.1_39	lcl|KC865735.1_prot_AGV20570.1_39	*	*	lcl|EU627010.1_prot_ACF42291.1_73	STIV-Unk-073	*	*	*	lcl|NC_028461.1_prot_YP_009182035.1_36
36	36	0.75	*	*	*	*	*	*	*	*	*	*	*	*	*	*	*	*	*	*	*	*	*	*	*	*	*	*	*	*	lcl|NC_005946.1_prot_YP_031612.1_34	FV-3_rBRU-035	lcl|KJ538546.1_prot_AIX94597.1_25	lcl|KP056312.1_prot_AIW68567.1_76	lcl|JQ654586.1_prot_AFG73078.1_36	lcl|KJ175144.1_prot_SSMEgorf34R_34	*	TFV-Unk_rBRU-036	lcl|KC243313.1_prot_AGK44963.1_3	lcl|JQ231222.1_prot_AFA44980.1_76	lcl|KC865735.1_prot_AGV20608.1_77	*	*	lcl|EU627010.1_prot_ACF42256.1_38	STIV-Unk-038	lcl|NC_017940.1_prot_YP_006347687.1_96	lcl|KT989884.1_prot_AMZ04925.1_95	lcl|KT989885.1_prot_AMZ05061.1_96	lcl|NC_028461.1_prot_YP_009182069.1_70
36	36	1	*	*	*	*	*	*	*	*	*	*	*	*	*	*	*	*	*	*	*	*	*	*	*	*	*	*	*	*	lcl|NC_005946.1_prot_YP_031618.1_40	FV-3_rBRU-041	lcl|KJ538546.1_prot_AIX94602.1_30	*	lcl|JQ654586.1_prot_AFG73085.1_43	lcl|KJ175144.1_prot_SSMEgorf40R_40	lcl|AF389451.1_prot_ABB92304.1_43	TFV-Unk_rBRU-043	lcl|KC243313.1_prot_AGK44967.1_7	lcl|JQ231222.1_prot_AFA44973.1_69	lcl|KC865735.1_prot_AGV20600.1_69	lcl|KP266741.1_prot_CH8/96_ORF51L_51	lcl|KP266743.1_prot_ToRV1_ORF54L_54	lcl|EU627010.1_prot_ACF42262.1_44	STIV-Unk-044	lcl|NC_017940.1_prot_YP_006347692.1_101	lcl|KT989884.1_prot_AMZ04930.1_100	lcl|KT989885.1_prot_AMZ05066.1_101	lcl|NC_028461.1_prot_YP_009182074.1_75
36	36	1	*	*	*	*	*	*	*	*	*	*	*	*	*	*	*	*	*	*	*	*	*	*	*	*	*	*	*	*	lcl|NC_005946.1_prot_YP_031626.1_48	FV-3_rBRU-047	lcl|KJ538546.1_prot_AIX94606.1_34	lcl|KP056312.1_prot_AIW68553.1_62	lcl|JQ654586.1_prot_AFG73091.1_49	lcl|KJ175144.1_prot_SSMEgorf48L_47	lcl|AF389451.1_prot_ABB92310.1_50	TFV-Unk_rBRU-050	*	lcl|JQ231222.1_prot_AFA44966.1_62	lcl|KC865735.1_prot_AGV20594.1_63	lcl|KP266741.1_prot_CH8/96_ORF45R_45	lcl|KP266743.1_prot_ToRV1_ORF49R_49	lcl|EU627010.1_prot_ACF42269.1_51	STIV-Unk-051	lcl|NC_017940.1_prot_YP_006347700.1_109	lcl|KT989884.1_prot_AMZ04938.1_108	lcl|KT989885.1_prot_AMZ05074.1_109	lcl|NC_028461.1_prot_YP_009182081.1_82
36	36	1	*	*	*	*	*	*	*	*	*	*	*	*	*	*	*	*	*	*	*	*	*	*	*	*	*	*	*	*	lcl|NC_005946.1_prot_YP_031676.1_98	FV-3_rBRU-097	lcl|KJ538546.1_prot_AIX94645.1_73	lcl|KP056312.1_prot_AIW68595.1_104	lcl|JQ654586.1_prot_AFG73147.1_105	lcl|KJ175144.1_prot_SSMEgorf97R_94	lcl|AF389451.1_prot_ABB92349.1_104	TFV-Unk_rBRU-102	*	lcl|JQ231222.1_prot_AFA45007.1_104	lcl|KC865735.1_prot_AGV20632.1_101	lcl|KP266741.1_prot_CH8/96_ORF75R_75	lcl|KP266743.1_prot_ToRV1_ORF76R_76	lcl|EU627010.1_prot_ACF42321.1_103	STIV-Unk-103	lcl|NC_017940.1_prot_YP_006347725.1_134	lcl|KT989884.1_prot_AMZ04963.1_133	lcl|KT989885.1_prot_AMZ05099.1_134	lcl|NC_028461.1_prot_YP_009182098.1_99
35	35	0.542	*	*	*	*	*	*	*	*	*	*	*	*	*	*	*	*	*	*	*	*	*	*	*	*	*	*	*	*	lcl|NC_005946.1_prot_YP_031624.1_46	FV-3_rBRU-045	*	lcl|KP056312.1_prot_AIW68555.1_64	lcl|JQ654586.1_prot_AFG73089.1_47	lcl|KJ175144.1_prot_SSMEgorf46L_45	lcl|AF389451.1_prot_AAL77801.1_48	TFV-Unk_rBRU-048	*	lcl|JQ231222.1_prot_AFA44968.1_64	lcl|KC865735.1_prot_AGV20596.1_65	*	*	lcl|EU627010.1_prot_ACF42267.1_49	STIV-Unk-049	lcl|NC_017940.1_prot_YP_006347697.1_106	lcl|KT989884.1_prot_AMZ04935.1_105	lcl|KT989885.1_prot_AMZ05071.1_106	lcl|NC_028461.1_prot_YP_009182079.1_80
35	35	1	*	*	*	*	*	*	*	*	*	*	*	*	*	*	*	*	*	*	*	*	*	*	*	*	*	*	*	*	lcl|NC_005946.1_prot_YP_031655.1_77	FV-3_rBRU-076	lcl|KJ538546.1_prot_AIX94630.1_58	lcl|KP056312.1_prot_AIW68522.1_31	lcl|JQ654586.1_prot_AFG73125.1_83	lcl|KJ175144.1_prot_SSMEgorf76R_73	lcl|AF389451.1_prot_ABB92334.1_81	TFV-Unk_rBRU-080	lcl|KC243313.1_prot_AGK44982.1_22	lcl|JQ231222.1_prot_AFA44935.1_31	lcl|KC865735.1_prot_AGV20563.1_32	*	*	lcl|EU627010.1_prot_ACF42301.1_83	STIV-Unk-083	lcl|NC_017940.1_prot_YP_006347631.1_40	lcl|KT989884.1_prot_AMZ04869.1_39	lcl|KT989885.1_prot_AMZ05005.1_40	lcl|NC_028461.1_prot_YP_009182027.1_28
35	35	1	*	*	*	*	*	*	*	*	*	*	*	*	*	*	*	*	*	*	*	*	*	*	*	*	*	*	*	*	lcl|NC_005946.1_prot_YP_031650.1_72	FV-3_rBRU-071	lcl|KJ538546.1_prot_AIX94627.1_55	lcl|KP056312.1_prot_AIW68528.1_37	lcl|JQ654586.1_prot_AFG73120.1_78	lcl|KJ175144.1_prot_SSMEgorf71R_68	lcl|AF389451.1_prot_ABB92330.1_76	TFV-Unk_rBRU-075	lcl|KC243313.1_prot_AGK44980.1_20	lcl|JQ231222.1_prot_AFA44941.1_37	lcl|KC865735.1_prot_AGV20568.1_37	*	*	lcl|EU627010.1_prot_ACF42293.1_75	STIV-Unk-075	lcl|NC_017940.1_prot_YP_006347640.1_49	lcl|KT989884.1_prot_AMZ04878.1_48	lcl|KT989885.1_prot_AMZ05014.1_49	lcl|NC_028461.1_prot_YP_009182033.1_34
33	33	1	*	*	*	*	*	*	*	*	*	*	*	*	lcl|NC_001824.1_prot_NP_078763.1_105	LCDV-1_rBRU-052	lcl|NC_005902.1_prot_YP_073560.1_53	LCDV-China_rBRU-057	*	*	*	*	*	*	*	*	*	*	*	*	*	FV-3_rBRU-062	*	lcl|KP056312.1_prot_AIW68537.1_46	lcl|JQ654586.1_prot_AFG73108.1_66	*	*	TFV-Unk_rBRU-066	lcl|KC243313.1_prot_AGK44975.1_15	lcl|JQ231222.1_prot_AFA44950.1_46	lcl|KC865735.1_prot_AGV20576.1_45	*	*	lcl|EU627010.1_prot_ACF42283.1_65	STIV-Unk-064	*	*	*	*
33	33	1	*	*	*	*	*	*	*	*	*	*	*	*	*	*	*	*	*	*	*	*	*	*	*	*	*	*	*	*	*	*	*	lcl|KP056312.1_prot_AIW68585.1_94	lcl|JQ654586.1_prot_AFG73060.1_18	*	*	*	*	lcl|JQ231222.1_prot_AFA44998.1_94	lcl|KC865735.1_prot_AGV20625.1_94	lcl|KP266741.1_prot_CH8/96_ORF70R_70	lcl|KP266743.1_prot_ToRV1_ORF71R_71	lcl|EU627010.1_prot_ACF42236.1_17	STIV-Unk-017	lcl|NC_017940.1_prot_YP_006347713.1_122	lcl|KT989884.1_prot_AMZ04951.1_121	lcl|KT989885.1_prot_AMZ05087.1_122	lcl|NC_028461.1_prot_YP_009182090.1_91
33	33	1	*	*	*	*	*	*	*	*	*	*	*	*	*	*	*	*	*	*	*	*	*	*	*	*	*	*	*	*	lcl|NC_005946.1_prot_YP_031672.1_94	FV-3_rBRU-093	lcl|KJ538546.1_prot_AIX94644.1_72	*	lcl|JQ654586.1_prot_AFG73142.1_100	lcl|KJ175144.1_prot_SSMEgorf93L_90	lcl|AF389451.1_prot_ABB92345.1_99	TFV-Unk_rBRU-098	*	lcl|JQ231222.1_prot_AFA44918.1_14	lcl|KC865735.1_prot_AGV20545.1_14	*	*	lcl|EU627010.1_prot_ACF42316.1_98	STIV-Unk-098	lcl|NC_017940.1_prot_YP_006347610.1_19	lcl|KT989884.1_prot_AMZ04848.1_18	lcl|KT989885.1_prot_AMZ04984.1_19	lcl|NC_028461.1_prot_YP_009182011.1_12
32	32	0.25	*	*	*	*	*	*	*	*	*	*	*	*	*	*	*	*	*	*	*	*	*	*	*	*	*	*	*	*	lcl|NC_005946.1_prot_YP_031645.1_67	FV-3_rBRU-066	lcl|KJ538546.1_prot_AIX94622.1_50	lcl|KP056312.1_prot_AIW68533.1_42	lcl|JQ654586.1_prot_AFG73113.1_71	*	lcl|AF389451.1_prot_ABB92325.1_70	TFV-Unk_rBRU-069	*	lcl|JQ231222.1_prot_AFA44946.1_42	*	*	lcl|KP266743.1_prot_ToRV1_ORF35R_35	lcl|EU627010.1_prot_ACF42288.1_70	STIV-Unk-070	lcl|NC_017940.1_prot_YP_006347646.1_55	lcl|KT989884.1_prot_AMZ04884.1_54	lcl|KT989885.1_prot_AMZ05020.1_55	lcl|NC_028461.1_prot_YP_009182038.1_39
32	32	1	*	*	*	*	*	*	*	*	*	*	*	*	*	*	*	*	*	*	*	*	*	*	*	*	*	*	*	*	*	*	*	lcl|KP056312.1_prot_AIW68527.1_36	*	*	*	*	lcl|KC243313.1_prot_AGK44981.1_21	lcl|JQ231222.1_prot_AFA44940.1_36	*	lcl|KP266741.1_prot_CH8/96_ORF30R_30	lcl|KP266743.1_prot_ToRV1_ORF30L_30	lcl|EU627010.1_prot_ACF42295.1_77	STIV-Unk-077	lcl|NC_017940.1_prot_YP_006347638.1_47	lcl|KT989884.1_prot_AMZ04876.1_46	lcl|KT989885.1_prot_AMZ05012.1_47	lcl|NC_028461.1_prot_YP_009182032.1_33
32	32	0.342	*	*	*	*	*	*	*	*	*	*	*	*	*	*	*	*	*	*	*	*	*	*	*	*	*	*	*	*	*	*	*	lcl|KP056312.1_prot_AIW68557.1_66	lcl|JQ654586.1_prot_AFG73087.1_45	*	lcl|AF389451.1_prot_ABB92307.1_46	TFV-Unk_rBRU-046	*	lcl|JQ231222.1_prot_AFA44970.1_66	lcl|KC865735.1_prot_AGV20598.1_67	lcl|KP266741.1_prot_CH8/96_ORF49R_49	lcl|KP266743.1_prot_ToRV1_ORF52R_52	lcl|EU627010.1_prot_ACF42265.1_47	STIV-Unk-047	lcl|NC_017940.1_prot_YP_006347695.1_104	lcl|KT989884.1_prot_AMZ04933.1_103	lcl|KT989885.1_prot_AMZ05069.1_104	lcl|NC_028461.1_prot_YP_009182077.1_78
31	31	1	*	*	*	*	*	*	*	*	*	*	*	*	*	*	*	*	*	*	*	*	*	*	*	*	*	*	*	*	*	*	*	lcl|KP056312.1_prot_AIW68498.1_7	*	*	lcl|AF389451.1_prot_ABB92275.1_7	TFV-Unk_rBRU-008	lcl|KC243313.1_prot_AGK44994.1_34	lcl|JQ231222.1_prot_AFA44911.1_7	*	lcl|KP266741.1_prot_CH8/96_ORF6L_6	lcl|KP266743.1_prot_ToRV1_ORF6L_6	lcl|EU627010.1_prot_ACF42228.1_9	STIV-Unk-009	lcl|NC_017940.1_prot_YP_006347601.1_10	lcl|KT989884.1_prot_AMZ04840.1_10	lcl|KT989885.1_prot_AMZ04975.1_10	lcl|NC_028461.1_prot_YP_009182005.1_6
31	31	0.516	*	*	*	*	*	*	*	*	*	*	*	*	*	*	*	*	*	*	*	*	*	*	*	*	*	*	*	*	lcl|NC_005946.1_prot_YP_031665.1_87	FV-3_rBRU-086	lcl|KJ538546.1_prot_AIX94639.1_67	lcl|KP056312.1_prot_AIW68511.1_20	lcl|JQ654586.1_prot_AFG73135.1_93	lcl|KJ175144.1_prot_SSMEgorf86L_83	lcl|AF389451.1_prot_ABB92340.1_92	TFV-Unk_rBRU-091	*	lcl|JQ231222.1_prot_AFA44924.1_20	lcl|KC865735.1_prot_AGV20552.1_21	*	lcl|KP266743.1_prot_ToRV1_ORF18R_18	*	*	lcl|NC_017940.1_prot_YP_006347617.1_26	lcl|KT989884.1_prot_AMZ04855.1_25	lcl|KT989885.1_prot_AMZ04991.1_26	*
30	30	1	*	*	*	*	*	*	*	*	*	*	*	*	*	*	*	*	*	*	*	*	*	*	*	*	*	*	*	*	*	*	*	lcl|KP056312.1_prot_AIW68545.1_54	lcl|JQ654586.1_prot_AFG73100.1_58	*	lcl|AF389451.1_prot_ABB92315.1_57	TFV-Unk_rBRU-057	*	lcl|JQ231222.1_prot_AFA44958.1_54	lcl|KC865735.1_prot_AGV20584.1_53	*	*	lcl|EU627010.1_prot_ACF42276.1_58	STIV-Unk-058	lcl|NC_017940.1_prot_YP_006347662.1_71	lcl|KT989884.1_prot_AMZ04900.1_70	lcl|KT989885.1_prot_AMZ05036.1_71	lcl|NC_028461.1_prot_YP_009182049.1_50
30	30	1	*	*	*	*	*	*	*	*	*	*	*	*	*	*	*	*	*	*	*	*	*	*	*	*	*	*	*	*	*	*	*	lcl|KP056312.1_prot_AIW68574.1_83	*	*	lcl|AF389451.1_prot_AAL77798.1_27	TFV-Unk_rBRU-103	lcl|KC243313.1_prot_AGK45005.1_45	lcl|JQ231222.1_prot_AFA44987.1_83	lcl|KC865735.1_prot_AGV20615.1_84	lcl|KP266741.1_prot_CH8/96_ORF61L_61	lcl|KP266743.1_prot_ToRV1_ORF62L_62	*	*	lcl|NC_017940.1_prot_YP_006347675.1_84	lcl|KT989884.1_prot_AMZ04913.1_83	lcl|KT989885.1_prot_AMZ05049.1_84	lcl|NC_028461.1_prot_YP_009182060.1_61
28	28	1	*	*	*	*	*	*	*	*	*	*	*	*	*	*	*	*	*	*	*	*	*	*	*	*	*	*	*	*	lcl|NC_005946.1_prot_YP_031651.1_73	FV-3_rBRU-072	*	lcl|KP056312.1_prot_AIW68526.1_35	lcl|JQ654586.1_prot_AFG73121.1_79	lcl|KJ175144.1_prot_SSMEgorf72L_69	lcl|AF389451.1_prot_ABB92331.1_77	TFV-Unk_rBRU-076	*	lcl|JQ231222.1_prot_AFA44939.1_35	lcl|KC865735.1_prot_AGV20567.1_36	*	*	*	*	lcl|NC_017940.1_prot_YP_006347637.1_46	lcl|KT989884.1_prot_AMZ04875.1_45	lcl|KT989885.1_prot_AMZ05011.1_46	lcl|NC_028461.1_prot_YP_009182031.1_32
27	27	1	*	*	*	*	*	*	*	*	*	*	*	*	*	*	*	*	*	*	*	*	*	*	*	*	*	*	*	*	lcl|NC_005946.1_prot_YP_031596.1_18	FV-3_rBRU-019	lcl|KJ538546.1_prot_AIX94585.1_13	lcl|KP056312.1_prot_AIW68582.1_91	lcl|JQ654586.1_prot_AFG73062.1_20	lcl|KJ175144.1_prot_SSMEgorf18L_18	*	TFV-Unk_rBRU-020	*	lcl|JQ231222.1_prot_AFA44995.1_91	lcl|KC865735.1_prot_AGV20623.1_92	*	*	lcl|EU627010.1_prot_ACF42239.1_20	STIV-Unk-020	*	*	*	*
26	26	0.846	*	*	*	*	*	*	*	*	*	*	*	*	lcl|NC_001824.1_prot_NP_078739.1_85	LCDV-1_rBRU-031	lcl|NC_005902.1_prot_YP_077167.1_3	LCDV-China_rBRU-033	*	*	*	*	*	*	*	*	*	*	*	lcl|NC_027778.1_prot_YP_009163874.1_113	lcl|NC_005946.1_prot_YP_031630.1_52	FV-3_rBRU-051	lcl|KJ538546.1_prot_AIX94609.1_37	lcl|KP056312.1_prot_AIW68550.1_59	lcl|JQ654586.1_prot_AFG73094.1_52	lcl|KJ175144.1_prot_SSMEgorf52L_50	lcl|AF389451.1_prot_AAL77802.1_54	TFV-Unk_rBRU-054	*	lcl|JQ231222.1_prot_AFA44963.1_59	lcl|KC865735.1_prot_AGV20591.1_60	lcl|KP266741.1_prot_CH8/96_ORF42R_42	lcl|KP266743.1_prot_ToRV1_ORF46R_46	lcl|EU627010.1_prot_ACF42272.1_54	STIV-Unk-054	*	*	*	lcl|NC_028461.1_prot_YP_009182053.1_54
26	26	0.103	*	*	*	*	*	*	*	*	*	*	*	*	*	*	*	*	*	*	*	*	*	*	*	*	*	*	*	*	lcl|NC_005946.1_prot_YP_031647.1_69	FV-3_rBRU-068	lcl|KJ538546.1_prot_AIX94624.1_52	*	lcl|JQ654586.1_prot_AFG73116.1_74	lcl|KJ175144.1_prot_SSMEgorf68R_65	lcl|AF389451.1_prot_ABB92326.1_72	TFV-Unk_rBRU-071	*	*	lcl|KC865735.1_prot_AGV20572.1_41	*	lcl|KP266743.1_prot_ToRV1_ORF33L_33	*	*	lcl|NC_017940.1_prot_YP_006347643.1_52	lcl|KT989884.1_prot_AMZ04881.1_51	lcl|KT989885.1_prot_AMZ05017.1_52	*
25	25	1	*	*	*	*	*	*	*	*	*	*	*	*	*	*	*	*	*	*	*	*	*	*	*	*	*	*	*	*	*	*	*	lcl|KP056312.1_prot_AIW68559.1_68	*	*	lcl|AF389451.1_prot_ABB92305.1_44	TFV-Unk_rBRU-044	*	lcl|JQ231222.1_prot_AFA44972.1_68	*	*	*	*	*	lcl|NC_017940.1_prot_YP_006347693.1_102	lcl|KT989884.1_prot_AMZ04931.1_101	lcl|KT989885.1_prot_AMZ05067.1_102	lcl|NC_028461.1_prot_YP_009182075.1_76
22	22	0.727	*	*	*	*	*	*	*	*	*	*	*	*	*	*	*	*	*	*	*	*	*	*	*	*	*	*	*	*	lcl|NC_005946.1_prot_YP_031591.1_13	FV-3_rBRU-014	lcl|KJ538546.1_prot_AIX94580.1_8	lcl|KP056312.1_prot_AIW68589.1_98	lcl|JQ654586.1_prot_AFG73056.1_14	lcl|KJ175144.1_prot_SSMEgorf13R_13	*	*	*	*	*	*	*	*	*	*	*	*	*
20	20	1	*	*	*	*	*	*	*	*	*	*	*	*	*	*	*	*	*	*	*	*	*	*	*	*	*	*	*	*	*	*	*	lcl|KP056312.1_prot_AIW68590.1_99	*	*	lcl|AF389451.1_prot_ABB92279.1_13	TFV-Unk_rBRU-014	*	lcl|JQ231222.1_prot_AFA45008.1_99	*	*	*	*	*	*	*	*	*
20	20	0.202	*	*	*	*	*	*	*	*	*	*	*	*	*	*	*	*	*	*	lcl|KC244182.1_prot_AGG37957.1_78	*	*	lcl|KT804738.1_prot_AMM72712.1_87	*	lcl|AY894343.1_prot_AAX82388.1_79	OSGIV-Unk_rBRU-076	lcl|AY532606.1_prot_AAT71892.1_77	RBIV-KOR_TY1_rBRU-076	*	lcl|NC_005946.1_prot_YP_031583.1_5	FV-3_rBRU-006	*	lcl|KP056312.1_prot_AIW68497.1_6	lcl|JQ654586.1_prot_AFG73048.1_6	lcl|KJ175144.1_prot_SSMEgorf5R_5	lcl|AF389451.1_prot_ABB92274.1_6	TFV-Unk_rBRU-006	*	lcl|JQ231222.1_prot_AFA44910.1_6	lcl|KC865735.1_prot_AGV20537.1_6	lcl|KP266741.1_prot_CH8/96_ORF5R_5	lcl|KP266743.1_prot_ToRV1_ORF5R_5	lcl|EU627010.1_prot_ACF42226.1_7	STIV-Unk-007	*	*	*	*
20	20	1	*	*	*	*	*	*	*	*	*	*	*	*	*	*	*	*	*	*	*	*	*	*	*	*	*	*	*	*	*	*	*	lcl|KP056312.1_prot_AIW68548.1_57	lcl|JQ654586.1_prot_AFG73097.1_55	*	*	*	*	lcl|JQ231222.1_prot_AFA44961.1_57	lcl|KC865735.1_prot_AGV20587.1_56	*	*	lcl|EU627010.1_prot_ACF42274.1_56	STIV-Unk-056	*	*	*	*
19	19	1	*	lcl|NC_003038.1_prot_NP_149893.1_431	*	*	*	*	*	*	*	*	*	*	*	*	*	*	*	*	*	*	*	lcl|KT804738.1_prot_AMM72788.1_39	*	*	*	*	*	*	*	*	*	*	*	*	*	*	*	*	*	*	*	*	*	*	*	*	*
19	19	1	*	*	*	*	*	*	*	*	*	*	*	*	*	*	*	*	*	*	*	*	*	*	*	*	*	*	*	*	lcl|NC_005946.1_prot_YP_031657.1_79	FV-3_rBRU-078	*	lcl|KP056312.1_prot_AIW68520.1_29	lcl|JQ654586.1_prot_AFG73127.1_85	lcl|KJ175144.1_prot_SSMEgorf78L_75	lcl|AF389451.1_prot_ABB92336.1_83	TFV-Unk_rBRU-082	*	lcl|JQ231222.1_prot_AFA44933.1_29	lcl|KC865735.1_prot_AGV20561.1_30	lcl|KP266741.1_prot_CH8/96_ORF26R_26	lcl|KP266743.1_prot_ToRV1_ORF26R_26	lcl|EU627010.1_prot_ACF42303.1_85	STIV-Unk-085	lcl|NC_017940.1_prot_YP_006347629.1_38	lcl|KT989884.1_prot_AMZ04867.1_37	lcl|KT989885.1_prot_AMZ05003.1_38	lcl|NC_028461.1_prot_YP_009182025.1_26
18	18	1	*	*	*	*	*	*	*	*	*	*	*	*	*	*	*	*	*	*	*	*	*	*	*	*	*	*	*	*	*	*	*	lcl|KP056312.1_prot_AIW68584.1_93	*	*	*	*	*	lcl|JQ231222.1_prot_AFA44997.1_93	*	*	*	lcl|EU627010.1_prot_ACF42238.1_19	STIV-Unk-018	*	*	*	*
18	18	1	*	*	*	*	*	*	*	*	*	*	*	*	*	*	*	*	*	*	*	*	*	*	*	*	*	*	*	*	*	*	*	*	*	*	lcl|AF389451.1_prot_ABB92290.1_26	TFV-Unk_rBRU-028	*	*	*	*	*	*	*	*	*	*	*
17	17	0.882	*	*	*	*	*	*	*	*	*	*	*	*	*	*	*	*	*	*	*	*	*	*	*	*	*	*	*	*	*	*	*	lcl|KP056312.1_prot_AIW68531.1_40	lcl|JQ654586.1_prot_AFG73117.1_75	*	*	*	*	lcl|JQ231222.1_prot_AFA44944.1_40	lcl|KC865735.1_prot_AGV20571.1_40	*	lcl|KP266743.1_prot_ToRV1_ORF32R_32	lcl|EU627010.1_prot_ACF42290.1_72	STIV-Unk-072	lcl|NC_017940.1_prot_YP_006347642.1_51	lcl|KT989884.1_prot_AMZ04880.1_50	lcl|KT989885.1_prot_AMZ05016.1_51	lcl|NC_028461.1_prot_YP_009182036.1_37
17	17	1	*	*	*	*	*	*	*	*	*	*	*	*	*	*	*	*	*	*	*	*	*	*	*	*	*	*	*	*	*	*	*	*	*	*	lcl|AF389451.1_prot_ABB92280.1_14	*	*	*	*	*	*	*	*	lcl|NC_017940.1_prot_YP_006347716.1_125	lcl|KT989884.1_prot_AMZ04954.1_124	lcl|KT989885.1_prot_AMZ05090.1_125	lcl|NC_028461.1_prot_YP_009182093.1_94
16	18	0.278	DIV1_089L_83375:84547	lcl|NC_003038.1_prot_NP_149824.1_362,lcl|NC_003038.1_prot_NP_149687.1_225	IIV-6_rBRU-167,IIV-6_rBRU-102	lcl|NC_024451.1_prot_YP_009046782.1_168	lcl|NC_015780.1_prot_YP_004732962.1_179	lcl|NC_023613.1_prot_YP_009010588.1_55	lcl|NC_023611.1_prot_YP_009010346.1_52	lcl|NC_021901.1_prot_YP_008357349.1_51	lcl|NC_023615.1_prot_YP_009010813.1_52	lcl|NC_023848.1_prot_YP_009021135.1_47	lcl|NC_008187.1_prot_YP_654596.1_24	IIV-3-024	lcl|NC_001824.1_prot_NP_078647.1_23	LCDV-1_rBRU-073	lcl|NC_005902.1_prot_YP_073727.1_223	LCDV-China_rBRU-078	*	*	*	*	*	*	*	*	*	*	*	*	*	*	*	*	*	*	*	*	*	*	*	*	*	*	*	*	*	*	*
16	16	0.176	DIV1_249R_196120:196461	lcl|NC_003038.1_prot_NP_149916.1_454	IIV-6_rBRU-203	lcl|NC_024451.1_prot_YP_009046619.1_5	lcl|NC_015780.1_prot_YP_004732846.1_63	lcl|NC_023613.1_prot_YP_009010660.1_127	lcl|NC_023611.1_prot_YP_009010418.1_124	lcl|NC_021901.1_prot_YP_008357416.1_118	lcl|NC_023615.1_prot_YP_009010885.1_124	lcl|NC_023848.1_prot_YP_009021209.1_121	lcl|NC_008187.1_prot_YP_654613.1_41	IIV-3-041	lcl|NC_001824.1_prot_NP_078679.1_44	LCDV-1_rBRU-092	lcl|NC_005902.1_prot_YP_073654.1_148	LCDV-China_rBRU-097	*	*	*	*	*	*	*	*	*	*	*	*	*	*	*	*	*	*	*	*	*	*	*	*	*	*	*	*	*	*	*
16	19	0.144	*	*	*	*	*	*	*	*	*	*	*	*	*	*	*	*	*	*	*	*	*	*	*	*	*	*	*	*	lcl|NC_005946.1_prot_YP_031644.1_66	FV-3_rBRU-065	lcl|KJ538546.1_prot_AIX94621.1_49	lcl|KP056312.1_prot_AIW68534.1_43	lcl|JQ654586.1_prot_AFG73080.1_38,lcl|JQ654586.1_prot_AFG73111.1_69	*	*	*	lcl|KC243313.1_prot_AGK44964.1_4	lcl|JQ231222.1_prot_AFA44947.1_43	lcl|KC865735.1_prot_AGV20606.1_75	lcl|KP266741.1_prot_CH8/96_ORF55R_55	*	lcl|EU627010.1_prot_ACF42258.1_40,lcl|EU627010.1_prot_ACF42286.1_68	STIV-Unk-040,STIV-Unk-068	lcl|NC_017940.1_prot_YP_006347658.1_67	lcl|KT989884.1_prot_AMZ04896.1_66	lcl|KT989885.1_prot_AMZ05032.1_67	lcl|NC_028461.1_prot_YP_009182039.1_40
15	15	0.578	*	lcl|NC_003038.1_prot_NP_149877.1_415	IIV-6_rBRU-189	lcl|NC_024451.1_prot_YP_009046769.1_155	lcl|NC_015780.1_prot_YP_004732937.1_154	lcl|NC_023613.1_prot_YP_009010567.1_34	lcl|NC_023611.1_prot_YP_009010327.1_33	lcl|NC_021901.1_prot_YP_008357332.1_34	lcl|NC_023615.1_prot_YP_009010796.1_35	lcl|NC_023848.1_prot_YP_009021175.1_87	lcl|NC_008187.1_prot_YP_654683.1_111	IIV-3-111	lcl|NC_001824.1_prot_NP_078631.1_12	LCDV-1_rBRU-061	lcl|NC_005902.1_prot_YP_073724.1_220	LCDV-China_rBRU-066	*	*	*	*	*	*	*	*	*	*	*	*	*	*	*	*	*	*	*	*	*	*	*	*	*	*	*	*	*	*	*
15	15	1	*	*	*	*	*	*	*	*	*	*	*	*	*	*	*	*	*	*	*	*	*	*	*	*	*	*	*	*	lcl|NC_005946.1_prot_YP_031594.1_16	FV-3_rBRU-017	lcl|KJ538546.1_prot_AIX94583.1_11	lcl|KP056312.1_prot_AIW68586.1_95	lcl|JQ654586.1_prot_AFG73059.1_17	lcl|KJ175144.1_prot_SSMEgorf16R_16	lcl|AF389451.1_prot_ABB92282.1_17	TFV-Unk_rBRU-018	*	lcl|JQ231222.1_prot_AFA44999.1_95	lcl|KC865735.1_prot_AGV20626.1_95	*	*	*	*	lcl|NC_017940.1_prot_YP_006347712.1_121	lcl|KT989884.1_prot_AMZ04950.1_120	lcl|KT989885.1_prot_AMZ05086.1_121	*
15	15	1	*	*	*	*	*	*	*	*	*	*	*	*	*	*	*	*	*	*	*	*	*	*	*	*	*	*	*	*	*	*	*	*	*	*	lcl|AF389451.1_prot_ABB92327.1_73	TFV-Unk_rBRU-072	*	*	*	*	*	*	*	*	*	*	*
13	13	0.225	*	*	*	*	*	*	*	*	*	*	*	*	lcl|NC_001824.1_prot_NP_078615.1_2	LCDV-1_rBRU-071	lcl|NC_005902.1_prot_YP_073700.1_196	LCDV-China_rBRU-076	lcl|NC_003494.1_prot_NP_612334.1_112	ISKNV-Unk_rBRU-105	lcl|KC244182.1_prot_AGG37986.1_107	*	*	lcl|KT804738.1_prot_AMM72792.1_120	lcl|KT781098.1_prot_AMM04541.1_118	lcl|AY894343.1_prot_AAX82418.1_109	OSGIV-Unk_rBRU-104	*	RBIV-KOR_TY1_rBRU-104	lcl|NC_027778.1_prot_YP_009163800.1_39	*	*	*	*	*	*	*	*	*	*	*	*	*	*	*	*	*	*	*
13	13	0.615	*	*	*	*	*	*	*	*	*	*	*	*	*	*	*	*	*	*	*	*	*	*	*	*	*	*	*	*	*	*	*	lcl|KP056312.1_prot_AIW68571.1_80	*	*	*	*	*	lcl|JQ231222.1_prot_AFA44984.1_80	*	*	*	lcl|EU627010.1_prot_ACF42251.1_33	STIV-Unk-033	lcl|NC_017940.1_prot_YP_006347682.1_91	lcl|KT989884.1_prot_AMZ04920.1_90	lcl|KT989885.1_prot_AMZ05056.1_91	lcl|NC_028461.1_prot_YP_009182065.1_66
13	13	1	*	*	*	*	*	*	*	*	*	*	*	*	*	*	*	*	*	*	*	*	*	*	*	*	*	*	*	*	lcl|NC_005946.1_prot_YP_031584.1_6	FV-3_rBRU-007	lcl|KJ538546.1_prot_AIX94576.1_4	*	lcl|JQ654586.1_prot_AFG73049.1_7	lcl|KJ175144.1_prot_SSMEgorf6R_6	*	*	*	*	lcl|KC865735.1_prot_AGV20538.1_7	*	*	lcl|EU627010.1_prot_ACF42227.1_8	STIV-Unk-008	lcl|NC_017940.1_prot_YP_006347599.1_8	lcl|KT989884.1_prot_AMZ04838.1_8	lcl|KT989885.1_prot_AMZ04973.1_8	lcl|NC_028461.1_prot_YP_009182004.1_5
13	13	1	*	*	*	*	*	*	*	*	*	*	*	*	*	*	*	*	*	*	*	*	*	*	*	*	*	*	*	*	*	*	*	*	*	*	*	*	*	*	*	*	*	*	*	lcl|NC_017940.1_prot_YP_006347607.1_16	*	lcl|KT989885.1_prot_AMZ04981.1_16	*
13	13	0.212	*	*	*	*	*	*	*	*	*	*	*	*	*	*	*	*	*	*	*	*	*	*	*	*	*	*	*	*	*	*	*	*	lcl|JQ654586.1_prot_AFG73114.1_72	*	*	*	*	*	*	lcl|KP266741.1_prot_CH8/96_ORF32L_32	*	*	*	*	*	*	*
13	13	1	*	*	*	*	*	*	*	*	*	*	*	*	*	*	*	*	*	*	*	*	*	*	*	*	*	*	*	*	*	*	*	lcl|KP056312.1_prot_AIW68565.1_74	*	*	*	*	*	lcl|JQ231222.1_prot_AFA44978.1_74	lcl|KC865735.1_prot_AGV20605.1_74	*	*	*	*	*	*	*	*
13	13	1	*	*	*	*	*	*	*	*	*	*	*	*	*	*	*	*	*	*	*	*	*	*	*	*	*	*	*	*	*	*	*	*	*	*	*	*	*	*	lcl|KC865735.1_prot_AGV20590.1_59	*	*	*	*	*	*	*	*
12	12	1	DIV1_086L_82238:82525	lcl|NC_003038.1_prot_NP_149805.1_343	IIV-6_rBRU-156	lcl|NC_024451.1_prot_YP_009046679.1_65	lcl|NC_015780.1_prot_YP_004732959.1_176	lcl|NC_023613.1_prot_YP_009010585.1_52	lcl|NC_023611.1_prot_YP_009010343.1_49	lcl|NC_021901.1_prot_YP_008357346.1_48	lcl|NC_023615.1_prot_YP_009010810.1_49	lcl|NC_023848.1_prot_YP_009021146.1_58	lcl|NC_008187.1_prot_YP_654687.1_115	IIV-3-115	*	*	*	*	*	*	*	*	*	*	*	*	*	*	*	*	*	*	*	*	*	*	*	*	*	*	*	*	*	*	*	*	*	*	*
12	12	1	DIV1_159R_136029:139712	lcl|NC_003038.1_prot_NP_149639.1_177	IIV-6_rBRU-081	lcl|NC_024451.1_prot_YP_009046734.1_120	lcl|NC_015780.1_prot_YP_004732950.1_167	lcl|NC_023613.1_prot_YP_009010577.1_44	lcl|NC_023611.1_prot_YP_009010335.1_41	lcl|NC_021901.1_prot_YP_008357340.1_42	lcl|NC_023615.1_prot_YP_009010804.1_43	lcl|NC_023848.1_prot_YP_009021192.1_104	lcl|NC_008187.1_prot_YP_654662.1_90	IIV-3-090	*	*	*	*	*	*	*	*	*	*	*	*	*	*	*	*	*	*	*	*	*	*	*	*	*	*	*	*	*	*	*	*	*	*	*
12	12	1	DIV1_162R_140192:140674	lcl|NC_003038.1_prot_NP_149599.1_137	IIV-6_rBRU-057	lcl|NC_024451.1_prot_YP_009046665.1_51	lcl|NC_015780.1_prot_YP_004732857.1_74	lcl|NC_023613.1_prot_YP_009010669.1_136	lcl|NC_023611.1_prot_YP_009010434.1_140	lcl|NC_021901.1_prot_YP_008357425.1_127	lcl|NC_023615.1_prot_YP_009010900.1_139	lcl|NC_023848.1_prot_YP_009021171.1_83	lcl|NC_008187.1_prot_YP_654614.1_42	IIV-3-042	*	*	*	*	*	*	*	*	*	*	*	*	*	*	*	*	*	*	*	*	*	*	*	*	*	*	*	*	*	*	*	*	*	*	*
12	12	0.667	DIV1_166R_142758:143282	lcl|NC_003038.1_prot_NP_149878.1_416	IIV-6_rBRU-190	lcl|NC_024451.1_prot_YP_009046623.1_9	lcl|NC_015780.1_prot_YP_004732944.1_161	lcl|NC_023613.1_prot_YP_009010574.1_41	lcl|NC_023611.1_prot_YP_009010320.1_26	lcl|NC_021901.1_prot_YP_008357325.1_27	lcl|NC_023615.1_prot_YP_009010789.1_28	lcl|NC_023848.1_prot_YP_009021094.1_6	lcl|NC_008187.1_prot_YP_654590.1_18	IIV-3-018	*	*	*	*	*	*	*	*	*	*	*	*	*	*	*	*	*	*	*	*	*	*	*	*	*	*	*	*	*	*	*	*	*	*	*
12	12	1	DIV1_188R_156468:157286	lcl|NC_003038.1_prot_NP_149580.1_118	IIV-6_rBRU-047	lcl|NC_024451.1_prot_YP_009046756.1_142	lcl|NC_015780.1_prot_YP_004732968.1_185	lcl|NC_023613.1_prot_YP_009010594.1_61	lcl|NC_023611.1_prot_YP_009010352.1_58	lcl|NC_021901.1_prot_YP_008357354.1_56	lcl|NC_023615.1_prot_YP_009010818.1_57	lcl|NC_023848.1_prot_YP_009021165.1_77	lcl|NC_008187.1_prot_YP_654679.1_107	IIV-3-107	*	*	*	*	*	*	*	*	*	*	*	*	*	*	*	*	*	*	*	*	*	*	*	*	*	*	*	*	*	*	*	*	*	*	*
12	12	1	DIV1_242L_190090:190734	lcl|NC_003038.1_prot_NP_149864.1_402	IIV-6_rBRU-185	lcl|NC_024451.1_prot_YP_009046676.1_62	lcl|NC_015780.1_prot_YP_004732954.1_171	lcl|NC_023613.1_prot_YP_009010581.1_48	lcl|NC_023611.1_prot_YP_009010338.1_44	lcl|NC_021901.1_prot_YP_008357342.1_44	lcl|NC_023615.1_prot_YP_009010806.1_45	lcl|NC_023848.1_prot_YP_009021211.1_123	lcl|NC_008187.1_prot_YP_654640.1_68	IIV-3-068	*	*	*	*	*	*	*	*	*	*	*	*	*	*	*	*	*	*	*	*	*	*	*	*	*	*	*	*	*	*	*	*	*	*	*
12	12	0.667	DIV1_257R_205727:206278	lcl|NC_003038.1_prot_NP_149813.1_351	IIV-6_rBRU-161	lcl|NC_024451.1_prot_YP_009046628.1_14	lcl|NC_015780.1_prot_YP_004732974.1_191	lcl|NC_023613.1_prot_YP_009010600.1_67	lcl|NC_023611.1_prot_YP_009010361.1_67	lcl|NC_021901.1_prot_YP_008357360.1_62	lcl|NC_023615.1_prot_YP_009010827.1_66	lcl|NC_023848.1_prot_YP_009021093.1_5	lcl|NC_008187.1_prot_YP_654598.1_26	IIV-3-026	*	*	*	*	*	*	*	*	*	*	*	*	*	*	*	*	*	*	*	*	*	*	*	*	*	*	*	*	*	*	*	*	*	*	*
12	12	1	DIV1_290L_232884:234047	lcl|NC_003038.1_prot_NP_149792.1_330	IIV-6_rBRU-150	lcl|NC_024451.1_prot_YP_009046653.1_39	lcl|NC_015780.1_prot_YP_004732870.1_87	lcl|NC_023613.1_prot_YP_009010681.1_148	lcl|NC_023611.1_prot_YP_009010441.1_147	lcl|NC_021901.1_prot_YP_008357437.1_139	lcl|NC_023615.1_prot_YP_009010906.1_145	lcl|NC_023848.1_prot_YP_009021203.1_115	lcl|NC_008187.1_prot_YP_654671.1_99	IIV-3-099	*	*	*	*	*	*	*	*	*	*	*	*	*	*	*	*	*	*	*	*	*	*	*	*	*	*	*	*	*	*	*	*	*	*	*
12	12	0.576	DIV1_318L_251985:253103	lcl|NC_003038.1_prot_NP_149832.1_370	IIV-6_rBRU-170	lcl|NC_024451.1_prot_YP_009046775.1_161	lcl|NC_015780.1_prot_YP_004732945.1_162	lcl|NC_023613.1_prot_YP_009010575.1_42	lcl|NC_023611.1_prot_YP_009010334.1_40	lcl|NC_021901.1_prot_YP_008357339.1_41	lcl|NC_023615.1_prot_YP_009010803.1_42	lcl|NC_023848.1_prot_YP_009021137.1_49	lcl|NC_008187.1_prot_YP_654648.1_76	IIV-3-076	*	*	*	*	*	*	*	*	*	*	*	*	*	*	*	*	*	*	*	*	*	*	*	*	*	*	*	*	*	*	*	*	*	*	*
12	12	0.167	*	lcl|NC_003038.1_prot_NP_149843.1_381	IIV-6_rBRU-175	lcl|NC_024451.1_prot_YP_009046743.1_129	lcl|NC_015780.1_prot_YP_004732806.1_23	lcl|NC_023613.1_prot_YP_009010621.1_88	lcl|NC_023611.1_prot_YP_009010383.1_89	lcl|NC_021901.1_prot_YP_008357381.1_83	lcl|NC_023615.1_prot_YP_009010848.1_87	* (ORF:13900 to 14238)	lcl|NC_008187.1_prot_YP_654582.1_10	IIV-3-010	lcl|NC_001824.1_prot_NP_078677.1_42	LCDV-1_rBRU-091	*	*	*	*	*	*	*	*	*	*	*	*	*	*	*	*	*	*	*	*	*	*	*	*	*	*	*	*	*	*	*	*	*
12	12	0.164	DIV1_180R_150150:152051	lcl|NC_003038.1_prot_NP_149856.1_394	IIV-6_rBRU-181	lcl|NC_024451.1_prot_YP_009046757.1_143	lcl|NC_015780.1_prot_YP_004732842.1_59	lcl|NC_023613.1_prot_YP_009010658.1_125	lcl|NC_023611.1_prot_YP_009010416.1_122	lcl|NC_021901.1_prot_YP_008357414.1_116	lcl|NC_023615.1_prot_YP_009010883.1_122	lcl|NC_023848.1_prot_YP_009021182.1_94	lcl|NC_008187.1_prot_YP_654611.1_39	IIV-3-039	*	*	*	*	*	*	*	*	*	*	*	*	*	*	*	*	*	*	*	*	*	*	*	*	*	*	*	*	*	*	*	*	*	*	*
12	12	0.546	DIV1_148R_127192:128664	lcl|NC_003038.1_prot_NP_149902.1_440	IIV-6_rBRU-199	lcl|NC_024451.1_prot_YP_009046753.1_139	lcl|NC_015780.1_prot_YP_004732841.1_58	lcl|NC_023613.1_prot_YP_009010657.1_124	lcl|NC_023611.1_prot_YP_009010415.1_121	lcl|NC_021901.1_prot_YP_008357413.1_115	lcl|NC_023615.1_prot_YP_009010882.1_121	lcl|NC_023848.1_prot_YP_009021181.1_93	lcl|NC_008187.1_prot_YP_654670.1_98	IIV-3-098	*	*	*	*	*	*	*	*	*	*	*	*	*	*	*	*	*	*	*	*	*	*	*	*	*	*	*	*	*	*	*	*	*	*	*
12	12	0.333	*	*	*	*	*	*	*	*	*	*	*	*	*	*	*	*	*	*	*	*	*	*	*	*	*	*	*	*	lcl|NC_005946.1_prot_YP_031634.1_56	*	lcl|KJ538546.1_prot_AIX94613.1_41	lcl|KP056312.1_prot_AIW68547.1_56	lcl|JQ654586.1_prot_AFG73099.1_57	lcl|KJ175144.1_prot_SSMEgorf55R_54	*	*	*	lcl|JQ231222.1_prot_AFA44960.1_56	lcl|KC865735.1_prot_AGV20586.1_55	*	*	*	*	*	*	*	*
12	12	1	*	*	*	*	*	*	*	*	*	*	*	*	*	*	*	*	*	*	*	*	*	*	*	*	*	*	*	*	lcl|NC_005946.1_prot_YP_031632.1_54	FV-3_rBRU-053	lcl|KJ538546.1_prot_AIX94611.1_39	*	lcl|JQ654586.1_prot_AFG73096.1_54	lcl|KJ175144.1_prot_SSMEgorf54L_52	*	*	*	*	lcl|KC865735.1_prot_AGV20588.1_57	*	*	*	*	lcl|NC_017940.1_prot_YP_006347664.1_73	lcl|KT989884.1_prot_AMZ04902.1_72	lcl|KT989885.1_prot_AMZ05038.1_73	lcl|NC_028461.1_prot_YP_009182051.1_52
12	12	1	*	*	*	*	*	*	*	*	*	*	*	*	*	*	*	*	*	*	*	*	*	*	*	*	*	*	*	*	*	*	*	*	*	*	*	*	*	*	*	lcl|KP266741.1_prot_CH8/96_ORF47L_47	*	*	*	lcl|NC_017940.1_prot_YP_006347698.1_107	lcl|KT989884.1_prot_AMZ04936.1_106	lcl|KT989885.1_prot_AMZ05072.1_107	*
12	12	1	*	*	*	*	*	*	*	*	*	*	*	*	*	*	*	*	lcl|NC_003494.1_prot_NP_612223.1_1	ISKNV-Unk_rBRU-001	lcl|KC244182.1_prot_AGG37880.1_1	lcl|AY779031.1_prot_ABI32390.1_1	LYCIV-Unk-001	lcl|KT804738.1_prot_AMM72755.1_1	lcl|KT781098.1_prot_AMM04412.1_1	lcl|AY894343.1_prot_AAX82310.1_1	OSGIV-Unk_rBRU-001	lcl|AY532606.1_prot_AAT71816.1_1	RBIV-KOR_TY1_rBRU-001	lcl|NC_027778.1_prot_YP_009163843.1_82	*	*	*	*	*	*	*	*	*	*	*	*	*	*	*	*	*	*	*
12	12	0.19	*	*	*	*	*	*	*	*	*	*	*	*	*	*	*	*	*	*	*	*	*	*	*	*	*	*	*	*	lcl|NC_005946.1_prot_YP_031613.1_35	FV-3_rBRU-036	lcl|KJ538546.1_prot_AIX94598.1_26	lcl|KP056312.1_prot_AIW68566.1_75	lcl|JQ654586.1_prot_AFG73079.1_37	lcl|KJ175144.1_prot_SSMEgorf35L_35	lcl|AF389451.1_prot_ABB92299.1_37	TFV-Unk_rBRU-037	*	lcl|JQ231222.1_prot_AFA44979.1_75	lcl|KC865735.1_prot_AGV20607.1_76	*	*	*	*	*	*	*	lcl|NC_028461.1_prot_YP_009182070.1_71
12	12	1	*	*	*	*	*	*	*	*	*	*	*	*	*	*	*	*	*	*	*	*	*	*	*	*	*	*	*	*	*	*	*	*	*	*	*	*	*	*	*	*	*	*	*	*	*	*	*
12	12	0.109	*	*	*	*	*	*	*	*	*	*	*	*	*	*	*	*	*	*	*	*	*	*	*	*	*	*	*	*	*	*	*	*	*	*	*	*	*	*	*	*	*	*	*	*	*	*	*
11	11	0.182	DIV1_064R_52430:53035	lcl|NC_003038.1_prot_NP_149628.1_166	IIV-6_rBRU-076	* (ORF:206799 to 208205)	lcl|NC_015780.1_prot_YP_004732919.1_136	lcl|NC_023613.1_prot_YP_009010550.1_17	lcl|NC_023611.1_prot_YP_009010310.1_16	lcl|NC_021901.1_prot_YP_008357315.1_17	lcl|NC_023615.1_prot_YP_009010779.1_18	lcl|NC_023848.1_prot_YP_009021109.1_21	lcl|NC_008187.1_prot_YP_654667.1_95	IIV-3-095	*	*	*	*	*	*	*	*	*	*	*	*	*	*	*	*	*	*	*	*	*	*	*	*	*	*	*	*	*	*	*	*	*	*	*
11	11	0.382	DIV1_219R_181688:182122	lcl|NC_003038.1_prot_NP_149858.1_396	IIV-6_rBRU-182	lcl|NC_024451.1_prot_YP_009046647.1_33	lcl|NC_015780.1_prot_YP_004732938.1_155	lcl|NC_023613.1_prot_YP_009010568.1_35	lcl|NC_023611.1_prot_YP_009010326.1_32	lcl|NC_021901.1_prot_YP_008357331.1_33	lcl|NC_023615.1_prot_YP_009010795.1_34	* (ORF:6754 to 7230)	lcl|NC_008187.1_prot_YP_654573.1_1	IIV-3-001	*	*	*	*	*	*	*	*	*	*	*	*	*	*	*	*	*	*	*	*	*	*	*	*	*	*	*	*	*	*	*	*	*	*	*
11	11	0.364	DIV1_308L_245682:246305	*	*	*	*	*	*	*	*	*	*	*	*	*	*	*	lcl|NC_003494.1_prot_NP_612254.1_32	ISKNV-Unk_rBRU-032	lcl|KC244182.1_prot_AGG37912.1_33	*	*	lcl|KT804738.1_prot_AMM72770.1_36	lcl|KT781098.1_prot_AMM04446.1_39	lcl|AY894343.1_prot_AAX82343.1_34	OSGIV-Unk_rBRU-033	lcl|AY532606.1_prot_AAT71846.1_31	RBIV-KOR_TY1_rBRU-033	lcl|NC_027778.1_prot_YP_009163886.1_125	*	*	*	*	*	*	*	*	*	*	*	*	*	*	*	*	*	*	*
11	11	1	*	lcl|NC_003038.1_prot_NP_149606.1_144	IIV-6_rBRU-064	lcl|NC_024451.1_prot_YP_009046682.1_68	lcl|NC_015780.1_prot_YP_004732882.1_99	lcl|NC_023613.1_prot_YP_009010692.1_159	lcl|NC_023611.1_prot_YP_009010450.1_156	lcl|NC_021901.1_prot_YP_008357447.1_149	lcl|NC_023615.1_prot_YP_009010916.1_155	lcl|NC_023848.1_prot_YP_009021189.1_101	lcl|NC_008187.1_prot_YP_654601.1_29	IIV-3-029	*	*	*	*	*	*	*	*	*	*	*	*	*	*	*	*	*	*	*	*	*	*	*	*	*	*	*	*	*	*	*	*	*	*	*
11	11	1	*	lcl|NC_003038.1_prot_NP_149475.1_13	IIV-6_rBRU-004	lcl|NC_024451.1_prot_YP_009046745.1_131	lcl|NC_015780.1_prot_YP_004732831.1_48	lcl|NC_023613.1_prot_YP_009010648.1_115	lcl|NC_023611.1_prot_YP_009010407.1_113	lcl|NC_021901.1_prot_YP_008357404.1_106	lcl|NC_023615.1_prot_YP_009010873.1_112	lcl|NC_023848.1_prot_YP_009021199.1_111	lcl|NC_008187.1_prot_YP_654631.1_59	IIV-3-059	*	*	*	*	*	*	*	*	*	*	*	*	*	*	*	*	*	*	*	*	*	*	*	*	*	*	*	*	*	*	*	*	*	*	*
11	11	1	*	lcl|NC_003038.1_prot_NP_149508.1_46	IIV-6_rBRU-016	lcl|NC_024451.1_prot_YP_009046706.1_92	lcl|NC_015780.1_prot_YP_004732873.1_90	lcl|NC_023613.1_prot_YP_009010684.1_151	lcl|NC_023611.1_prot_YP_009010443.1_149	lcl|NC_021901.1_prot_YP_008357439.1_141	lcl|NC_023615.1_prot_YP_009010908.1_147	lcl|NC_023848.1_prot_YP_009021205.1_117	lcl|NC_008187.1_prot_YP_654658.1_86	IIV-3-086	*	*	*	*	*	*	*	*	*	*	*	*	*	*	*	*	*	*	*	*	*	*	*	*	*	*	*	*	*	*	*	*	*	*	*
11	11	0.192	*	lcl|NC_003038.1_prot_NP_149574.1_112	IIV-6_rBRU-043	lcl|NC_024451.1_prot_YP_009046788.1_174	lcl|NC_015780.1_prot_YP_004732973.1_190	lcl|NC_023613.1_prot_YP_009010599.1_66	lcl|NC_023611.1_prot_YP_009010360.1_66	lcl|NC_021901.1_prot_YP_008357359.1_61	lcl|NC_023615.1_prot_YP_009010826.1_65	lcl|NC_023848.1_prot_YP_009021130.1_42	lcl|NC_008187.1_prot_YP_654597.1_25	IIV-3-025	*	*	*	*	*	*	*	*	*	*	*	*	*	*	*	*	*	*	*	*	*	*	*	*	*	*	*	*	*	*	*	*	*	*	*
11	11	0.421	*	lcl|NC_003038.1_prot_NP_149578.1_116	IIV-6_rBRU-045	lcl|NC_024451.1_prot_YP_009046787.1_173	lcl|NC_015780.1_prot_YP_004732884.1_101	lcl|NC_023613.1_prot_YP_009010694.1_161	lcl|NC_023611.1_prot_YP_009010453.1_159	lcl|NC_021901.1_prot_YP_008357449.1_151	lcl|NC_023615.1_prot_YP_009010918.1_157	lcl|NC_023848.1_prot_YP_009021151.1_63	lcl|NC_008187.1_prot_YP_654603.1_31	IIV-3-031	*	*	*	*	*	*	*	*	*	*	*	*	*	*	*	*	*	*	*	*	*	*	*	*	*	*	*	*	*	*	*	*	*	*	*
11	11	0.182	*	lcl|NC_003038.1_prot_NP_149633.1_171	IIV-6_rBRU-078	lcl|NC_024451.1_prot_YP_009046702.1_88	lcl|NC_015780.1_prot_YP_004732827.1_44	lcl|NC_023613.1_prot_YP_009010643.1_110	lcl|NC_023611.1_prot_YP_009010402.1_108	lcl|NC_021901.1_prot_YP_008357399.1_101	lcl|NC_023615.1_prot_YP_009010868.1_107	lcl|NC_023848.1_prot_YP_009021184.1_96	lcl|NC_008187.1_prot_YP_654669.1_97	IIV-3-097	*	*	*	*	*	*	*	*	*	*	*	*	*	*	*	*	*	*	*	*	*	*	*	*	*	*	*	*	*	*	*	*	*	*	*
11	11	1	*	lcl|NC_003038.1_prot_NP_149647.1_185	IIV-6_rBRU-083	lcl|NC_024451.1_prot_YP_009046717.1_103	lcl|NC_015780.1_prot_YP_004732904.1_121	lcl|NC_023613.1_prot_YP_009010536.1_3	lcl|NC_023611.1_prot_YP_009010298.1_4	lcl|NC_021901.1_prot_YP_008357301.1_3	lcl|NC_023615.1_prot_YP_009010764.1_3	lcl|NC_023848.1_prot_YP_009021106.1_18	lcl|NC_008187.1_prot_YP_654693.1_121	IIV-3-121	*	*	*	*	*	*	*	*	*	*	*	*	*	*	*	*	*	*	*	*	*	*	*	*	*	*	*	*	*	*	*	*	*	*	*
11	11	1	*	lcl|NC_003038.1_prot_NP_149659.1_197	IIV-6_rBRU-087	lcl|NC_024451.1_prot_YP_009046657.1_43	lcl|NC_015780.1_prot_YP_004732826.1_43	lcl|NC_023613.1_prot_YP_009010642.1_109	lcl|NC_023611.1_prot_YP_009010401.1_107	lcl|NC_021901.1_prot_YP_008357397.1_99	lcl|NC_023615.1_prot_YP_009010866.1_105	lcl|NC_023848.1_prot_YP_009021169.1_81	lcl|NC_008187.1_prot_YP_654592.1_20	IIV-3-020	*	*	*	*	*	*	*	*	*	*	*	*	*	*	*	*	*	*	*	*	*	*	*	*	*	*	*	*	*	*	*	*	*	*	*
11	11	0.636	*	lcl|NC_003038.1_prot_NP_149660.1_198	IIV-6_rBRU-088	lcl|NC_024451.1_prot_YP_009046658.1_44	lcl|NC_015780.1_prot_YP_004732921.1_138	lcl|NC_023613.1_prot_YP_009010552.1_19	lcl|NC_023611.1_prot_YP_009010312.1_18	lcl|NC_021901.1_prot_YP_008357317.1_19	lcl|NC_023615.1_prot_YP_009010781.1_20	lcl|NC_023848.1_prot_YP_009021168.1_80	lcl|NC_008187.1_prot_YP_654639.1_67	IIV-3-067	*	*	*	*	*	*	*	*	*	*	*	*	*	*	*	*	*	*	*	*	*	*	*	*	*	*	*	*	*	*	*	*	*	*	*
11	11	0.173	*	lcl|NC_003038.1_prot_NP_149661.1_199	IIV-6_rBRU-089	lcl|NC_024451.1_prot_YP_009046659.1_45	lcl|NC_015780.1_prot_YP_004732802.1_19	lcl|NC_023613.1_prot_YP_009010617.1_84	lcl|NC_023611.1_prot_YP_009010379.1_85	lcl|NC_021901.1_prot_YP_008357377.1_79	lcl|NC_023615.1_prot_YP_009010844.1_83	lcl|NC_023848.1_prot_YP_009021172.1_84	lcl|NC_008187.1_prot_YP_654641.1_69	IIV-3-069	*	*	*	*	*	*	*	*	*	*	*	*	*	*	*	*	*	*	*	*	*	*	*	*	*	*	*	*	*	*	*	*	*	*	*
11	11	1	*	lcl|NC_003038.1_prot_NP_149668.1_206	IIV-6_rBRU-093	lcl|NC_024451.1_prot_YP_009046724.1_110	lcl|NC_015780.1_prot_YP_004732893.1_110	lcl|NC_023613.1_prot_YP_009010703.1_170	lcl|NC_023611.1_prot_YP_009010462.1_168	lcl|NC_021901.1_prot_YP_008357457.1_159	lcl|NC_023615.1_prot_YP_009010927.1_166	lcl|NC_023848.1_prot_YP_009021193.1_105	lcl|NC_008187.1_prot_YP_654624.1_52	IIV-3-052	*	*	*	*	*	*	*	*	*	*	*	*	*	*	*	*	*	*	*	*	*	*	*	*	*	*	*	*	*	*	*	*	*	*	*
11	11	0.152	*	lcl|NC_003038.1_prot_NP_149697.1_235	IIV-6_rBRU-109	lcl|NC_024451.1_prot_YP_009046801.1_187	lcl|NC_015780.1_prot_YP_004732925.1_142	lcl|NC_023613.1_prot_YP_009010555.1_22	lcl|NC_023611.1_prot_YP_009010314.1_20	lcl|NC_021901.1_prot_YP_008357319.1_21	lcl|NC_023615.1_prot_YP_009010783.1_22	lcl|NC_023848.1_prot_YP_009021167.1_79	lcl|NC_008187.1_prot_YP_654645.1_73	IIV-3-073	*	*	*	*	*	*	*	*	*	*	*	*	*	*	*	*	*	*	*	*	*	*	*	*	*	*	*	*	*	*	*	*	*	*	*
11	11	1	*	lcl|NC_003038.1_prot_NP_149707.1_245	IIV-6_rBRU-116	lcl|NC_024451.1_prot_YP_009046692.1_78	lcl|NC_015780.1_prot_YP_004732922.1_139	lcl|NC_023613.1_prot_YP_009010553.1_20	lcl|NC_023611.1_prot_YP_009010313.1_19	lcl|NC_021901.1_prot_YP_008357318.1_20	lcl|NC_023615.1_prot_YP_009010782.1_21	lcl|NC_023848.1_prot_YP_009021213.1_125	lcl|NC_008187.1_prot_YP_654650.1_78	IIV-3-078	*	*	*	*	*	*	*	*	*	*	*	*	*	*	*	*	*	*	*	*	*	*	*	*	*	*	*	*	*	*	*	*	*	*	*
11	11	0.135	*	lcl|NC_003038.1_prot_NP_149713.1_251	IIV-6_rBRU-120	lcl|NC_024451.1_prot_YP_009046704.1_90	lcl|NC_015780.1_prot_YP_004732891.1_108	lcl|NC_023613.1_prot_YP_009010701.1_168	lcl|NC_023611.1_prot_YP_009010460.1_166	lcl|NC_021901.1_prot_YP_008357456.1_158	lcl|NC_023615.1_prot_YP_009010925.1_164	lcl|NC_023848.1_prot_YP_009021116.1_28	lcl|NC_008187.1_prot_YP_654625.1_53	IIV-3-053	*	*	*	*	*	*	*	*	*	*	*	*	*	*	*	*	*	*	*	*	*	*	*	*	*	*	*	*	*	*	*	*	*	*	*
11	11	0.153	*	lcl|NC_003038.1_prot_NP_149731.1_269	IIV-6_rBRU-126	lcl|NC_024451.1_prot_YP_009046632.1_18	lcl|NC_015780.1_prot_YP_004732853.1_70	lcl|NC_023613.1_prot_YP_009010664.1_131	lcl|NC_023611.1_prot_YP_009010438.1_144	lcl|NC_021901.1_prot_YP_008357422.1_124	lcl|NC_023615.1_prot_YP_009010903.1_142	lcl|NC_023848.1_prot_YP_009021134.1_46	lcl|NC_008187.1_prot_YP_654646.1_74	IIV-3-074	*	*	*	*	*	*	*	*	*	*	*	*	*	*	*	*	*	*	*	*	*	*	*	*	*	*	*	*	*	*	*	*	*	*	*
11	11	0.545	*	lcl|NC_003038.1_prot_NP_149750.1_288	IIV-6_rBRU-133	lcl|NC_024451.1_prot_YP_009046817.1_203	lcl|NC_015780.1_prot_YP_004732805.1_22	lcl|NC_023613.1_prot_YP_009010620.1_87	lcl|NC_023611.1_prot_YP_009010382.1_88	lcl|NC_021901.1_prot_YP_008357380.1_82	lcl|NC_023615.1_prot_YP_009010847.1_86	lcl|NC_023848.1_prot_YP_009021191.1_103	lcl|NC_008187.1_prot_YP_654628.1_56	IIV-3-056	*	*	*	*	*	*	*	*	*	*	*	*	*	*	*	*	*	*	*	*	*	*	*	*	*	*	*	*	*	*	*	*	*	*	*
11	11	1	*	lcl|NC_003038.1_prot_NP_149769.1_307	IIV-6_rBRU-140	lcl|NC_024451.1_prot_YP_009046793.1_179	lcl|NC_015780.1_prot_YP_004732839.1_56	lcl|NC_023613.1_prot_YP_009010656.1_123	lcl|NC_023611.1_prot_YP_009010414.1_120	lcl|NC_021901.1_prot_YP_008357412.1_114	lcl|NC_023615.1_prot_YP_009010881.1_120	lcl|NC_023848.1_prot_YP_009021200.1_112	lcl|NC_008187.1_prot_YP_654642.1_70	IIV-3-070	*	*	*	*	*	*	*	*	*	*	*	*	*	*	*	*	*	*	*	*	*	*	*	*	*	*	*	*	*	*	*	*	*	*	*
11	11	0.169	*	lcl|NC_003038.1_prot_NP_149772.1_310	IIV-6_rBRU-143	lcl|NC_024451.1_prot_YP_009046803.1_189	lcl|NC_015780.1_prot_YP_004732875.1_92	lcl|NC_023613.1_prot_YP_009010687.1_154	lcl|NC_023611.1_prot_YP_009010445.1_151	lcl|NC_021901.1_prot_YP_008357441.1_143	lcl|NC_023615.1_prot_YP_009010910.1_149	lcl|NC_023848.1_prot_YP_009021090.1_2	lcl|NC_008187.1_prot_YP_654635.1_63	IIV-3-063	*	*	*	*	*	*	*	*	*	*	*	*	*	*	*	*	*	*	*	*	*	*	*	*	*	*	*	*	*	*	*	*	*	*	*
11	11	0.173	*	lcl|NC_003038.1_prot_NP_149788.1_326	IIV-6_rBRU-149	lcl|NC_024451.1_prot_YP_009046625.1_11	lcl|NC_015780.1_prot_YP_004732810.1_27	lcl|NC_023613.1_prot_YP_009010625.1_92	lcl|NC_023611.1_prot_YP_009010386.1_92	lcl|NC_021901.1_prot_YP_008357383.1_85	lcl|NC_023615.1_prot_YP_009010850.1_89	lcl|NC_023848.1_prot_YP_009021180.1_92	lcl|NC_008187.1_prot_YP_654657.1_85	IIV-3-085	*	*	*	*	*	*	*	*	*	*	*	*	*	*	*	*	*	*	*	*	*	*	*	*	*	*	*	*	*	*	*	*	*	*	*
11	11	0.105	*	lcl|NC_003038.1_prot_NP_149820.1_358	IIV-6_rBRU-164	lcl|NC_024451.1_prot_YP_009046651.1_37	lcl|NC_015780.1_prot_YP_004732934.1_151	lcl|NC_023613.1_prot_YP_009010563.1_30	lcl|NC_023611.1_prot_YP_009010332.1_38	lcl|NC_021901.1_prot_YP_008357337.1_39	lcl|NC_023615.1_prot_YP_009010801.1_40	lcl|NC_023848.1_prot_YP_009021216.1_128	lcl|NC_008187.1_prot_YP_654638.1_66	IIV-3-066	*	*	*	*	*	*	*	*	*	*	*	*	*	*	*	*	*	*	*	*	*	*	*	*	*	*	*	*	*	*	*	*	*	*	*
11	11	0.153	*	lcl|NC_003038.1_prot_NP_149821.1_359	IIV-6_rBRU-165	lcl|NC_024451.1_prot_YP_009046795.1_181	lcl|NC_015780.1_prot_YP_004732914.1_131	lcl|NC_023613.1_prot_YP_009010546.1_13	lcl|NC_023611.1_prot_YP_009010306.1_12	lcl|NC_021901.1_prot_YP_008357311.1_13	lcl|NC_023615.1_prot_YP_009010775.1_14	lcl|NC_023848.1_prot_YP_009021114.1_26	lcl|NC_008187.1_prot_YP_654655.1_83	IIV-3-083	*	*	*	*	*	*	*	*	*	*	*	*	*	*	*	*	*	*	*	*	*	*	*	*	*	*	*	*	*	*	*	*	*	*	*
11	11	1	*	lcl|NC_003038.1_prot_NP_149841.1_379	IIV-6_rBRU-174	lcl|NC_024451.1_prot_YP_009046752.1_138	lcl|NC_015780.1_prot_YP_004732869.1_86	lcl|NC_023613.1_prot_YP_009010680.1_147	lcl|NC_023611.1_prot_YP_009010440.1_146	lcl|NC_021901.1_prot_YP_008357436.1_138	lcl|NC_023615.1_prot_YP_009010905.1_144	lcl|NC_023848.1_prot_YP_009021173.1_85	lcl|NC_008187.1_prot_YP_654672.1_100	IIV-3-100	*	*	*	*	*	*	*	*	*	*	*	*	*	*	*	*	*	*	*	*	*	*	*	*	*	*	*	*	*	*	*	*	*	*	*
11	11	1	*	lcl|NC_003038.1_prot_NP_149854.1_392	IIV-6_rBRU-180	lcl|NC_024451.1_prot_YP_009046626.1_12	lcl|NC_015780.1_prot_YP_004732834.1_51	lcl|NC_023613.1_prot_YP_009010651.1_118	lcl|NC_023611.1_prot_YP_009010409.1_115	lcl|NC_021901.1_prot_YP_008357406.1_108	lcl|NC_023615.1_prot_YP_009010875.1_114	lcl|NC_023848.1_prot_YP_009021133.1_45	lcl|NC_008187.1_prot_YP_654630.1_58	IIV-3-058	*	*	*	*	*	*	*	*	*	*	*	*	*	*	*	*	*	*	*	*	*	*	*	*	*	*	*	*	*	*	*	*	*	*	*
11	11	0.105	*	lcl|NC_003038.1_prot_NP_149930.1_468	IIV-6_rBRU-210	lcl|NC_024451.1_prot_YP_009046633.1_19	lcl|NC_015780.1_prot_YP_004732878.1_95	lcl|NC_023613.1_prot_YP_009010689.1_156	lcl|NC_023611.1_prot_YP_009010447.1_153	lcl|NC_021901.1_prot_YP_008357444.1_146	lcl|NC_023615.1_prot_YP_009010913.1_152	lcl|NC_023848.1_prot_YP_009021215.1_127	lcl|NC_008187.1_prot_YP_654633.1_61	IIV-3-061	*	*	*	*	*	*	*	*	*	*	*	*	*	*	*	*	*	*	*	*	*	*	*	*	*	*	*	*	*	*	*	*	*	*	*
11	11	0.182	*	*	*	*	*	*	*	*	*	*	*	*	lcl|NC_001824.1_prot_NP_078686.1_49	LCDV-1_rBRU-098	lcl|NC_005902.1_prot_YP_073651.1_145	LCDV-China_rBRU-103	lcl|NC_003494.1_prot_NP_612232.1_10	ISKNV-Unk_rBRU-010	lcl|KC244182.1_prot_AGG37890.1_11	*	*	lcl|KT804738.1_prot_AMM72669.1_12	*	lcl|AY894343.1_prot_AAX82320.1_11	*	lcl|AY532606.1_prot_AAT71826.1_11	RBIV-KOR_TY1_rBRU-011	*	*	*	*	*	*	*	*	*	*	*	*	*	*	*	*	*	*	*	*
11	11	1	*	*	*	*	*	*	*	*	*	*	*	*	*	*	*	*	lcl|NC_003494.1_prot_NP_612245.1_23	ISKNV-Unk_rBRU-024	lcl|KC244182.1_prot_AGG37904.1_25	lcl|AY779031.1_prot_ABI32391.1_3	LYCIV-Unk-003	lcl|KT804738.1_prot_AMM72762.1_26	lcl|KT781098.1_prot_AMM04433.1_26	lcl|AY894343.1_prot_AAX82335.1_26	OSGIV-Unk_rBRU-025	lcl|AY532606.1_prot_AAT71838.1_23	RBIV-KOR_TY1_rBRU-025	*	*	*	*	*	*	*	*	*	*	*	*	*	*	*	*	*	*	*	*
11	11	1	*	*	*	*	*	*	*	*	*	*	*	*	*	*	*	*	lcl|NC_003494.1_prot_NP_612259.1_37	ISKNV-Unk_rBRU-037	lcl|KC244182.1_prot_AGG37917.1_38	lcl|AY779031.1_prot_ABI32393.1_4	LYCIV-Unk-004	lcl|KT804738.1_prot_AMM72679.1_43	lcl|KT781098.1_prot_AMM04450.1_44	lcl|AY894343.1_prot_AAX82348.1_39	OSGIV-Unk_rBRU-038	lcl|AY532606.1_prot_AAT71852.1_37	RBIV-KOR_TY1_rBRU-038	*	*	*	*	*	*	*	*	*	*	*	*	*	*	*	*	*	*	*	*
10	10	0.6	DIV1_163L_140682:141395	lcl|NC_003038.1_prot_NP_149810.1_348	IIV-6_rBRU-158	*	lcl|NC_015780.1_prot_YP_004732918.1_135	lcl|NC_023613.1_prot_YP_009010549.1_16	lcl|NC_023611.1_prot_YP_009010309.1_15	lcl|NC_021901.1_prot_YP_008357314.1_16	lcl|NC_023615.1_prot_YP_009010778.1_17	*	lcl|NC_008187.1_prot_YP_654668.1_96	IIV-3-096	*	*	*	*	*	*	*	*	*	*	*	*	*	*	*	*	*	*	*	*	*	*	*	*	*	*	*	*	*	*	*	*	*	*	*
10	10	0.7	DIV1_364R_286896:287156	*	*	*	*	*	*	*	*	*	*	*	*	*	*	*	lcl|NC_003494.1_prot_NP_612287.1_65	ISKNV-Unk_rBRU-063	lcl|KC244182.1_prot_AGG37942.1_63	*	*	lcl|KT804738.1_prot_AMM72776.1_68	lcl|KT781098.1_prot_AMM04529.1_71	lcl|AY894343.1_prot_AAX82374.1_65	OSGIV-Unk_rBRU-063	lcl|AY532606.1_prot_AAT71876.1_61	RBIV-KOR_TY1_rBRU-063	*	*	*	*	*	*	*	*	*	*	*	*	*	*	*	*	*	*	*	*
10	10	1	*	lcl|NC_003038.1_prot_NP_149493.1_31	IIV-6_rBRU-008	lcl|NC_024451.1_prot_YP_009046811.1_197	lcl|NC_015780.1_prot_YP_004732823.1_40	lcl|NC_023613.1_prot_YP_009010638.1_105	lcl|NC_023611.1_prot_YP_009010399.1_105	lcl|NC_021901.1_prot_YP_008357395.1_97	lcl|NC_023615.1_prot_YP_009010863.1_102	*	lcl|NC_008187.1_prot_YP_654678.1_106	IIV-3-106	*	*	*	*	*	*	*	*	*	*	*	*	*	*	*	*	*	*	*	*	*	*	*	*	*	*	*	*	*	*	*	*	*	*	*
10	10	0.5	*	lcl|NC_003038.1_prot_NP_149618.1_156	IIV-6_rBRU-069	*	lcl|NC_015780.1_prot_YP_004732935.1_152	lcl|NC_023613.1_prot_YP_009010564.1_31	lcl|NC_023611.1_prot_YP_009010330.1_36	lcl|NC_021901.1_prot_YP_008357335.1_37	lcl|NC_023615.1_prot_YP_009010799.1_38	lcl|NC_023848.1_prot_YP_009021145.1_57	lcl|NC_008187.1_prot_YP_654685.1_113	IIV-3-113	*	*	*	*	*	*	*	*	*	*	*	*	*	*	*	*	*	*	*	*	*	*	*	*	*	*	*	*	*	*	*	*	*	*	*
10	10	0.1	*	lcl|NC_003038.1_prot_NP_149620.1_158	IIV-6_rBRU-071	*	lcl|NC_015780.1_prot_YP_004732975.1_192	lcl|NC_023613.1_prot_YP_009010601.1_68	lcl|NC_023611.1_prot_YP_009010362.1_68	lcl|NC_021901.1_prot_YP_008357361.1_63	lcl|NC_023615.1_prot_YP_009010828.1_67	lcl|NC_023848.1_prot_YP_009021136.1_48	lcl|NC_008187.1_prot_YP_654599.1_27	IIV-3-027	*	*	*	*	*	*	*	*	*	*	*	*	*	*	*	*	*	*	*	*	*	*	*	*	*	*	*	*	*	*	*	*	*	*	*
10	10	0.4	*	lcl|NC_003038.1_prot_NP_149655.1_193	IIV-6_rBRU-084	* (ORF:109464 to 109673)	lcl|NC_015780.1_prot_YP_004732912.1_129	lcl|NC_023613.1_prot_YP_009010544.1_11	lcl|NC_023611.1_prot_YP_009010304.1_10	lcl|NC_021901.1_prot_YP_008357308.1_10	lcl|NC_023615.1_prot_YP_009010772.1_11	lcl|NC_023848.1_prot_YP_009021196.1_108	lcl|NC_008187.1_prot_YP_654689.1_117	IIV-3-117	*	*	*	*	*	*	*	*	*	*	*	*	*	*	*	*	*	*	*	*	*	*	*	*	*	*	*	*	*	*	*	*	*	*	*
10	10	0.118	*	lcl|NC_003038.1_prot_NP_149722.1_260	IIV-6_rBRU-124	lcl|NC_024451.1_prot_YP_009046728.1_114	lcl|NC_015780.1_prot_YP_004732825.1_42	lcl|NC_023613.1_prot_YP_009010641.1_108	lcl|NC_023611.1_prot_YP_009010400.1_106	lcl|NC_021901.1_prot_YP_008357396.1_98	lcl|NC_023615.1_prot_YP_009010865.1_104	*	lcl|NC_008187.1_prot_YP_654643.1_71	IIV-3-071	*	*	*	*	*	*	*	*	*	*	*	*	*	*	*	*	*	*	*	*	*	*	*	*	*	*	*	*	*	*	*	*	*	*	*
10	10	0.3	*	lcl|NC_003038.1_prot_NP_149876.1_414	IIV-6_rBRU-188	*	lcl|NC_015780.1_prot_YP_004732815.1_32	lcl|NC_023613.1_prot_YP_009010630.1_97	lcl|NC_023611.1_prot_YP_009010394.1_100	lcl|NC_021901.1_prot_YP_008357390.1_92	lcl|NC_023615.1_prot_YP_009010858.1_97	lcl|NC_023848.1_prot_YP_009021214.1_126	lcl|NC_008187.1_prot_YP_654593.1_21	IIV-3-021	*	*	*	*	*	*	*	*	*	*	*	*	*	*	*	*	*	*	*	*	*	*	*	*	*	*	*	*	*	*	*	*	*	*	*
10	10	0.583	*	lcl|NC_003038.1_prot_NP_149929.1_467	IIV-6_rBRU-209	lcl|NC_024451.1_prot_YP_009046634.1_20	lcl|NC_015780.1_prot_YP_004732936.1_153	lcl|NC_023613.1_prot_YP_009010566.1_33	lcl|NC_023611.1_prot_YP_009010328.1_34	lcl|NC_021901.1_prot_YP_008357333.1_35	lcl|NC_023615.1_prot_YP_009010797.1_36	*	lcl|NC_008187.1_prot_YP_654684.1_112	IIV-3-112	*	*	*	*	*	*	*	*	*	*	*	*	*	*	*	*	*	*	*	*	*	*	*	*	*	*	*	*	*	*	*	*	*	*	*
10	10	0.7	*	*	*	*	*	*	*	*	*	*	*	*	*	*	lcl|NC_005902.1_prot_YP_073606.1_100	LCDV-China_rBRU-005	lcl|NC_003494.1_prot_NP_612318.1_96	ISKNV-Unk_rBRU-091	lcl|KC244182.1_prot_AGG37971.1_92	*	*	lcl|KT804738.1_prot_AMM72724.1_103	lcl|KT781098.1_prot_AMM04499.1_102	lcl|AY894343.1_prot_AAX82402.1_93	OSGIV-Unk_rBRU-089	*	*	lcl|NC_027778.1_prot_YP_009163794.1_33	*	*	*	*	*	*	*	*	*	*	*	*	*	*	*	*	*	*	*
10	10	1	*	*	*	*	*	*	*	*	*	*	*	*	*	*	*	*	lcl|NC_003494.1_prot_NP_612283.1_61	ISKNV-Unk_rBRU-059	lcl|KC244182.1_prot_AGG37938.1_59	*	*	lcl|KT804738.1_prot_AMM72774.1_64	lcl|KT781098.1_prot_AMM04472.1_67	lcl|AY894343.1_prot_AAX82369.1_60	OSGIV-Unk_rBRU-059	lcl|AY532606.1_prot_AAT71872.1_57	RBIV-KOR_TY1_rBRU-059	lcl|NC_027778.1_prot_YP_009163778.1_17	*	*	*	*	*	*	*	*	*	*	*	*	*	*	*	*	*	*	*
10	10	1	*	*	*	*	*	lcl|NC_023613.1_prot_YP_009010646.1_113	lcl|NC_023611.1_prot_YP_009010405.1_111	lcl|NC_021901.1_prot_YP_008357402.1_104	lcl|NC_023615.1_prot_YP_009010871.1_110	*	*	*	*	*	*	*	*	*	*	*	*	*	*	*	*	*	*	*	*	*	*	*	*	*	*	*	*	*	*	*	*	*	*	lcl|NC_017940.1_prot_YP_006347707.1_116	lcl|KT989884.1_prot_AMZ04945.1_115	lcl|KT989885.1_prot_AMZ05081.1_116	lcl|NC_028461.1_prot_YP_009182086.1_87
10	10	1	*	*	*	*	*	*	*	*	*	*	*	*	*	*	*	*	lcl|NC_003494.1_prot_NP_612286.1_64	ISKNV-Unk_rBRU-062	lcl|KC244182.1_prot_AGG37941.1_62	*	*	lcl|KT804738.1_prot_AMM72780.1_67	lcl|KT781098.1_prot_AMM04475.1_70	lcl|AY894343.1_prot_AAX82373.1_64	OSGIV-Unk_rBRU-062	lcl|AY532606.1_prot_AAT71875.1_60	RBIV-KOR_TY1_rBRU-062	lcl|NC_027778.1_prot_YP_009163849.1_88	*	*	*	*	*	*	*	*	*	*	*	*	*	*	*	*	*	*	*
10	11	0.818	*	*	*	*	*	*	*	*	*	*	*	*	*	*	*	*	lcl|NC_003494.1_prot_NP_612234.1_12	ISKNV-Unk_rBRU-012	lcl|KC244182.1_prot_AGG37892.1_13	*	*	lcl|KT804738.1_prot_AMM72787.1_14	lcl|KT781098.1_prot_AMM04421.1_13	lcl|AY894343.1_prot_AAX82323.1_14	OSGIV-Unk_rBRU-013	lcl|AY532606.1_prot_AAT71827.1_12	RBIV-KOR_TY1_rBRU-013	lcl|NC_027778.1_prot_YP_009163870.1_109,lcl|NC_027778.1_prot_YP_009163825.1_64	*	*	*	*	*	*	*	*	*	*	*	*	*	*	*	*	*	*	*
10	10	1	*	*	*	*	*	*	*	*	*	*	*	*	*	*	*	*	lcl|NC_003494.1_prot_NP_612237.1_15	ISKNV-Unk_rBRU-015	lcl|KC244182.1_prot_AGG37895.1_16	*	*	lcl|KT804738.1_prot_AMM72663.1_17	lcl|KT781098.1_prot_AMM04424.1_17	lcl|AY894343.1_prot_AAX82326.1_17	OSGIV-Unk_rBRU-016	lcl|AY532606.1_prot_AAT71830.1_15	RBIV-KOR_TY1_rBRU-016	lcl|NC_027778.1_prot_YP_009163829.1_68	*	*	*	*	*	*	*	*	*	*	*	*	*	*	*	*	*	*	*
10	10	0.5	*	*	*	*	*	*	*	*	*	*	*	*	*	*	*	*	lcl|NC_003494.1_prot_NP_612244.1_22	ISKNV-Unk_rBRU-023	lcl|KC244182.1_prot_AGG37903.1_24	*	*	lcl|KT804738.1_prot_AMM72763.1_25	lcl|KT781098.1_prot_AMM04432.1_25	lcl|AY894343.1_prot_AAX82334.1_25	OSGIV-Unk_rBRU-024	lcl|AY532606.1_prot_AAT71837.1_22	RBIV-KOR_TY1_rBRU-024	lcl|NC_027778.1_prot_YP_009163828.1_67	*	*	*	*	*	*	*	*	*	*	*	*	*	*	*	*	*	*	*
10	10	1	*	*	*	*	*	*	*	*	*	*	*	*	*	*	*	*	lcl|NC_003494.1_prot_NP_612246.1_24	ISKNV-Unk_rBRU-025	lcl|KC244182.1_prot_AGG37905.1_26	*	*	lcl|KT804738.1_prot_AMM72766.1_28	lcl|KT781098.1_prot_AMM04435.1_28	lcl|AY894343.1_prot_AAX82336.1_27	OSGIV-Unk_rBRU-026	lcl|AY532606.1_prot_AAT71841.1_26	RBIV-KOR_TY1_rBRU-026	lcl|NC_027778.1_prot_YP_009163813.1_52	*	*	*	*	*	*	*	*	*	*	*	*	*	*	*	*	*	*	*
10	10	1	*	*	*	*	*	*	*	*	*	*	*	*	*	*	*	*	lcl|NC_003494.1_prot_NP_612276.1_54	ISKNV-Unk_rBRU-054	lcl|KC244182.1_prot_AGG37933.1_54	*	*	lcl|KT804738.1_prot_AMM72694.1_60	lcl|KT781098.1_prot_AMM04466.1_61	lcl|AY894343.1_prot_AAX82364.1_55	OSGIV-Unk_rBRU-054	lcl|AY532606.1_prot_AAT71867.1_52	RBIV-KOR_TY1_rBRU-054	lcl|NC_027778.1_prot_YP_009163775.1_14	*	*	*	*	*	*	*	*	*	*	*	*	*	*	*	*	*	*	*
10	10	1	*	*	*	*	*	*	*	*	*	*	*	*	*	*	*	*	lcl|NC_003494.1_prot_NP_612277.1_55	ISKNV-Unk_rBRU-055	lcl|KC244182.1_prot_AGG37934.1_55	*	*	lcl|KT804738.1_prot_AMM72773.1_61	lcl|KT781098.1_prot_AMM04467.1_62	lcl|AY894343.1_prot_AAX82365.1_56	OSGIV-Unk_rBRU-055	lcl|AY532606.1_prot_AAT71868.1_53	RBIV-KOR_TY1_rBRU-055	lcl|NC_027778.1_prot_YP_009163776.1_15	*	*	*	*	*	*	*	*	*	*	*	*	*	*	*	*	*	*	*
10	10	1	*	*	*	*	*	*	*	*	*	*	*	*	*	*	*	*	lcl|NC_003494.1_prot_NP_612298.1_76	ISKNV-Unk_rBRU-074	lcl|KC244182.1_prot_AGG37953.1_74	*	*	lcl|KT804738.1_prot_AMM72707.1_81	lcl|KT781098.1_prot_AMM04485.1_83	lcl|AY894343.1_prot_AAX82384.1_75	OSGIV-Unk_rBRU-072	lcl|AY532606.1_prot_AAT71887.1_72	RBIV-KOR_TY1_rBRU-072	lcl|NC_027778.1_prot_YP_009163852.1_91	*	*	*	*	*	*	*	*	*	*	*	*	*	*	*	*	*	*	*
10	10	1	*	*	*	*	*	*	*	*	*	*	*	*	*	*	*	*	lcl|NC_003494.1_prot_NP_612303.1_81	ISKNV-Unk_rBRU-079	lcl|KC244182.1_prot_AGG37958.1_79	*	*	lcl|KT804738.1_prot_AMM72713.1_88	lcl|KT781098.1_prot_AMM04487.1_87	lcl|AY894343.1_prot_AAX82389.1_80	OSGIV-Unk_rBRU-077	lcl|AY532606.1_prot_AAT71893.1_78	RBIV-KOR_TY1_rBRU-077	lcl|NC_027778.1_prot_YP_009163854.1_93	*	*	*	*	*	*	*	*	*	*	*	*	*	*	*	*	*	*	*
10	10	1	*	*	*	*	*	*	*	*	*	*	*	*	*	*	*	*	lcl|NC_003494.1_prot_NP_612315.1_93	ISKNV-Unk_rBRU-088	lcl|KC244182.1_prot_AGG37968.1_89	*	*	lcl|KT804738.1_prot_AMM72721.1_100	lcl|KT781098.1_prot_AMM04536.1_99	lcl|AY894343.1_prot_AAX82399.1_90	OSGIV-Unk_rBRU-086	lcl|AY532606.1_prot_AAT71901.1_86	RBIV-KOR_TY1_rBRU-086	lcl|NC_027778.1_prot_YP_009163792.1_31	*	*	*	*	*	*	*	*	*	*	*	*	*	*	*	*	*	*	*
10	10	0.28	*	*	*	*	*	*	*	*	*	*	*	*	*	*	*	*	*	*	*	*	*	*	*	*	*	*	*	*	lcl|NC_005946.1_prot_YP_031614.1_36	FV-3_rBRU-037	lcl|KJ538546.1_prot_AIX94599.1_27	lcl|KP056312.1_prot_AIW68564.1_73	lcl|JQ654586.1_prot_AFG73081.1_39	lcl|KJ175144.1_prot_SSMEgorf36L_36	lcl|AF389451.1_prot_ABB92300.1_38	TFV-Unk_rBRU-038	*	lcl|JQ231222.1_prot_AFA44977.1_73	lcl|KC865735.1_prot_AGV20604.1_73	*	*	*	*	*	*	*	*
9	9	0.111	*	lcl|NC_003038.1_prot_NP_149638.1_176	IIV-6_rBRU-080	*	*	*	*	*	*	*	*	*	*	*	*	*	lcl|NC_003494.1_prot_NP_612342.1_120	ISKNV-Unk_rBRU-112	lcl|KC244182.1_prot_AGG37993.1_114	*	*	*	lcl|KT781098.1_prot_AMM04518.1_127	lcl|AY894343.1_prot_AAX82424.1_116	OSGIV-Unk_rBRU-111	*	RBIV-KOR_TY1_rBRU-111	*	*	*	*	*	*	*	*	*	*	*	*	*	*	*	*	*	*	*	*
9	9	0.502	*	lcl|NC_003038.1_prot_NP_149803.1_341	IIV-6_rBRU-154	lcl|NC_024451.1_prot_YP_009046792.1_178	lcl|NC_015780.1_prot_YP_004732843.1_60	lcl|NC_023613.1_prot_YP_009010659.1_126	lcl|NC_023611.1_prot_YP_009010417.1_123	lcl|NC_021901.1_prot_YP_008357415.1_117	lcl|NC_023615.1_prot_YP_009010884.1_123	lcl|NC_023848.1_prot_YP_009021208.1_120	*	*	*	*	*	*	*	*	*	*	*	*	*	*	*	*	*	*	*	*	*	*	*	*	*	*	*	*	*	*	*	*	*	*	*	*	*
9	9	1	DIV1_133R_116088:117566	*	*	*	lcl|NC_015780.1_prot_YP_004732788.1_5	lcl|NC_023613.1_prot_YP_009010607.1_74	lcl|NC_023611.1_prot_YP_009010366.1_72	lcl|NC_021901.1_prot_YP_008357365.1_67	lcl|NC_023615.1_prot_YP_009010832.1_71	lcl|NC_023848.1_prot_YP_009021149.1_61	lcl|NC_008187.1_prot_YP_654578.1_6	IIV-3-006	*	*	*	*	*	*	*	*	*	*	*	*	*	*	*	*	*	*	*	*	*	*	*	*	*	*	*	*	*	*	*	*	*	*	*
9	9	1	DIV1_267R_219825:220253	*	*	*	lcl|NC_015780.1_prot_YP_004732969.1_186	lcl|NC_023613.1_prot_YP_009010595.1_62	lcl|NC_023611.1_prot_YP_009010355.1_61	lcl|NC_021901.1_prot_YP_008357355.1_57	lcl|NC_023615.1_prot_YP_009010820.1_59	lcl|NC_023848.1_prot_YP_009021125.1_37	lcl|NC_008187.1_prot_YP_654595.1_23	IIV-3-023	*	*	*	*	*	*	*	*	*	*	*	*	*	*	*	*	*	*	*	*	*	*	*	*	*	*	*	*	*	*	*	*	*	*	*
9	9	0.333	DIV1_266L_219304:219747	*	*	*	lcl|NC_015780.1_prot_YP_004732883.1_100	lcl|NC_023613.1_prot_YP_009010693.1_160	lcl|NC_023611.1_prot_YP_009010451.1_157	lcl|NC_021901.1_prot_YP_008357448.1_150	lcl|NC_023615.1_prot_YP_009010917.1_156	lcl|NC_023848.1_prot_YP_009021152.1_64	lcl|NC_008187.1_prot_YP_654602.1_30	IIV-3-030	*	*	*	*	*	*	*	*	*	*	*	*	*	*	*	*	*	*	*	*	*	*	*	*	*	*	*	*	*	*	*	*	*	*	*
9	9	0.222	DIV1_261R_213819:214292	*	*	*	lcl|NC_015780.1_prot_YP_004732889.1_106	lcl|NC_023613.1_prot_YP_009010699.1_166	lcl|NC_023611.1_prot_YP_009010458.1_164	lcl|NC_021901.1_prot_YP_008357453.1_155	lcl|NC_023615.1_prot_YP_009010922.1_161	lcl|NC_023848.1_prot_YP_009021098.1_10	lcl|NC_008187.1_prot_YP_654606.1_34	IIV-3-034	*	*	*	*	*	*	*	*	*	*	*	*	*	*	*	*	*	*	*	*	*	*	*	*	*	*	*	*	*	*	*	*	*	*	*
9	9	0.153	DIV1_156L_132881:133822	*	*	*	lcl|NC_015780.1_prot_YP_004732899.1_116	lcl|NC_023613.1_prot_YP_009010710.1_177	lcl|NC_023611.1_prot_YP_009010469.1_175	lcl|NC_021901.1_prot_YP_008357464.1_166	lcl|NC_023615.1_prot_YP_009010934.1_173	lcl|NC_023848.1_prot_YP_009021187.1_99	lcl|NC_008187.1_prot_YP_654623.1_51	IIV-3-051	*	*	*	*	*	*	*	*	*	*	*	*	*	*	*	*	*	*	*	*	*	*	*	*	*	*	*	*	*	*	*	*	*	*	*
9	9	0.105	*	*	*	lcl|NC_024451.1_prot_YP_009046808.1_194	lcl|NC_015780.1_prot_YP_004732890.1_107	lcl|NC_023613.1_prot_YP_009010700.1_167	lcl|NC_023611.1_prot_YP_009010459.1_165	lcl|NC_021901.1_prot_YP_008357454.1_156	lcl|NC_023615.1_prot_YP_009010923.1_162	lcl|NC_023848.1_prot_YP_009021099.1_11	lcl|NC_008187.1_prot_YP_654666.1_94	IIV-3-094	*	*	*	*	*	*	*	*	*	*	*	*	*	*	*	*	*	*	*	*	*	*	*	*	*	*	*	*	*	*	*	*	*	*	*
9	9	0.222	*	*	*	lcl|NC_024451.1_prot_YP_009046741.1_127	lcl|NC_015780.1_prot_YP_004732866.1_83	lcl|NC_023613.1_prot_YP_009010676.1_143	lcl|NC_023611.1_prot_YP_009010427.1_133	lcl|NC_021901.1_prot_YP_008357432.1_134	lcl|NC_023615.1_prot_YP_009010893.1_132	lcl|NC_023848.1_prot_YP_009021132.1_44	lcl|NC_008187.1_prot_YP_654616.1_44	IIV-3-044	*	*	*	*	*	*	*	*	*	*	*	*	*	*	*	*	*	*	*	*	*	*	*	*	*	*	*	*	*	*	*	*	*	*	*
9	9	1	*	*	*	*	*	*	*	*	*	*	*	*	*	*	*	*	lcl|NC_003494.1_prot_NP_612236.1_14	ISKNV-Unk_rBRU-014	lcl|KC244182.1_prot_AGG37894.1_15	*	*	lcl|KT804738.1_prot_AMM72662.1_16	lcl|KT781098.1_prot_AMM04423.1_16	lcl|AY894343.1_prot_AAX82325.1_16	OSGIV-Unk_rBRU-015	lcl|AY532606.1_prot_AAT71829.1_14	RBIV-KOR_TY1_rBRU-015	*	*	*	*	*	*	*	*	*	*	*	*	*	*	*	*	*	*	*	*
9	9	1	*	*	*	*	*	*	*	*	*	*	*	*	*	*	*	*	lcl|NC_003494.1_prot_NP_612238.1_16	ISKNV-Unk_rBRU-016	lcl|KC244182.1_prot_AGG37896.1_17	*	*	lcl|KT804738.1_prot_AMM72664.1_18	lcl|KT781098.1_prot_AMM04425.1_18	lcl|AY894343.1_prot_AAX82327.1_18	OSGIV-Unk_rBRU-017	lcl|AY532606.1_prot_AAT71831.1_16	RBIV-KOR_TY1_rBRU-017	*	*	*	*	*	*	*	*	*	*	*	*	*	*	*	*	*	*	*	*
9	9	1	*	*	*	*	*	*	*	*	*	*	*	*	*	*	*	*	lcl|NC_003494.1_prot_NP_612255.1_33	ISKNV-Unk_rBRU-033	lcl|KC244182.1_prot_AGG37913.1_34	*	*	lcl|KT804738.1_prot_AMM72675.1_37	lcl|KT781098.1_prot_AMM04447.1_40	lcl|AY894343.1_prot_AAX82344.1_35	OSGIV-Unk_rBRU-034	lcl|AY532606.1_prot_AAT71847.1_32	RBIV-KOR_TY1_rBRU-034	*	*	*	*	*	*	*	*	*	*	*	*	*	*	*	*	*	*	*	*
9	9	1	*	*	*	*	*	*	*	*	*	*	*	*	*	*	*	*	lcl|NC_003494.1_prot_NP_612262.1_40	ISKNV-Unk_rBRU-040	lcl|KC244182.1_prot_AGG37920.1_41	*	*	lcl|KT804738.1_prot_AMM72683.1_47	lcl|KT781098.1_prot_AMM04453.1_48	lcl|AY894343.1_prot_AAX82351.1_42	OSGIV-Unk_rBRU-041	lcl|AY532606.1_prot_AAT71856.1_41	RBIV-KOR_TY1_rBRU-041	*	*	*	*	*	*	*	*	*	*	*	*	*	*	*	*	*	*	*	*
9	9	1	*	*	*	*	*	*	*	*	*	*	*	*	*	*	*	*	lcl|NC_003494.1_prot_NP_612263.1_41	ISKNV-Unk_rBRU-041	lcl|KC244182.1_prot_AGG37921.1_42	*	*	lcl|KT804738.1_prot_AMM72684.1_48	lcl|KT781098.1_prot_AMM04454.1_49	lcl|AY894343.1_prot_AAX82352.1_43	OSGIV-Unk_rBRU-042	lcl|AY532606.1_prot_AAT71857.1_42	RBIV-KOR_TY1_rBRU-042	*	*	*	*	*	*	*	*	*	*	*	*	*	*	*	*	*	*	*	*
9	9	1	*	*	*	*	*	*	*	*	*	*	*	*	*	*	*	*	lcl|NC_003494.1_prot_NP_612266.1_44	ISKNV-Unk_rBRU-044	lcl|KC244182.1_prot_AGG37924.1_45	*	*	lcl|KT804738.1_prot_AMM72687.1_52	lcl|KT781098.1_prot_AMM04457.1_52	lcl|AY894343.1_prot_AAX82355.1_46	OSGIV-Unk_rBRU-045	lcl|AY532606.1_prot_AAT71859.1_44	RBIV-KOR_TY1_rBRU-045	*	*	*	*	*	*	*	*	*	*	*	*	*	*	*	*	*	*	*	*
9	9	1	*	*	*	*	*	*	*	*	*	*	*	*	*	*	*	*	lcl|NC_003494.1_prot_NP_612267.1_45	ISKNV-Unk_rBRU-045	lcl|KC244182.1_prot_AGG37925.1_46	*	*	lcl|KT804738.1_prot_AMM72688.1_53	lcl|KT781098.1_prot_AMM04458.1_53	lcl|AY894343.1_prot_AAX82356.1_47	OSGIV-Unk_rBRU-046	lcl|AY532606.1_prot_AAT71860.1_45	RBIV-KOR_TY1_rBRU-046	*	*	*	*	*	*	*	*	*	*	*	*	*	*	*	*	*	*	*	*
9	9	1	*	*	*	*	*	*	*	*	*	*	*	*	*	*	*	*	lcl|NC_003494.1_prot_NP_612272.1_50	ISKNV-Unk_rBRU-050	lcl|KC244182.1_prot_AGG37930.1_51	*	*	lcl|KT804738.1_prot_AMM72692.1_58	lcl|KT781098.1_prot_AMM04462.1_58	lcl|AY894343.1_prot_AAX82361.1_52	OSGIV-Unk_rBRU-051	lcl|AY532606.1_prot_AAT71864.1_49	RBIV-KOR_TY1_rBRU-051	*	*	*	*	*	*	*	*	*	*	*	*	*	*	*	*	*	*	*	*
9	9	0.778	*	*	*	*	*	*	*	*	*	*	*	*	*	*	*	*	lcl|NC_003494.1_prot_NP_612270.1_48	ISKNV-Unk_rBRU-048	lcl|KC244182.1_prot_AGG37928.1_49	*	*	lcl|KT804738.1_prot_AMM72691.1_57	lcl|KT781098.1_prot_AMM04463.1_57	lcl|AY894343.1_prot_AAX82359.1_50	OSGIV-Unk_rBRU-049	*	RBIV-KOR_TY1_rBRU-049	lcl|NC_027778.1_prot_YP_009163772.1_11	*	*	*	*	*	*	*	*	*	*	*	*	*	*	*	*	*	*	*
9	9	1	*	*	*	*	*	*	*	*	*	*	*	*	*	*	*	*	lcl|NC_003494.1_prot_NP_612274.1_52	ISKNV-Unk_rBRU-052	lcl|KC244182.1_prot_AGG37931.1_52	*	*	lcl|KT804738.1_prot_AMM72693.1_59	lcl|KT781098.1_prot_AMM04464.1_59	lcl|AY894343.1_prot_AAX82362.1_53	OSGIV-Unk_rBRU-052	lcl|AY532606.1_prot_AAT71865.1_50	RBIV-KOR_TY1_rBRU-052	*	*	*	*	*	*	*	*	*	*	*	*	*	*	*	*	*	*	*	*
9	9	1	*	*	*	*	*	*	*	*	*	*	*	*	*	*	*	*	*	ISKNV-Unk_rBRU-058	lcl|KC244182.1_prot_AGG37937.1_58	*	*	lcl|KT804738.1_prot_AMM72696.1_63	lcl|KT781098.1_prot_AMM04471.1_66	lcl|AY894343.1_prot_AAX82368.1_59	OSGIV-Unk_rBRU-058	lcl|AY532606.1_prot_AAT71871.1_56	RBIV-KOR_TY1_rBRU-058	lcl|NC_027778.1_prot_YP_009163790.1_29	*	*	*	*	*	*	*	*	*	*	*	*	*	*	*	*	*	*	*
9	9	1	*	*	*	*	*	*	*	*	*	*	*	*	*	*	*	*	lcl|NC_003494.1_prot_NP_612293.1_71	ISKNV-Unk_rBRU-069	lcl|KC244182.1_prot_AGG37949.1_70	*	*	lcl|KT804738.1_prot_AMM72702.1_75	lcl|KT781098.1_prot_AMM04476.1_77	lcl|AY894343.1_prot_AAX82380.1_71	OSGIV-Unk_rBRU-068	lcl|AY532606.1_prot_AAT71883.1_68	RBIV-KOR_TY1_rBRU-068	*	*	*	*	*	*	*	*	*	*	*	*	*	*	*	*	*	*	*	*
9	9	1	*	*	*	*	*	*	*	*	*	*	*	*	*	*	*	*	lcl|NC_003494.1_prot_NP_612290.1_68	ISKNV-Unk_rBRU-066	lcl|KC244182.1_prot_AGG37946.1_67	*	*	lcl|KT804738.1_prot_AMM72699.1_72	lcl|KT781098.1_prot_AMM04479.1_75	lcl|AY894343.1_prot_AAX82378.1_69	OSGIV-Unk_rBRU-066	lcl|AY532606.1_prot_AAT71879.1_64	RBIV-KOR_TY1_rBRU-066	*	*	*	*	*	*	*	*	*	*	*	*	*	*	*	*	*	*	*	*
9	9	0.667	*	*	*	*	*	*	*	*	*	*	*	*	*	*	*	*	lcl|NC_003494.1_prot_NP_612291.1_69	ISKNV-Unk_rBRU-067	lcl|KC244182.1_prot_AGG37947.1_68	*	*	lcl|KT804738.1_prot_AMM72700.1_73	lcl|KT781098.1_prot_AMM04480.1_76	lcl|AY894343.1_prot_AAX82379.1_70	OSGIV-Unk_rBRU-067	lcl|AY532606.1_prot_AAT71880.1_65	RBIV-KOR_TY1_rBRU-067	*	*	*	*	*	*	*	*	*	*	*	*	*	*	*	*	*	*	*	*
9	9	1	*	*	*	*	*	*	*	*	*	*	*	*	*	*	*	*	lcl|NC_003494.1_prot_NP_612296.1_74	ISKNV-Unk_rBRU-072	lcl|KC244182.1_prot_AGG37951.1_72	*	*	lcl|KT804738.1_prot_AMM72705.1_79	lcl|KT781098.1_prot_AMM04484.1_81	lcl|AY894343.1_prot_AAX82382.1_73	OSGIV-Unk_rBRU-070	lcl|AY532606.1_prot_AAT71885.1_70	RBIV-KOR_TY1_rBRU-070	*	*	*	*	*	*	*	*	*	*	*	*	*	*	*	*	*	*	*	*
9	9	0.444	*	*	*	*	*	*	*	*	*	*	*	*	*	*	*	*	lcl|NC_003494.1_prot_NP_612299.1_77	ISKNV-Unk_rBRU-075	lcl|KC244182.1_prot_AGG37954.1_75	*	*	lcl|KT804738.1_prot_AMM72779.1_82	lcl|KT781098.1_prot_AMM04486.1_84	lcl|AY894343.1_prot_AAX82385.1_76	OSGIV-Unk_rBRU-073	*	RBIV-KOR_TY1_rBRU-073	lcl|NC_027778.1_prot_YP_009163875.1_114	*	*	*	*	*	*	*	*	*	*	*	*	*	*	*	*	*	*	*
9	9	1	*	*	*	*	*	*	*	*	*	*	*	*	*	*	*	*	lcl|NC_003494.1_prot_NP_612304.1_82	ISKNV-Unk_rBRU-080	lcl|KC244182.1_prot_AGG37959.1_80	*	*	lcl|KT804738.1_prot_AMM72714.1_89	lcl|KT781098.1_prot_AMM04488.1_88	lcl|AY894343.1_prot_AAX82390.1_81	OSGIV-Unk_rBRU-078	lcl|AY532606.1_prot_AAT71894.1_79	RBIV-KOR_TY1_rBRU-078	*	*	*	*	*	*	*	*	*	*	*	*	*	*	*	*	*	*	*	*
9	9	1	*	*	*	*	*	*	*	*	*	*	*	*	*	*	*	*	*	ISKNV-Unk_rBRU-081	lcl|KC244182.1_prot_AGG37960.1_81	*	*	lcl|KT804738.1_prot_AMM72715.1_90	lcl|KT781098.1_prot_AMM04489.1_89	lcl|AY894343.1_prot_AAX82391.1_82	OSGIV-Unk_rBRU-079	lcl|AY532606.1_prot_AAT71895.1_80	RBIV-KOR_TY1_rBRU-079	lcl|NC_027778.1_prot_YP_009163880.1_119	*	*	*	*	*	*	*	*	*	*	*	*	*	*	*	*	*	*	*
9	9	1	*	*	*	*	*	*	*	*	*	*	*	*	*	*	*	*	lcl|NC_003494.1_prot_NP_612306.1_84	ISKNV-Unk_rBRU-082	lcl|KC244182.1_prot_AGG37961.1_82	*	*	lcl|KT804738.1_prot_AMM72716.1_91	lcl|KT781098.1_prot_AMM04490.1_90	lcl|AY894343.1_prot_AAX82392.1_83	OSGIV-Unk_rBRU-080	lcl|AY532606.1_prot_AAT71896.1_81	RBIV-KOR_TY1_rBRU-080	*	*	*	*	*	*	*	*	*	*	*	*	*	*	*	*	*	*	*	*
9	9	1	*	*	*	*	*	*	*	*	*	*	*	*	*	*	*	*	lcl|NC_003494.1_prot_NP_612307.1_85	ISKNV-Unk_rBRU-083	lcl|KC244182.1_prot_AGG37962.1_83	*	*	lcl|KT804738.1_prot_AMM72717.1_92	lcl|KT781098.1_prot_AMM04491.1_91	lcl|AY894343.1_prot_AAX82393.1_84	OSGIV-Unk_rBRU-081	lcl|AY532606.1_prot_AAT71897.1_82	RBIV-KOR_TY1_rBRU-081	*	*	*	*	*	*	*	*	*	*	*	*	*	*	*	*	*	*	*	*
9	9	1	*	*	*	*	*	*	*	*	*	*	*	*	*	*	*	*	lcl|NC_003494.1_prot_NP_612310.1_88	ISKNV-Unk_rBRU-086	lcl|KC244182.1_prot_AGG37965.1_86	*	*	lcl|KT804738.1_prot_AMM72720.1_97	lcl|KT781098.1_prot_AMM04495.1_95	lcl|AY894343.1_prot_AAX82396.1_87	OSGIV-Unk_rBRU-084	lcl|AY532606.1_prot_AAT71899.1_84	RBIV-KOR_TY1_rBRU-084	*	*	*	*	*	*	*	*	*	*	*	*	*	*	*	*	*	*	*	*
9	9	1	*	*	*	*	*	*	*	*	*	*	*	*	*	*	*	*	lcl|NC_003494.1_prot_NP_612316.1_94	ISKNV-Unk_rBRU-089	lcl|KC244182.1_prot_AGG37969.1_90	*	*	lcl|KT804738.1_prot_AMM72722.1_101	lcl|KT781098.1_prot_AMM04497.1_100	lcl|AY894343.1_prot_AAX82400.1_91	OSGIV-Unk_rBRU-087	lcl|AY532606.1_prot_AAT71902.1_87	RBIV-KOR_TY1_rBRU-087	*	*	*	*	*	*	*	*	*	*	*	*	*	*	*	*	*	*	*	*
9	9	1	*	*	*	*	*	*	*	*	*	*	*	*	*	*	*	*	lcl|NC_003494.1_prot_NP_612317.1_95	ISKNV-Unk_rBRU-090	lcl|KC244182.1_prot_AGG37970.1_91	*	*	lcl|KT804738.1_prot_AMM72723.1_102	lcl|KT781098.1_prot_AMM04498.1_101	lcl|AY894343.1_prot_AAX82401.1_92	OSGIV-Unk_rBRU-088	lcl|AY532606.1_prot_AAT71903.1_88	RBIV-KOR_TY1_rBRU-088	*	*	*	*	*	*	*	*	*	*	*	*	*	*	*	*	*	*	*	*
9	9	1	*	*	*	*	*	*	*	*	*	*	*	*	*	*	*	*	lcl|NC_003494.1_prot_NP_612321.1_99	ISKNV-Unk_rBRU-093	lcl|KC244182.1_prot_AGG37973.1_94	*	*	lcl|KT804738.1_prot_AMM72729.1_107	lcl|KT781098.1_prot_AMM04502.1_106	lcl|AY894343.1_prot_AAX82404.1_95	OSGIV-Unk_rBRU-091	lcl|AY532606.1_prot_AAT71906.1_91	RBIV-KOR_TY1_rBRU-091	*	*	*	*	*	*	*	*	*	*	*	*	*	*	*	*	*	*	*	*
9	9	1	*	*	*	*	*	*	*	*	*	*	*	*	*	*	*	*	lcl|NC_003494.1_prot_NP_612322.1_100	ISKNV-Unk_rBRU-094	lcl|KC244182.1_prot_AGG37974.1_95	*	*	lcl|KT804738.1_prot_AMM72728.1_108	lcl|KT781098.1_prot_AMM04503.1_107	lcl|AY894343.1_prot_AAX82405.1_96	OSGIV-Unk_rBRU-092	lcl|AY532606.1_prot_AAT71907.1_92	RBIV-KOR_TY1_rBRU-092	*	*	*	*	*	*	*	*	*	*	*	*	*	*	*	*	*	*	*	*
9	9	1	*	*	*	*	*	*	*	*	*	*	*	*	*	*	*	*	lcl|NC_003494.1_prot_NP_612323.1_101	ISKNV-Unk_rBRU-095	lcl|KC244182.1_prot_AGG37975.1_96	*	*	lcl|KT804738.1_prot_AMM72730.1_109	lcl|KT781098.1_prot_AMM04504.1_108	lcl|AY894343.1_prot_AAX82406.1_97	OSGIV-Unk_rBRU-093	*	RBIV-KOR_TY1_rBRU-093	lcl|NC_027778.1_prot_YP_009163840.1_79	*	*	*	*	*	*	*	*	*	*	*	*	*	*	*	*	*	*	*
9	9	1	*	*	*	*	*	*	*	*	*	*	*	*	*	*	*	*	lcl|NC_003494.1_prot_NP_612324.1_102	ISKNV-Unk_rBRU-096	lcl|KC244182.1_prot_AGG37976.1_97	*	*	lcl|KT804738.1_prot_AMM72731.1_110	lcl|KT781098.1_prot_AMM04505.1_109	lcl|AY894343.1_prot_AAX82407.1_98	OSGIV-Unk_rBRU-094	lcl|AY532606.1_prot_AAT71909.1_94	RBIV-KOR_TY1_rBRU-094	*	*	*	*	*	*	*	*	*	*	*	*	*	*	*	*	*	*	*	*
9	9	1	*	*	*	*	*	*	*	*	*	*	*	*	*	*	*	*	lcl|NC_003494.1_prot_NP_612326.1_104	ISKNV-Unk_rBRU-098	lcl|KC244182.1_prot_AGG37978.1_99	*	*	lcl|KT804738.1_prot_AMM72733.1_112	lcl|KT781098.1_prot_AMM04507.1_111	lcl|AY894343.1_prot_AAX82409.1_100	OSGIV-Unk_rBRU-096	lcl|AY532606.1_prot_AAT71911.1_96	RBIV-KOR_TY1_rBRU-096	*	*	*	*	*	*	*	*	*	*	*	*	*	*	*	*	*	*	*	*
9	9	1	*	*	*	*	*	*	*	*	*	*	*	*	*	*	*	*	lcl|NC_003494.1_prot_NP_612327.1_105	ISKNV-Unk_rBRU-099	lcl|KC244182.1_prot_AGG37979.1_100	*	*	lcl|KT804738.1_prot_AMM72734.1_113	lcl|KT781098.1_prot_AMM04508.1_112	lcl|AY894343.1_prot_AAX82410.1_101	OSGIV-Unk_rBRU-097	lcl|AY532606.1_prot_AAT71912.1_97	RBIV-KOR_TY1_rBRU-097	*	*	*	*	*	*	*	*	*	*	*	*	*	*	*	*	*	*	*	*
9	9	1	*	*	*	*	*	*	*	*	*	*	*	*	*	*	*	*	lcl|NC_003494.1_prot_NP_612328.1_106	ISKNV-Unk_rBRU-100	lcl|KC244182.1_prot_AGG37981.1_102	*	*	lcl|KT804738.1_prot_AMM72736.1_115	lcl|KT781098.1_prot_AMM04509.1_113	lcl|AY894343.1_prot_AAX82412.1_103	OSGIV-Unk_rBRU-099	lcl|AY532606.1_prot_AAT71914.1_99	RBIV-KOR_TY1_rBRU-099	*	*	*	*	*	*	*	*	*	*	*	*	*	*	*	*	*	*	*	*
9	9	1	*	*	*	*	*	*	*	*	*	*	*	*	*	*	*	*	lcl|NC_003494.1_prot_NP_612336.1_114	ISKNV-Unk_rBRU-107	lcl|KC244182.1_prot_AGG37988.1_109	*	*	lcl|KT804738.1_prot_AMM72742.1_123	lcl|KT781098.1_prot_AMM04513.1_121	lcl|AY894343.1_prot_AAX82420.1_111	OSGIV-Unk_rBRU-106	*	RBIV-KOR_TY1_rBRU-106	lcl|NC_027778.1_prot_YP_009163798.1_37	*	*	*	*	*	*	*	*	*	*	*	*	*	*	*	*	*	*	*
9	9	1	*	*	*	*	*	*	*	*	*	*	*	*	*	*	*	*	lcl|NC_003494.1_prot_NP_612340.1_118	ISKNV-Unk_rBRU-110	lcl|KC244182.1_prot_AGG37991.1_112	*	*	lcl|KT804738.1_prot_AMM72747.1_128	lcl|KT781098.1_prot_AMM04516.1_125	lcl|AY894343.1_prot_AAX82422.1_114	OSGIV-Unk_rBRU-109	*	RBIV-KOR_TY1_rBRU-109	lcl|NC_027778.1_prot_YP_009163795.1_34	*	*	*	*	*	*	*	*	*	*	*	*	*	*	*	*	*	*	*
9	9	0.778	*	*	*	*	*	*	*	*	*	*	*	*	*	*	*	*	lcl|NC_003494.1_prot_NP_612341.1_119	ISKNV-Unk_rBRU-111	lcl|KC244182.1_prot_AGG37992.1_113	*	*	lcl|KT804738.1_prot_AMM72748.1_129	lcl|KT781098.1_prot_AMM04517.1_126	lcl|AY894343.1_prot_AAX82423.1_115	OSGIV-Unk_rBRU-110	*	RBIV-KOR_TY1_rBRU-110	lcl|NC_027778.1_prot_YP_009163876.1_115	*	*	*	*	*	*	*	*	*	*	*	*	*	*	*	*	*	*	*
9	9	1	*	*	*	*	*	*	*	*	*	*	*	*	*	*	*	*	lcl|NC_003494.1_prot_NP_612347.1_125	ISKNV-Unk_rBRU-117	lcl|KC244182.1_prot_AGG37998.1_119	*	*	lcl|KT804738.1_prot_AMM72754.1_135	lcl|KT781098.1_prot_AMM04521.1_132	lcl|AY894343.1_prot_AAX82429.1_121	OSGIV-Unk_rBRU-116	*	RBIV-KOR_TY1_rBRU-116	lcl|NC_027778.1_prot_YP_009163845.1_84	*	*	*	*	*	*	*	*	*	*	*	*	*	*	*	*	*	*	*
9	9	1	*	*	*	*	*	*	*	*	*	*	*	*	*	*	*	*	lcl|NC_003494.1_prot_NP_612225.1_3	ISKNV-Unk_rBRU-003	lcl|KC244182.1_prot_AGG37883.1_4	*	*	lcl|KT804738.1_prot_AMM72660.1_6	lcl|KT781098.1_prot_AMM04523.1_5	lcl|AY894343.1_prot_AAX82313.1_4	OSGIV-Unk_rBRU-004	lcl|AY532606.1_prot_AAT71819.1_4	RBIV-KOR_TY1_rBRU-004	*	*	*	*	*	*	*	*	*	*	*	*	*	*	*	*	*	*	*	*
9	9	1	*	*	*	*	*	*	*	*	*	*	*	*	*	*	*	*	lcl|NC_003494.1_prot_NP_612230.1_8	ISKNV-Unk_rBRU-008	lcl|KC244182.1_prot_AGG37888.1_9	*	*	lcl|KT804738.1_prot_AMM72668.1_11	lcl|KT781098.1_prot_AMM04524.1_11	lcl|AY894343.1_prot_AAX82318.1_9	OSGIV-Unk_rBRU-009	lcl|AY532606.1_prot_AAT71824.1_9	RBIV-KOR_TY1_rBRU-009	*	*	*	*	*	*	*	*	*	*	*	*	*	*	*	*	*	*	*	*
9	9	1	*	*	*	*	*	*	*	*	*	*	*	*	*	*	*	*	lcl|NC_003494.1_prot_NP_612235.1_13	ISKNV-Unk_rBRU-013	lcl|KC244182.1_prot_AGG37893.1_14	*	*	lcl|KT804738.1_prot_AMM72758.1_15	lcl|KT781098.1_prot_AMM04526.1_14	lcl|AY894343.1_prot_AAX82324.1_15	OSGIV-Unk_rBRU-014	lcl|AY532606.1_prot_AAT71828.1_13	RBIV-KOR_TY1_rBRU-014	*	*	*	*	*	*	*	*	*	*	*	*	*	*	*	*	*	*	*	*
9	9	1	*	*	*	*	*	*	*	*	*	*	*	*	*	*	*	*	lcl|NC_003494.1_prot_NP_612257.1_35	ISKNV-Unk_rBRU-035	lcl|KC244182.1_prot_AGG37915.1_36	*	*	lcl|KT804738.1_prot_AMM72676.1_40	lcl|KT781098.1_prot_AMM04527.1_42	lcl|AY894343.1_prot_AAX82346.1_37	OSGIV-Unk_rBRU-036	lcl|AY532606.1_prot_AAT71849.1_34	RBIV-KOR_TY1_rBRU-036	*	*	*	*	*	*	*	*	*	*	*	*	*	*	*	*	*	*	*	*
9	9	1	*	*	*	*	*	*	*	*	*	*	*	*	*	*	*	*	lcl|NC_003494.1_prot_NP_612260.1_38	ISKNV-Unk_rBRU-038	lcl|KC244182.1_prot_AGG37918.1_39	*	*	lcl|KT804738.1_prot_AMM72680.1_44	lcl|KT781098.1_prot_AMM04528.1_45	lcl|AY894343.1_prot_AAX82349.1_40	OSGIV-Unk_rBRU-039	lcl|AY532606.1_prot_AAT71853.1_38	RBIV-KOR_TY1_rBRU-039	*	*	*	*	*	*	*	*	*	*	*	*	*	*	*	*	*	*	*	*
9	9	1	*	*	*	*	*	*	*	*	*	*	*	*	*	*	*	*	lcl|NC_003494.1_prot_NP_612288.1_66	ISKNV-Unk_rBRU-064	lcl|KC244182.1_prot_AGG37943.1_64	*	*	lcl|KT804738.1_prot_AMM72778.1_69	lcl|KT781098.1_prot_AMM04530.1_72	lcl|AY894343.1_prot_AAX82375.1_66	OSGIV-Unk_rBRU-064	lcl|AY532606.1_prot_AAT71877.1_62	RBIV-KOR_TY1_rBRU-064	*	*	*	*	*	*	*	*	*	*	*	*	*	*	*	*	*	*	*	*
9	9	1	*	*	*	*	*	*	*	*	*	*	*	*	*	*	*	*	lcl|NC_003494.1_prot_NP_612297.1_75	ISKNV-Unk_rBRU-073	lcl|KC244182.1_prot_AGG37952.1_73	*	*	lcl|KT804738.1_prot_AMM72706.1_80	lcl|KT781098.1_prot_AMM04531.1_82	lcl|AY894343.1_prot_AAX82383.1_74	OSGIV-Unk_rBRU-071	lcl|AY532606.1_prot_AAT71886.1_71	RBIV-KOR_TY1_rBRU-071	*	*	*	*	*	*	*	*	*	*	*	*	*	*	*	*	*	*	*	*
9	9	1	*	*	*	*	*	*	*	*	*	*	*	*	*	*	*	*	lcl|NC_003494.1_prot_NP_612301.1_79	ISKNV-Unk_rBRU-077	lcl|KC244182.1_prot_AGG37956.1_77	*	*	lcl|KT804738.1_prot_AMM72711.1_86	lcl|KT781098.1_prot_AMM04532.1_86	lcl|AY894343.1_prot_AAX82387.1_78	OSGIV-Unk_rBRU-075	lcl|AY532606.1_prot_AAT71891.1_76	RBIV-KOR_TY1_rBRU-075	*	*	*	*	*	*	*	*	*	*	*	*	*	*	*	*	*	*	*	*
9	9	1	*	*	*	*	*	*	*	*	*	*	*	*	*	*	*	*	lcl|NC_003494.1_prot_NP_612300.1_78	ISKNV-Unk_rBRU-076	lcl|KC244182.1_prot_AGG37955.1_76	*	*	lcl|KT804738.1_prot_AMM72709.1_85	lcl|KT781098.1_prot_AMM04533.1_85	lcl|AY894343.1_prot_AAX82386.1_77	OSGIV-Unk_rBRU-074	lcl|AY532606.1_prot_AAT71890.1_75	RBIV-KOR_TY1_rBRU-074	*	*	*	*	*	*	*	*	*	*	*	*	*	*	*	*	*	*	*	*
9	9	1	*	*	*	*	*	*	*	*	*	*	*	*	*	*	*	*	lcl|NC_003494.1_prot_NP_612337.1_115	ISKNV-Unk_rBRU-108	lcl|KC244182.1_prot_AGG37989.1_110	*	*	lcl|KT804738.1_prot_AMM72744.1_125	lcl|KT781098.1_prot_AMM04542.1_122	lcl|AY894343.1_prot_AAX82421.1_112	OSGIV-Unk_rBRU-107	*	RBIV-KOR_TY1_rBRU-107	lcl|NC_027778.1_prot_YP_009163797.1_36	*	*	*	*	*	*	*	*	*	*	*	*	*	*	*	*	*	*	*
9	9	1	*	*	*	*	*	*	*	*	*	*	*	*	*	*	*	*	*	*	*	*	*	*	*	*	*	*	*	*	lcl|NC_005946.1_prot_YP_031607.1_29	FV-3_rBRU-030	lcl|KJ538546.1_prot_AIX94592.1_20	*	lcl|JQ654586.1_prot_AFG73073.1_31	lcl|KJ175144.1_prot_SSMEgorf29L_29	lcl|AF389451.1_prot_ABB92293.1_31	TFV-Unk_rBRU-032	*	*	lcl|KC865735.1_prot_AGV20612.1_81	lcl|KP266741.1_prot_CH8/96_ORF58R_58	*	*	*	*	*	*	*
9	9	0.218	*	*	*	*	*	*	*	*	*	*	*	*	*	*	*	*	*	*	*	*	*	*	*	*	*	*	*	*	*	*	*	lcl|KP056312.1_prot_AIW68502.1_11	*	*	lcl|AF389451.1_prot_ABB92347.1_102	*	*	lcl|JQ231222.1_prot_AFA44915.1_11	*	*	*	*	*	*	*	*	*
9	9	1	*	*	*	*	*	*	*	*	*	*	*	*	*	*	*	*	*	*	*	*	*	*	*	*	*	*	*	*	*	*	*	*	*	*	*	*	*	*	*	*	*	*	*	*	*	*	*
8	8	1	*	lcl|NC_003038.1_prot_NP_149473.1_11	IIV-6_rBRU-003	*	lcl|NC_015780.1_prot_YP_004732850.1_67	* (ORF:140535 to 140723)	lcl|NC_023611.1_prot_YP_009010421.1_127	lcl|NC_021901.1_prot_YP_008357420.1_122	lcl|NC_023615.1_prot_YP_009010888.1_127	* (ORF:115632 to 115820)	lcl|NC_008187.1_prot_YP_654615.1_43	IIV-3-043	*	*	*	*	*	*	*	*	*	*	*	*	*	*	*	*	*	*	*	*	*	*	*	*	*	*	*	*	*	*	*	*	*	*	*
8	8	0.625	*	lcl|NC_003038.1_prot_NP_149586.1_124	IIV-6_rBRU-052	lcl|NC_024451.1_prot_YP_009046760.1_146	lcl|NC_015780.1_prot_YP_004732955.1_172	lcl|NC_023613.1_prot_YP_009010582.1_49	lcl|NC_023611.1_prot_YP_009010339.1_45	lcl|NC_021901.1_prot_YP_008357343.1_45	lcl|NC_023615.1_prot_YP_009010807.1_46	*	*	*	*	*	*	*	*	*	*	*	*	*	*	*	*	*	*	*	*	*	*	*	*	*	*	*	*	*	*	*	*	*	*	*	*	*	*
8	8	0.625	*	lcl|NC_003038.1_prot_NP_149622.1_160	IIV-6_rBRU-072	lcl|NC_024451.1_prot_YP_009046755.1_141	lcl|NC_015780.1_prot_YP_004732822.1_39	lcl|NC_023613.1_prot_YP_009010637.1_104	lcl|NC_023611.1_prot_YP_009010398.1_104	lcl|NC_021901.1_prot_YP_008357394.1_96	lcl|NC_023615.1_prot_YP_009010862.1_101	*	*	*	*	*	*	*	*	*	*	*	*	*	*	*	*	*	*	*	*	*	*	*	*	*	*	*	*	*	*	*	*	*	*	*	*	*	*
8	8	1	*	lcl|NC_003038.1_prot_NP_149692.1_230	IIV-6_rBRU-107	*	lcl|NC_015780.1_prot_YP_004732868.1_85	lcl|NC_023613.1_prot_YP_009010678.1_145	lcl|NC_023611.1_prot_YP_009010423.1_129	lcl|NC_021901.1_prot_YP_008357435.1_137	lcl|NC_023615.1_prot_YP_009010890.1_129	lcl|NC_023848.1_prot_YP_009021170.1_82	*	*	*	*	*	*	*	*	*	*	*	*	*	*	*	*	*	*	*	*	*	*	*	*	*	*	*	*	*	*	*	*	*	*	*	*	*
8	13	0.111	*	lcl|NC_003038.1_prot_NP_149906.1_444	IIV-6_rBRU-201	lcl|NC_024451.1_prot_YP_009046640.1_26	lcl|NC_015780.1_prot_YP_004732852.1_69,lcl|NC_015780.1_prot_YP_004732908.1_125	lcl|NC_023613.1_prot_YP_009010663.1_130,lcl|NC_023613.1_prot_YP_009010540.1_7	lcl|NC_023611.1_prot_YP_009010439.1_145,lcl|NC_023611.1_prot_YP_009010301.1_7	lcl|NC_021901.1_prot_YP_008357421.1_123,lcl|NC_021901.1_prot_YP_008357305.1_7	lcl|NC_023615.1_prot_YP_009010904.1_143,lcl|NC_023615.1_prot_YP_009010769.1_8	*	*	*	*	*	*	*	*	*	*	*	*	*	*	*	*	*	*	*	*	*	*	*	*	*	*	*	*	*	*	*	*	*	*	*	*	*	*
8	12	0.156	*	*	*	*	lcl|NC_015780.1_prot_YP_004732871.1_88	lcl|NC_023613.1_prot_YP_009010580.1_47	lcl|NC_023611.1_prot_YP_009010378.1_84,lcl|NC_023611.1_prot_YP_009010354.1_60	lcl|NC_021901.1_prot_YP_008357411.1_113,lcl|NC_021901.1_prot_YP_008357376.1_78	lcl|NC_023615.1_prot_YP_009010819.1_58,lcl|NC_023615.1_prot_YP_009010843.1_82	lcl|NC_023848.1_prot_YP_009021212.1_124,lcl|NC_023848.1_prot_YP_009021201.1_113	lcl|NC_008187.1_prot_YP_654591.1_19	IIV-3-019	*	*	*	*	*	*	*	*	*	*	*	*	*	*	*	*	*	*	*	*	*	*	*	*	*	*	*	*	*	*	*	*	*	*	*
8	12	0.167	*	*	*	*	*	*	*	*	*	*	*	*	lcl|NC_001824.1_prot_NP_078660.1_33	LCDV-1_rBRU-082	lcl|NC_005902.1_prot_YP_073719.1_215,lcl|NC_005902.1_prot_YP_073659.1_153	LCDV-China_rBRU-087,LCDV-China_rBRU-088	*	*	*	*	*	*	*	*	*	*	*	*	*	*	*	*	*	*	*	*	*	*	*	*	*	*	*	*	*	*	*
8	12	0.137	*	*	*	*	*	*	*	*	*	*	*	*	*	*	*	*	*	*	*	*	*	*	*	*	*	*	*	*	*	*	*	*	*	*	*	*	*	*	*	*	*	*	*	lcl|NC_017940.1_prot_YP_006347688.1_97	lcl|KT989884.1_prot_AMZ04926.1_96	lcl|KT989885.1_prot_AMZ05062.1_97	*
8	8	1	*	*	*	*	lcl|NC_015780.1_prot_YP_004732849.1_66	lcl|NC_023613.1_prot_YP_009010662.1_129	lcl|NC_023611.1_prot_YP_009010420.1_126	lcl|NC_021901.1_prot_YP_008357419.1_121	lcl|NC_023615.1_prot_YP_009010887.1_126	lcl|NC_023848.1_prot_YP_009021091.1_3	lcl|NC_008187.1_prot_YP_654610.1_38	IIV-3-038	*	*	*	*	*	*	*	*	*	*	*	*	*	*	*	*	*	*	*	*	*	*	*	*	*	*	*	*	*	*	*	*	*	*	*
8	8	1	*	*	*	*	lcl|NC_015780.1_prot_YP_004732939.1_156	lcl|NC_023613.1_prot_YP_009010569.1_36	lcl|NC_023611.1_prot_YP_009010325.1_31	lcl|NC_021901.1_prot_YP_008357330.1_32	lcl|NC_023615.1_prot_YP_009010794.1_33	lcl|NC_023848.1_prot_YP_009021095.1_7	lcl|NC_008187.1_prot_YP_654664.1_92	IIV-3-092	*	*	*	*	*	*	*	*	*	*	*	*	*	*	*	*	*	*	*	*	*	*	*	*	*	*	*	*	*	*	*	*	*	*	*
8	8	1	*	*	*	*	lcl|NC_015780.1_prot_YP_004732813.1_30	lcl|NC_023613.1_prot_YP_009010627.1_94	lcl|NC_023611.1_prot_YP_009010388.1_94	lcl|NC_021901.1_prot_YP_008357385.1_87	lcl|NC_023615.1_prot_YP_009010852.1_91	lcl|NC_023848.1_prot_YP_009021126.1_38	lcl|NC_008187.1_prot_YP_654674.1_102	IIV-3-102	*	*	*	*	*	*	*	*	*	*	*	*	*	*	*	*	*	*	*	*	*	*	*	*	*	*	*	*	*	*	*	*	*	*	*
8	8	1	*	*	*	*	lcl|NC_015780.1_prot_YP_004732926.1_143	lcl|NC_023613.1_prot_YP_009010556.1_23	lcl|NC_023611.1_prot_YP_009010315.1_21	lcl|NC_021901.1_prot_YP_008357320.1_22	lcl|NC_023615.1_prot_YP_009010784.1_23	lcl|NC_023848.1_prot_YP_009021108.1_20	lcl|NC_008187.1_prot_YP_654644.1_72	IIV-3-072	*	*	*	*	*	*	*	*	*	*	*	*	*	*	*	*	*	*	*	*	*	*	*	*	*	*	*	*	*	*	*	*	*	*	*
8	8	1	*	*	*	*	lcl|NC_015780.1_prot_YP_004732906.1_123	lcl|NC_023613.1_prot_YP_009010538.1_5	lcl|NC_023611.1_prot_YP_009010299.1_5	lcl|NC_021901.1_prot_YP_008357303.1_5	lcl|NC_023615.1_prot_YP_009010767.1_6	lcl|NC_023848.1_prot_YP_009021107.1_19	lcl|NC_008187.1_prot_YP_654698.1_126	IIV-3-126	*	*	*	*	*	*	*	*	*	*	*	*	*	*	*	*	*	*	*	*	*	*	*	*	*	*	*	*	*	*	*	*	*	*	*
8	8	1	*	*	*	*	lcl|NC_015780.1_prot_YP_004732909.1_126	lcl|NC_023613.1_prot_YP_009010541.1_8	lcl|NC_023611.1_prot_YP_009010302.1_8	lcl|NC_021901.1_prot_YP_008357306.1_8	lcl|NC_023615.1_prot_YP_009010770.1_9	lcl|NC_023848.1_prot_YP_009021197.1_109	lcl|NC_008187.1_prot_YP_654696.1_124	IIV-3-124	*	*	*	*	*	*	*	*	*	*	*	*	*	*	*	*	*	*	*	*	*	*	*	*	*	*	*	*	*	*	*	*	*	*	*
8	8	0.364	*	*	*	*	lcl|NC_015780.1_prot_YP_004732913.1_130	lcl|NC_023613.1_prot_YP_009010545.1_12	lcl|NC_023611.1_prot_YP_009010305.1_11	lcl|NC_021901.1_prot_YP_008357309.1_11	lcl|NC_023615.1_prot_YP_009010773.1_12	lcl|NC_023848.1_prot_YP_009021112.1_24	lcl|NC_008187.1_prot_YP_654656.1_84	IIV-3-084	*	*	*	*	*	*	*	*	*	*	*	*	*	*	*	*	*	*	*	*	*	*	*	*	*	*	*	*	*	*	*	*	*	*	*
8	8	1	*	*	*	*	lcl|NC_015780.1_prot_YP_004732928.1_145	lcl|NC_023613.1_prot_YP_009010558.1_25	lcl|NC_023611.1_prot_YP_009010316.1_22	lcl|NC_021901.1_prot_YP_008357321.1_23	lcl|NC_023615.1_prot_YP_009010785.1_24	lcl|NC_023848.1_prot_YP_009021142.1_54	lcl|NC_008187.1_prot_YP_654588.1_16	IIV-3-016	*	*	*	*	*	*	*	*	*	*	*	*	*	*	*	*	*	*	*	*	*	*	*	*	*	*	*	*	*	*	*	*	*	*	*
8	8	0.5	*	*	*	*	lcl|NC_015780.1_prot_YP_004732960.1_177	lcl|NC_023613.1_prot_YP_009010586.1_53	lcl|NC_023611.1_prot_YP_009010344.1_50	lcl|NC_021901.1_prot_YP_008357347.1_49	lcl|NC_023615.1_prot_YP_009010811.1_50	lcl|NC_023848.1_prot_YP_009021147.1_59	lcl|NC_008187.1_prot_YP_654686.1_114	IIV-3-114	*	*	*	*	*	*	*	*	*	*	*	*	*	*	*	*	*	*	*	*	*	*	*	*	*	*	*	*	*	*	*	*	*	*	*
8	8	1	*	*	*	*	lcl|NC_015780.1_prot_YP_004732961.1_178	lcl|NC_023613.1_prot_YP_009010587.1_54	lcl|NC_023611.1_prot_YP_009010345.1_51	lcl|NC_021901.1_prot_YP_008357348.1_50	lcl|NC_023615.1_prot_YP_009010812.1_51	lcl|NC_023848.1_prot_YP_009021096.1_8	lcl|NC_008187.1_prot_YP_654653.1_81	IIV-3-081	*	*	*	*	*	*	*	*	*	*	*	*	*	*	*	*	*	*	*	*	*	*	*	*	*	*	*	*	*	*	*	*	*	*	*
8	8	1	*	*	*	*	lcl|NC_015780.1_prot_YP_004732966.1_183	lcl|NC_023613.1_prot_YP_009010592.1_59	lcl|NC_023611.1_prot_YP_009010350.1_56	lcl|NC_021901.1_prot_YP_008357352.1_54	lcl|NC_023615.1_prot_YP_009010816.1_55	lcl|NC_023848.1_prot_YP_009021140.1_52	lcl|NC_008187.1_prot_YP_654589.1_17	IIV-3-017	*	*	*	*	*	*	*	*	*	*	*	*	*	*	*	*	*	*	*	*	*	*	*	*	*	*	*	*	*	*	*	*	*	*	*
8	8	1	*	*	*	*	lcl|NC_015780.1_prot_YP_004732970.1_187	lcl|NC_023613.1_prot_YP_009010596.1_63	lcl|NC_023611.1_prot_YP_009010356.1_62	lcl|NC_021901.1_prot_YP_008357356.1_58	lcl|NC_023615.1_prot_YP_009010821.1_60	lcl|NC_023848.1_prot_YP_009021177.1_89	lcl|NC_008187.1_prot_YP_654622.1_50	IIV-3-050	*	*	*	*	*	*	*	*	*	*	*	*	*	*	*	*	*	*	*	*	*	*	*	*	*	*	*	*	*	*	*	*	*	*	*
8	8	0.44	*	*	*	*	lcl|NC_015780.1_prot_YP_004732787.1_4	lcl|NC_023613.1_prot_YP_009010606.1_73	lcl|NC_023611.1_prot_YP_009010365.1_71	lcl|NC_021901.1_prot_YP_008357364.1_66	lcl|NC_023615.1_prot_YP_009010831.1_70	lcl|NC_023848.1_prot_YP_009021150.1_62	lcl|NC_008187.1_prot_YP_654577.1_5	IIV-3-005	*	*	*	*	*	*	*	*	*	*	*	*	*	*	*	*	*	*	*	*	*	*	*	*	*	*	*	*	*	*	*	*	*	*	*
8	8	0.625	*	*	*	*	lcl|NC_015780.1_prot_YP_004732792.1_9	lcl|NC_023613.1_prot_YP_009010610.1_77	lcl|NC_023611.1_prot_YP_009010369.1_75	lcl|NC_021901.1_prot_YP_008357368.1_70	lcl|NC_023615.1_prot_YP_009010835.1_74	lcl|NC_023848.1_prot_YP_009021119.1_31	lcl|NC_008187.1_prot_YP_654587.1_15	IIV-3-015	*	*	*	*	*	*	*	*	*	*	*	*	*	*	*	*	*	*	*	*	*	*	*	*	*	*	*	*	*	*	*	*	*	*	*
8	8	1	*	*	*	*	lcl|NC_015780.1_prot_YP_004732798.1_15	lcl|NC_023613.1_prot_YP_009010612.1_79	lcl|NC_023611.1_prot_YP_009010375.1_81	lcl|NC_021901.1_prot_YP_008357373.1_75	lcl|NC_023615.1_prot_YP_009010840.1_79	lcl|NC_023848.1_prot_YP_009021117.1_29	lcl|NC_008187.1_prot_YP_654585.1_13	IIV-3-013	*	*	*	*	*	*	*	*	*	*	*	*	*	*	*	*	*	*	*	*	*	*	*	*	*	*	*	*	*	*	*	*	*	*	*
8	8	1	*	*	*	*	lcl|NC_015780.1_prot_YP_004732808.1_25	lcl|NC_023613.1_prot_YP_009010623.1_90	lcl|NC_023611.1_prot_YP_009010384.1_90	lcl|NC_021901.1_prot_YP_008357382.1_84	lcl|NC_023615.1_prot_YP_009010849.1_88	lcl|NC_023848.1_prot_YP_009021160.1_72	lcl|NC_008187.1_prot_YP_654584.1_12	IIV-3-012	*	*	*	*	*	*	*	*	*	*	*	*	*	*	*	*	*	*	*	*	*	*	*	*	*	*	*	*	*	*	*	*	*	*	*
8	8	1	*	*	*	*	lcl|NC_015780.1_prot_YP_004732812.1_29	lcl|NC_023613.1_prot_YP_009010626.1_93	lcl|NC_023611.1_prot_YP_009010387.1_93	lcl|NC_021901.1_prot_YP_008357384.1_86	lcl|NC_023615.1_prot_YP_009010851.1_90	lcl|NC_023848.1_prot_YP_009021166.1_78	lcl|NC_008187.1_prot_YP_654626.1_54	IIV-3-054	*	*	*	*	*	*	*	*	*	*	*	*	*	*	*	*	*	*	*	*	*	*	*	*	*	*	*	*	*	*	*	*	*	*	*
8	8	1	*	*	*	*	lcl|NC_015780.1_prot_YP_004732816.1_33	lcl|NC_023613.1_prot_YP_009010631.1_98	lcl|NC_023611.1_prot_YP_009010393.1_99	lcl|NC_021901.1_prot_YP_008357389.1_91	lcl|NC_023615.1_prot_YP_009010857.1_96	lcl|NC_023848.1_prot_YP_009021089.1_1	lcl|NC_008187.1_prot_YP_654594.1_22	IIV-3-022	*	*	*	*	*	*	*	*	*	*	*	*	*	*	*	*	*	*	*	*	*	*	*	*	*	*	*	*	*	*	*	*	*	*	*
8	8	1	*	*	*	*	lcl|NC_015780.1_prot_YP_004732820.1_37	lcl|NC_023613.1_prot_YP_009010634.1_101	lcl|NC_023611.1_prot_YP_009010396.1_102	lcl|NC_021901.1_prot_YP_008357392.1_94	lcl|NC_023615.1_prot_YP_009010860.1_99	lcl|NC_023848.1_prot_YP_009021148.1_60	lcl|NC_008187.1_prot_YP_654677.1_105	IIV-3-105	*	*	*	*	*	*	*	*	*	*	*	*	*	*	*	*	*	*	*	*	*	*	*	*	*	*	*	*	*	*	*	*	*	*	*
8	8	1	*	*	*	*	lcl|NC_015780.1_prot_YP_004732836.1_53	lcl|NC_023613.1_prot_YP_009010653.1_120	lcl|NC_023611.1_prot_YP_009010411.1_117	lcl|NC_021901.1_prot_YP_008357408.1_110	lcl|NC_023615.1_prot_YP_009010877.1_116	lcl|NC_023848.1_prot_YP_009021207.1_119	lcl|NC_008187.1_prot_YP_654632.1_60	IIV-3-060	*	*	*	*	*	*	*	*	*	*	*	*	*	*	*	*	*	*	*	*	*	*	*	*	*	*	*	*	*	*	*	*	*	*	*
8	8	1	*	*	*	*	lcl|NC_015780.1_prot_YP_004732867.1_84	lcl|NC_023613.1_prot_YP_009010677.1_144	lcl|NC_023611.1_prot_YP_009010426.1_132	lcl|NC_021901.1_prot_YP_008357433.1_135	lcl|NC_023615.1_prot_YP_009010892.1_131	lcl|NC_023848.1_prot_YP_009021141.1_53	lcl|NC_008187.1_prot_YP_654617.1_45	IIV-3-045	*	*	*	*	*	*	*	*	*	*	*	*	*	*	*	*	*	*	*	*	*	*	*	*	*	*	*	*	*	*	*	*	*	*	*
8	8	1	*	*	*	*	lcl|NC_015780.1_prot_YP_004732859.1_76	lcl|NC_023613.1_prot_YP_009010671.1_138	lcl|NC_023611.1_prot_YP_009010432.1_138	lcl|NC_021901.1_prot_YP_008357427.1_129	lcl|NC_023615.1_prot_YP_009010898.1_137	lcl|NC_023848.1_prot_YP_009021157.1_69	lcl|NC_008187.1_prot_YP_654652.1_80	IIV-3-080	*	*	*	*	*	*	*	*	*	*	*	*	*	*	*	*	*	*	*	*	*	*	*	*	*	*	*	*	*	*	*	*	*	*	*
8	8	1	*	*	*	*	lcl|NC_015780.1_prot_YP_004732881.1_98	lcl|NC_023613.1_prot_YP_009010691.1_158	lcl|NC_023611.1_prot_YP_009010449.1_155	lcl|NC_021901.1_prot_YP_008357446.1_148	lcl|NC_023615.1_prot_YP_009010915.1_154	lcl|NC_023848.1_prot_YP_009021195.1_107	lcl|NC_008187.1_prot_YP_654600.1_28	IIV-3-028	*	*	*	*	*	*	*	*	*	*	*	*	*	*	*	*	*	*	*	*	*	*	*	*	*	*	*	*	*	*	*	*	*	*	*
8	8	1	*	*	*	*	lcl|NC_015780.1_prot_YP_004732885.1_102	lcl|NC_023613.1_prot_YP_009010695.1_162	lcl|NC_023611.1_prot_YP_009010454.1_160	lcl|NC_021901.1_prot_YP_008357450.1_152	lcl|NC_023615.1_prot_YP_009010919.1_158	lcl|NC_023848.1_prot_YP_009021092.1_4	lcl|NC_008187.1_prot_YP_654604.1_32	IIV-3-032	*	*	*	*	*	*	*	*	*	*	*	*	*	*	*	*	*	*	*	*	*	*	*	*	*	*	*	*	*	*	*	*	*	*	*
8	8	1	*	*	*	*	*	*	*	*	*	*	*	*	*	*	*	*	*	*	*	*	*	*	*	*	*	*	*	*	*	*	*	*	*	*	*	*	*	*	*	*	*	lcl|EU627010.1_prot_ACF42294.1_76	STIV-Unk-076	lcl|NC_017940.1_prot_YP_006347639.1_48	lcl|KT989884.1_prot_AMZ04877.1_47	lcl|KT989885.1_prot_AMZ05013.1_48	*
8	8	1	*	*	*	*	*	*	*	*	*	*	*	*	*	*	*	*	*	*	*	*	*	*	*	*	*	*	*	*	lcl|NC_005946.1_prot_YP_031671.1_93	FV-3_rBRU-092	*	*	lcl|JQ654586.1_prot_AFG73141.1_99	lcl|KJ175144.1_prot_SSMEgorf92R_89	lcl|AF389451.1_prot_ABB92344.1_98	TFV-Unk_rBRU-097	*	*	lcl|KC865735.1_prot_AGV20546.1_15	*	*	*	*	*	*	*	*
8	8	0.5	*	*	*	*	*	*	*	*	*	*	*	*	*	*	*	*	lcl|NC_003494.1_prot_NP_612224.1_2	ISKNV-Unk_rBRU-002	lcl|KC244182.1_prot_AGG37881.1_2	*	*	lcl|KT804738.1_prot_AMM72784.1_3	lcl|KT781098.1_prot_AMM04414.1_3	lcl|AY894343.1_prot_AAX82311.1_2	OSGIV-Unk_rBRU-002	*	RBIV-KOR_TY1_rBRU-002	*	*	*	*	*	*	*	*	*	*	*	*	*	*	*	*	*	*	*	*
8	8	1	*	*	*	*	*	*	*	*	*	*	*	*	*	*	*	*	*	ISKNV-Unk_rBRU-018	lcl|KC244182.1_prot_AGG37898.1_19	*	*	lcl|KT804738.1_prot_AMM72666.1_21	lcl|KT781098.1_prot_AMM04428.1_21	lcl|AY894343.1_prot_AAX82329.1_20	OSGIV-Unk_rBRU-019	lcl|AY532606.1_prot_AAT71833.1_18	RBIV-KOR_TY1_rBRU-019	*	*	*	*	*	*	*	*	*	*	*	*	*	*	*	*	*	*	*	*
8	8	1	*	*	*	*	*	*	*	*	*	*	*	*	*	*	*	*	lcl|NC_003494.1_prot_NP_612248.1_26	ISKNV-Unk_rBRU-027	lcl|KC244182.1_prot_AGG37907.1_28	*	*	lcl|KT804738.1_prot_AMM72672.1_30	lcl|KT781098.1_prot_AMM04439.1_32	lcl|AY894343.1_prot_AAX82338.1_29	OSGIV-Unk_rBRU-028	*	RBIV-KOR_TY1_rBRU-028	*	*	*	*	*	*	*	*	*	*	*	*	*	*	*	*	*	*	*	*
8	8	1	*	*	*	*	*	*	*	*	*	*	*	*	*	*	*	*	lcl|NC_003494.1_prot_NP_612258.1_36	ISKNV-Unk_rBRU-036	lcl|KC244182.1_prot_AGG37916.1_37	*	*	lcl|KT804738.1_prot_AMM72677.1_41	lcl|KT781098.1_prot_AMM04449.1_43	lcl|AY894343.1_prot_AAX82347.1_38	OSGIV-Unk_rBRU-037	*	RBIV-KOR_TY1_rBRU-037	*	*	*	*	*	*	*	*	*	*	*	*	*	*	*	*	*	*	*	*
8	8	1	*	*	*	*	*	*	*	*	*	*	*	*	*	*	*	*	lcl|NC_003494.1_prot_NP_612261.1_39	ISKNV-Unk_rBRU-039	lcl|KC244182.1_prot_AGG37919.1_40	*	*	lcl|KT804738.1_prot_AMM72681.1_45	lcl|KT781098.1_prot_AMM04451.1_46	lcl|AY894343.1_prot_AAX82350.1_41	OSGIV-Unk_rBRU-040	*	RBIV-KOR_TY1_rBRU-040	*	*	*	*	*	*	*	*	*	*	*	*	*	*	*	*	*	*	*	*
8	8	1	*	*	*	*	*	*	*	*	*	*	*	*	*	*	*	*	lcl|NC_003494.1_prot_NP_612264.1_42	ISKNV-Unk_rBRU-042	lcl|KC244182.1_prot_AGG37922.1_43	*	*	lcl|KT804738.1_prot_AMM72685.1_49	lcl|KT781098.1_prot_AMM04455.1_50	lcl|AY894343.1_prot_AAX82353.1_44	OSGIV-Unk_rBRU-043	*	RBIV-KOR_TY1_rBRU-043	*	*	*	*	*	*	*	*	*	*	*	*	*	*	*	*	*	*	*	*
8	8	1	*	*	*	*	*	*	*	*	*	*	*	*	*	*	*	*	lcl|NC_003494.1_prot_NP_612269.1_47	ISKNV-Unk_rBRU-047	lcl|KC244182.1_prot_AGG37927.1_48	*	*	lcl|KT804738.1_prot_AMM72690.1_56	lcl|KT781098.1_prot_AMM04461.1_56	lcl|AY894343.1_prot_AAX82358.1_49	OSGIV-Unk_rBRU-048	*	*	lcl|NC_027778.1_prot_YP_009163771.1_10	*	*	*	*	*	*	*	*	*	*	*	*	*	*	*	*	*	*	*
8	8	1	*	*	*	*	*	*	*	*	*	*	*	*	*	*	*	*	lcl|NC_003494.1_prot_NP_612284.1_62	ISKNV-Unk_rBRU-060	lcl|KC244182.1_prot_AGG37939.1_60	*	*	lcl|KT804738.1_prot_AMM72775.1_65	lcl|KT781098.1_prot_AMM04473.1_68	lcl|AY894343.1_prot_AAX82371.1_62	*	lcl|AY532606.1_prot_AAT71873.1_58	RBIV-KOR_TY1_rBRU-060	*	*	*	*	*	*	*	*	*	*	*	*	*	*	*	*	*	*	*	*
8	8	1	*	*	*	*	*	*	*	*	*	*	*	*	*	*	*	*	*	ISKNV-Unk_rBRU-092	lcl|KC244182.1_prot_AGG37972.1_93	*	*	lcl|KT804738.1_prot_AMM72726.1_105	lcl|KT781098.1_prot_AMM04500.1_104	lcl|AY894343.1_prot_AAX82403.1_94	OSGIV-Unk_rBRU-090	lcl|AY532606.1_prot_AAT71905.1_90	RBIV-KOR_TY1_rBRU-090	*	*	*	*	*	*	*	*	*	*	*	*	*	*	*	*	*	*	*	*
8	8	1	*	*	*	*	*	*	*	*	*	*	*	*	*	*	*	*	lcl|NC_003494.1_prot_NP_612325.1_103	ISKNV-Unk_rBRU-097	lcl|KC244182.1_prot_AGG37977.1_98	*	*	lcl|KT804738.1_prot_AMM72732.1_111	lcl|KT781098.1_prot_AMM04506.1_110	lcl|AY894343.1_prot_AAX82408.1_99	OSGIV-Unk_rBRU-095	*	RBIV-KOR_TY1_rBRU-095	*	*	*	*	*	*	*	*	*	*	*	*	*	*	*	*	*	*	*	*
8	8	1	*	*	*	*	*	*	*	*	*	*	*	*	*	*	*	*	lcl|NC_003494.1_prot_NP_612335.1_113	ISKNV-Unk_rBRU-106	lcl|KC244182.1_prot_AGG37987.1_108	*	*	lcl|KT804738.1_prot_AMM72741.1_122	lcl|KT781098.1_prot_AMM04512.1_120	lcl|AY894343.1_prot_AAX82419.1_110	OSGIV-Unk_rBRU-105	*	RBIV-KOR_TY1_rBRU-105	*	*	*	*	*	*	*	*	*	*	*	*	*	*	*	*	*	*	*	*
8	8	1	*	*	*	*	*	*	*	*	*	*	*	*	*	*	*	*	lcl|NC_003494.1_prot_NP_612339.1_117	ISKNV-Unk_rBRU-109	lcl|KC244182.1_prot_AGG37990.1_111	*	*	lcl|KT804738.1_prot_AMM72746.1_127	lcl|KT781098.1_prot_AMM04515.1_124	lcl|AY894343.1_prot_AAX82430.1_113	OSGIV-Unk_rBRU-108	*	RBIV-KOR_TY1_rBRU-108	*	*	*	*	*	*	*	*	*	*	*	*	*	*	*	*	*	*	*	*
8	8	1	*	*	*	*	*	*	*	*	*	*	*	*	*	*	*	*	lcl|NC_003494.1_prot_NP_612343.1_121	ISKNV-Unk_rBRU-113	lcl|KC244182.1_prot_AGG37994.1_115	*	*	lcl|KT804738.1_prot_AMM72749.1_130	lcl|KT781098.1_prot_AMM04519.1_128	lcl|AY894343.1_prot_AAX82425.1_117	OSGIV-Unk_rBRU-112	*	RBIV-KOR_TY1_rBRU-112	*	*	*	*	*	*	*	*	*	*	*	*	*	*	*	*	*	*	*	*
8	8	1	*	*	*	*	*	*	*	*	*	*	*	*	*	*	*	*	lcl|NC_003494.1_prot_NP_612344.1_122	ISKNV-Unk_rBRU-114	lcl|KC244182.1_prot_AGG37995.1_116	*	*	lcl|KT804738.1_prot_AMM72750.1_131	lcl|KT781098.1_prot_AMM04522.1_129	lcl|AY894343.1_prot_AAX82426.1_118	OSGIV-Unk_rBRU-113	*	RBIV-KOR_TY1_rBRU-113	*	*	*	*	*	*	*	*	*	*	*	*	*	*	*	*	*	*	*	*
8	8	1	*	*	*	*	*	*	*	*	*	*	*	*	*	*	*	*	lcl|NC_003494.1_prot_NP_612333.1_111	ISKNV-Unk_rBRU-104	lcl|KC244182.1_prot_AGG37985.1_106	*	*	lcl|KT804738.1_prot_AMM72791.1_119	lcl|KT781098.1_prot_AMM04540.1_117	lcl|AY894343.1_prot_AAX82417.1_108	OSGIV-Unk_rBRU-103	*	RBIV-KOR_TY1_rBRU-103	*	*	*	*	*	*	*	*	*	*	*	*	*	*	*	*	*	*	*	*
8	8	1	*	*	*	*	*	*	*	*	*	*	*	*	*	*	*	*	lcl|NC_003494.1_prot_NP_612275.1_53	ISKNV-Unk_rBRU-053	lcl|KC244182.1_prot_AGG37932.1_53	*	*	*	lcl|KT781098.1_prot_AMM04465.1_60	lcl|AY894343.1_prot_AAX82363.1_54	OSGIV-Unk_rBRU-053	lcl|AY532606.1_prot_AAT71866.1_51	RBIV-KOR_TY1_rBRU-053	*	*	*	*	*	*	*	*	*	*	*	*	*	*	*	*	*	*	*	*
8	8	1	*	*	*	*	*	*	*	*	*	*	*	*	*	*	*	*	lcl|NC_003494.1_prot_NP_612279.1_57	ISKNV-Unk_rBRU-057	lcl|KC244182.1_prot_AGG37936.1_57	*	*	*	lcl|KT781098.1_prot_AMM04469.1_64	lcl|AY894343.1_prot_AAX82367.1_58	OSGIV-Unk_rBRU-057	lcl|AY532606.1_prot_AAT71870.1_55	RBIV-KOR_TY1_rBRU-057	*	*	*	*	*	*	*	*	*	*	*	*	*	*	*	*	*	*	*	*
8	8	1	*	*	*	*	*	*	*	*	*	*	*	*	*	*	*	*	*	*	*	*	*	*	*	*	*	*	*	*	*	*	*	*	*	*	*	*	*	*	*	*	*	*	*	*	*	*	*
7	7	1	*	lcl|NC_003038.1_prot_NP_149512.1_50	IIV-6_rBRU-017	*	lcl|NC_015780.1_prot_YP_004732901.1_118	lcl|NC_023613.1_prot_YP_009010535.1_2	lcl|NC_023611.1_prot_YP_009010296.1_2	lcl|NC_021901.1_prot_YP_008357300.1_2	lcl|NC_023615.1_prot_YP_009010763.1_2	*	*	*	*	*	*	*	*	*	*	*	*	*	*	*	*	*	*	*	*	*	*	*	*	*	*	*	*	*	*	*	*	*	*	*	*	*	*
7	7	0.286	DIV1_199L_165524:166378	lcl|NC_003038.1_prot_NP_149530.1_68	IIV-6_rBRU-024	lcl|NC_024451.1_prot_YP_009046630.1_16	*	*	lcl|NC_023611.1_prot_YP_009010364.1_70	*	*	*	lcl|NC_008187.1_prot_YP_654576.1_4	IIV-3-004	*	*	*	*	*	*	*	*	*	*	*	*	*	*	*	*	*	*	*	*	*	*	*	*	*	*	*	*	*	*	*	*	*	*	*
7	8	0.125	*	lcl|NC_003038.1_prot_NP_149675.1_213	IIV-6_rBRU-097	lcl|NC_024451.1_prot_YP_009046703.1_89	*	lcl|NC_023613.1_prot_YP_009010654.1_121	lcl|NC_023611.1_prot_YP_009010412.1_118	lcl|NC_021901.1_prot_YP_008357434.1_136	lcl|NC_023615.1_prot_YP_009010891.1_130,lcl|NC_023615.1_prot_YP_009010878.1_117	*	*	*	*	*	*	*	*	*	*	*	*	*	*	*	*	*	*	*	*	*	*	*	*	*	*	*	*	*	*	*	*	*	*	*	*	*	*
7	7	1	*	lcl|NC_003038.1_prot_NP_149705.1_243	IIV-6_rBRU-115	*	lcl|NC_015780.1_prot_YP_004732865.1_82	lcl|NC_023613.1_prot_YP_009010675.1_142	lcl|NC_023611.1_prot_YP_009010428.1_134	lcl|NC_021901.1_prot_YP_008357431.1_133	lcl|NC_023615.1_prot_YP_009010894.1_133	*	*	*	*	*	*	*	*	*	*	*	*	*	*	*	*	*	*	*	*	*	*	*	*	*	*	*	*	*	*	*	*	*	*	*	*	*	*
7	8	0.125	*	lcl|NC_003038.1_prot_NP_149736.1_274	IIV-6_rBRU-128	*	lcl|NC_015780.1_prot_YP_004732795.1_12	*	lcl|NC_023611.1_prot_YP_009010371.1_77,lcl|NC_023611.1_prot_YP_009010372.1_78	lcl|NC_021901.1_prot_YP_008357370.1_72	lcl|NC_023615.1_prot_YP_009010837.1_76	lcl|NC_023848.1_prot_YP_009021120.1_32	*	*	*	*	*	*	*	*	*	*	*	*	*	*	*	*	*	*	*	*	*	*	*	*	*	*	*	*	*	*	*	*	*	*	*	*	*
7	7	0.286	*	lcl|NC_003038.1_prot_NP_149859.1_397	IIV-6_rBRU-183	*	*	lcl|NC_023613.1_prot_YP_009010682.1_149	*	lcl|NC_021901.1_prot_YP_008357438.1_140	lcl|NC_023615.1_prot_YP_009010907.1_146	*	lcl|NC_008187.1_prot_YP_654663.1_91	IIV-3-091	*	*	*	*	*	*	*	*	*	*	*	*	*	*	*	*	*	*	*	*	*	*	*	*	*	*	*	*	*	*	*	*	*	*	*
7	7	1	*	lcl|NC_003038.1_prot_NP_149867.1_405	IIV-6_rBRU-186	*	lcl|NC_015780.1_prot_YP_004732898.1_115	lcl|NC_023613.1_prot_YP_009010709.1_176	lcl|NC_023611.1_prot_YP_009010468.1_174	lcl|NC_021901.1_prot_YP_008357463.1_165	lcl|NC_023615.1_prot_YP_009010933.1_172	*	*	*	*	*	*	*	*	*	*	*	*	*	*	*	*	*	*	*	*	*	*	*	*	*	*	*	*	*	*	*	*	*	*	*	*	*	*
7	7	1	*	lcl|NC_003038.1_prot_NP_149885.1_423	IIV-6_rBRU-192	*	lcl|NC_015780.1_prot_YP_004732965.1_182	lcl|NC_023613.1_prot_YP_009010591.1_58	lcl|NC_023611.1_prot_YP_009010349.1_55	lcl|NC_021901.1_prot_YP_008357351.1_53	lcl|NC_023615.1_prot_YP_009010815.1_54	*	*	*	*	*	*	*	*	*	*	*	*	*	*	*	*	*	*	*	*	*	*	*	*	*	*	*	*	*	*	*	*	*	*	*	*	*	*
7	7	0.571	DIV1_302R_241002:242144	*	*	lcl|NC_024451.1_prot_YP_009046772.1_158	*	*	*	*	*	*	*	*	*	*	lcl|NC_005902.1_prot_YP_073546.1_38	LCDV-China_rBRU-038	*	*	*	*	*	*	*	*	*	*	*	*	*	*	*	*	*	*	*	*	*	*	*	*	*	*	*	*	*	*	*
7	7	1	*	lcl|NC_003038.1_prot_NP_149711.1_249	*	*	lcl|NC_015780.1_prot_YP_004732790.1_7	lcl|NC_023613.1_prot_YP_009010608.1_75	lcl|NC_023611.1_prot_YP_009010367.1_73	lcl|NC_021901.1_prot_YP_008357366.1_68	lcl|NC_023615.1_prot_YP_009010833.1_72	lcl|NC_023848.1_prot_YP_009021102.1_14	*	*	*	*	*	*	*	*	*	*	*	*	*	*	*	*	*	*	*	*	*	*	*	*	*	*	*	*	*	*	*	*	*	*	*	*	*
7	7	0.571	DIV1_258R_206324:208678	*	*	*	lcl|NC_015780.1_prot_YP_004732896.1_113	lcl|NC_023613.1_prot_YP_009010707.1_174	lcl|NC_023611.1_prot_YP_009010466.1_172	lcl|NC_021901.1_prot_YP_008357461.1_163	lcl|NC_023615.1_prot_YP_009010931.1_170	lcl|NC_023848.1_prot_YP_009021103.1_15	*	*	*	*	*	*	*	*	*	*	*	*	*	*	*	*	*	*	*	*	*	*	*	*	*	*	*	*	*	*	*	*	*	*	*	*	*
7	7	0.233	*	*	*	lcl|NC_024451.1_prot_YP_009046718.1_104	*	*	*	*	*	*	*	*	*	*	lcl|NC_005902.1_prot_YP_073586.1_79	*	*	*	*	*	*	lcl|KT804738.1_prot_AMM72739.1_118	*	*	*	*	*	lcl|NC_027778.1_prot_YP_009163802.1_41	*	*	*	*	*	*	*	*	*	*	*	*	*	lcl|EU627010.1_prot_ACF42245.1_26	STIV-Unk-026	*	*	*	*
7	7	1	*	*	*	*	lcl|NC_015780.1_prot_YP_004732907.1_124	lcl|NC_023613.1_prot_YP_009010539.1_6	lcl|NC_023611.1_prot_YP_009010300.1_6	lcl|NC_021901.1_prot_YP_008357304.1_6	lcl|NC_023615.1_prot_YP_009010768.1_7	*	lcl|NC_008187.1_prot_YP_654697.1_125	IIV-3-125	*	*	*	*	*	*	*	*	*	*	*	*	*	*	*	*	*	*	*	*	*	*	*	*	*	*	*	*	*	*	*	*	*	*	*
7	7	1	*	*	*	*	lcl|NC_015780.1_prot_YP_004732910.1_127	lcl|NC_023613.1_prot_YP_009010542.1_9	lcl|NC_023611.1_prot_YP_009010303.1_9	lcl|NC_021901.1_prot_YP_008357307.1_9	lcl|NC_023615.1_prot_YP_009010771.1_10	*	lcl|NC_008187.1_prot_YP_654695.1_123	IIV-3-123	*	*	*	*	*	*	*	*	*	*	*	*	*	*	*	*	*	*	*	*	*	*	*	*	*	*	*	*	*	*	*	*	*	*	*
7	7	0.286	*	*	*	*	lcl|NC_015780.1_prot_YP_004732917.1_134	lcl|NC_023613.1_prot_YP_009010548.1_15	*	lcl|NC_021901.1_prot_YP_008357313.1_15	lcl|NC_023615.1_prot_YP_009010777.1_16	lcl|NC_023848.1_prot_YP_009021115.1_27	lcl|NC_008187.1_prot_YP_654654.1_82	IIV-3-082	*	*	*	*	*	*	*	*	*	*	*	*	*	*	*	*	*	*	*	*	*	*	*	*	*	*	*	*	*	*	*	*	*	*	*
7	7	1	*	*	*	*	lcl|NC_015780.1_prot_YP_004732951.1_168	lcl|NC_023613.1_prot_YP_009010578.1_45	lcl|NC_023611.1_prot_YP_009010336.1_42	lcl|NC_021901.1_prot_YP_008357341.1_43	lcl|NC_023615.1_prot_YP_009010805.1_44	*	lcl|NC_008187.1_prot_YP_654661.1_89	IIV-3-089	*	*	*	*	*	*	*	*	*	*	*	*	*	*	*	*	*	*	*	*	*	*	*	*	*	*	*	*	*	*	*	*	*	*	*
7	7	0.429	*	*	*	*	lcl|NC_015780.1_prot_YP_004732804.1_21	lcl|NC_023613.1_prot_YP_009010619.1_86	lcl|NC_023611.1_prot_YP_009010381.1_87	lcl|NC_021901.1_prot_YP_008357379.1_81	lcl|NC_023615.1_prot_YP_009010846.1_85	*	lcl|NC_008187.1_prot_YP_654629.1_57	IIV-3-057	*	*	*	*	*	*	*	*	*	*	*	*	*	*	*	*	*	*	*	*	*	*	*	*	*	*	*	*	*	*	*	*	*	*	*
7	7	1	*	*	*	*	lcl|NC_015780.1_prot_YP_004732874.1_91	lcl|NC_023613.1_prot_YP_009010685.1_152	lcl|NC_023611.1_prot_YP_009010444.1_150	lcl|NC_021901.1_prot_YP_008357440.1_142	lcl|NC_023615.1_prot_YP_009010909.1_148	*	lcl|NC_008187.1_prot_YP_654636.1_64	IIV-3-064	*	*	*	*	*	*	*	*	*	*	*	*	*	*	*	*	*	*	*	*	*	*	*	*	*	*	*	*	*	*	*	*	*	*	*
7	7	1	*	*	*	*	lcl|NC_015780.1_prot_YP_004732894.1_111	lcl|NC_023613.1_prot_YP_009010704.1_171	lcl|NC_023611.1_prot_YP_009010464.1_170	lcl|NC_021901.1_prot_YP_008357459.1_161	lcl|NC_023615.1_prot_YP_009010929.1_168	*	lcl|NC_008187.1_prot_YP_654579.1_7	IIV-3-007	*	*	*	*	*	*	*	*	*	*	*	*	*	*	*	*	*	*	*	*	*	*	*	*	*	*	*	*	*	*	*	*	*	*	*
7	7	1	*	*	*	*	*	*	*	*	*	*	*	*	*	*	*	*	*	*	*	*	*	lcl|KT804738.1_prot_AMM72674.1_35	lcl|KT781098.1_prot_AMM04443.1_37	*	*	*	*	lcl|NC_027778.1_prot_YP_009163872.1_111	*	*	*	*	*	*	*	*	*	*	*	*	*	*	*	lcl|NC_017940.1_prot_YP_006347673.1_82	lcl|KT989884.1_prot_AMZ04911.1_81	lcl|KT989885.1_prot_AMZ05047.1_82	*
7	7	1	*	*	*	*	*	*	*	*	*	*	*	*	*	*	*	*	*	*	lcl|KC244182.1_prot_AGG37882.1_3	*	*	lcl|KT804738.1_prot_AMM72659.1_5	lcl|KT781098.1_prot_AMM04415.1_4	lcl|AY894343.1_prot_AAX82312.1_3	OSGIV-Unk_rBRU-003	lcl|AY532606.1_prot_AAT71818.1_3	RBIV-KOR_TY1_rBRU-003	*	*	*	*	*	*	*	*	*	*	*	*	*	*	*	*	*	*	*	*
7	7	1	*	*	*	*	*	*	*	*	*	*	*	*	*	*	*	*	*	*	lcl|KC244182.1_prot_AGG37897.1_18	*	*	lcl|KT804738.1_prot_AMM72760.1_20	lcl|KT781098.1_prot_AMM04427.1_20	lcl|AY894343.1_prot_AAX82328.1_19	OSGIV-Unk_rBRU-018	lcl|AY532606.1_prot_AAT71832.1_17	RBIV-KOR_TY1_rBRU-018	*	*	*	*	*	*	*	*	*	*	*	*	*	*	*	*	*	*	*	*
7	7	1	*	*	*	*	*	*	*	*	*	*	*	*	*	*	*	*	*	*	lcl|KC244182.1_prot_AGG37906.1_27	*	*	lcl|KT804738.1_prot_AMM72765.1_29	lcl|KT781098.1_prot_AMM04438.1_31	lcl|AY894343.1_prot_AAX82337.1_28	OSGIV-Unk_rBRU-027	lcl|AY532606.1_prot_AAT71842.1_27	RBIV-KOR_TY1_rBRU-027	*	*	*	*	*	*	*	*	*	*	*	*	*	*	*	*	*	*	*	*
7	8	0.75	*	*	*	*	*	*	*	*	*	*	*	*	*	*	*	*	lcl|NC_003494.1_prot_NP_612295.1_73	ISKNV-Unk_rBRU-071	*	*	*	lcl|KT804738.1_prot_AMM72781.1_76,lcl|KT804738.1_prot_AMM72703.1_77	lcl|KT781098.1_prot_AMM04482.1_79	lcl|AY894343.1_prot_AAX82381.1_72	OSGIV-Unk_rBRU-069	*	RBIV-KOR_TY1_rBRU-069	*	*	*	*	*	*	*	*	*	*	*	*	*	*	*	*	*	*	*	*
7	7	1	*	*	*	*	*	*	*	*	*	*	*	*	*	*	*	*	lcl|NC_003494.1_prot_NP_612233.1_11	ISKNV-Unk_rBRU-011	lcl|KC244182.1_prot_AGG37891.1_12	*	*	lcl|KT804738.1_prot_AMM72661.1_13	*	lcl|AY894343.1_prot_AAX82322.1_13	OSGIV-Unk_rBRU-012	*	RBIV-KOR_TY1_rBRU-012	*	*	*	*	*	*	*	*	*	*	*	*	*	*	*	*	*	*	*	*
7	7	0.143	*	*	*	*	*	*	*	*	*	*	*	*	*	*	*	*	*	ISKNV-Unk_rBRU-019	lcl|KC244182.1_prot_AGG37899.1_20	*	*	*	lcl|KT781098.1_prot_AMM04429.1_22	lcl|AY894343.1_prot_AAX82330.1_21	OSGIV-Unk_rBRU-020	lcl|AY532606.1_prot_AAT71834.1_19	RBIV-KOR_TY1_rBRU-020	*	*	*	*	*	*	*	*	*	*	*	*	*	*	*	*	*	*	*	*
7	7	1	*	*	*	*	*	*	*	*	*	*	*	*	*	*	*	*	lcl|NC_003494.1_prot_NP_612231.1_9	ISKNV-Unk_rBRU-009	lcl|KC244182.1_prot_AGG37889.1_10	*	*	*	*	lcl|AY894343.1_prot_AAX82319.1_10	OSGIV-Unk_rBRU-010	lcl|AY532606.1_prot_AAT71825.1_10	RBIV-KOR_TY1_rBRU-010	*	*	*	*	*	*	*	*	*	*	*	*	*	*	*	*	*	*	*	*
7	7	1	*	*	*	*	*	*	*	*	*	*	*	*	*	*	*	*	lcl|NC_003494.1_prot_NP_612242.1_20	ISKNV-Unk_rBRU-021	lcl|KC244182.1_prot_AGG37901.1_22	*	*	*	*	lcl|AY894343.1_prot_AAX82332.1_23	OSGIV-Unk_rBRU-022	lcl|AY532606.1_prot_AAT71836.1_21	RBIV-KOR_TY1_rBRU-022	*	*	*	*	*	*	*	*	*	*	*	*	*	*	*	*	*	*	*	*
6	6	0.127	*	lcl|NC_003038.1_prot_NP_149482.1_20	IIV-6_rBRU-005	*	lcl|NC_015780.1_prot_YP_004732915.1_132	*	lcl|NC_023611.1_prot_YP_009010297.1_3	*	*	*	lcl|NC_008187.1_prot_YP_654665.1_93	IIV-3-093	*	*	*	*	*	*	*	*	*	*	*	*	*	*	*	*	*	*	*	*	*	*	*	*	*	*	*	*	*	*	*	*	*	*	*
6	6	0.5	*	lcl|NC_003038.1_prot_NP_149500.1_38	IIV-6_rBRU-011	lcl|NC_024451.1_prot_YP_009046615.1_1	*	*	lcl|NC_023611.1_prot_YP_009010295.1_1	lcl|NC_021901.1_prot_YP_008357299.1_1	lcl|NC_023615.1_prot_YP_009010762.1_1	*	*	*	*	*	*	*	*	*	*	*	*	*	*	*	*	*	*	*	*	*	*	*	*	*	*	*	*	*	*	*	*	*	*	*	*	*	*
6	6	0.333	*	lcl|NC_003038.1_prot_NP_149581.1_119	IIV-6_rBRU-048	lcl|NC_024451.1_prot_YP_009046668.1_54	*	*	*	*	*	*	*	*	*	*	*	*	*	*	*	*	*	*	*	*	*	lcl|AY532606.1_prot_AAT71823.1_8	RBIV-KOR_TY1_rBRU-008	lcl|NC_027778.1_prot_YP_009163822.1_61	*	*	*	*	*	*	*	*	*	*	*	*	*	*	*	*	*	*	*
6	6	1	*	lcl|NC_003038.1_prot_NP_149682.1_220	IIV-6_rBRU-101	*	lcl|NC_015780.1_prot_YP_004732797.1_14	*	lcl|NC_023611.1_prot_YP_009010452.1_158	*	*	*	lcl|NC_008187.1_prot_YP_654608.1_36	IIV-3-036	*	*	*	*	*	*	*	*	*	*	*	*	*	*	*	*	*	*	*	*	*	*	*	*	*	*	*	*	*	*	*	*	*	*	*
6	11	0.229	*	lcl|NC_003038.1_prot_NP_149701.1_239	IIV-6_rBRU-112	*	*	lcl|NC_023613.1_prot_YP_009010629.1_96,lcl|NC_023613.1_prot_YP_009010624.1_91	lcl|NC_023611.1_prot_YP_009010463.1_169,lcl|NC_023611.1_prot_YP_009010470.1_176,lcl|NC_023611.1_prot_YP_009010331.1_37	lcl|NC_021901.1_prot_YP_008357409.1_111,lcl|NC_021901.1_prot_YP_008357336.1_38	lcl|NC_023615.1_prot_YP_009010901.1_140,lcl|NC_023615.1_prot_YP_009010854.1_93	*	*	*	*	*	*	*	*	*	*	*	*	*	*	*	*	*	*	*	*	*	*	*	*	*	*	*	*	*	*	*	*	*	*	*	*	*	*
6	6	0.5	*	*	*	lcl|NC_024451.1_prot_YP_009046680.1_66	lcl|NC_015780.1_prot_YP_004732835.1_52	lcl|NC_023613.1_prot_YP_009010652.1_119	lcl|NC_023611.1_prot_YP_009010410.1_116	lcl|NC_021901.1_prot_YP_008357407.1_109	lcl|NC_023615.1_prot_YP_009010876.1_115	*	*	*	*	*	*	*	*	*	*	*	*	*	*	*	*	*	*	*	*	*	*	*	*	*	*	*	*	*	*	*	*	*	*	*	*	*	*
6	7	0.143	*	*	*	lcl|NC_024451.1_prot_YP_009046691.1_77	lcl|NC_015780.1_prot_YP_004732847.1_64	lcl|NC_023613.1_prot_YP_009010547.1_14	lcl|NC_023611.1_prot_YP_009010318.1_24	lcl|NC_021901.1_prot_YP_008357312.1_14,lcl|NC_021901.1_prot_YP_008357323.1_25	lcl|NC_023615.1_prot_YP_009010787.1_26	*	*	*	*	*	*	*	*	*	*	*	*	*	*	*	*	*	*	*	*	*	*	*	*	*	*	*	*	*	*	*	*	*	*	*	*	*	*
6	11	0.139	*	*	*	*	lcl|NC_015780.1_prot_YP_004732789.1_6,lcl|NC_015780.1_prot_YP_004732829.1_46,lcl|NC_015780.1_prot_YP_004732809.1_26	lcl|NC_023613.1_prot_YP_009010645.1_112,lcl|NC_023613.1_prot_YP_009010705.1_172,lcl|NC_023613.1_prot_YP_009010697.1_164	lcl|NC_023611.1_prot_YP_009010404.1_110	lcl|NC_021901.1_prot_YP_008357401.1_103	lcl|NC_023615.1_prot_YP_009010930.1_169,lcl|NC_023615.1_prot_YP_009010870.1_109	lcl|NC_023848.1_prot_YP_009021204.1_116	*	*	*	*	*	*	*	*	*	*	*	*	*	*	*	*	*	*	*	*	*	*	*	*	*	*	*	*	*	*	*	*	*	*	*	*	*
6	6	0.333	*	*	*	*	*	*	*	*	*	*	*	*	*	*	lcl|NC_005902.1_prot_YP_073569.1_62	LCDV-China_rBRU-008	*	*	*	*	*	*	*	*	*	*	*	*	*	*	*	*	*	*	*	*	*	*	*	*	*	*	*	*	*	*	*
6	6	1	*	*	*	*	*	*	*	*	*	*	*	*	lcl|NC_001824.1_prot_NP_078619.1_5	LCDV-1_rBRU-007	lcl|NC_005902.1_prot_YP_073522.1_13	LCDV-China_rBRU-096	*	*	*	*	*	*	*	*	*	*	*	*	*	*	*	*	*	*	*	*	lcl|KC243313.1_prot_AGK45000.1_40	*	lcl|KC865735.1_prot_AGV20622.1_91	*	*	*	*	*	*	*	*
6	6	1	*	*	*	*	*	*	*	*	*	*	*	*	*	*	lcl|NC_005902.1_prot_YP_073601.1_95	LCDV-China_rBRU-132	*	*	*	*	*	*	*	*	*	*	*	*	*	*	*	*	*	*	*	*	*	*	*	*	*	*	*	*	*	*	*
6	6	1	*	*	*	*	*	*	*	*	*	*	*	*	*	*	lcl|NC_005902.1_prot_YP_073622.1_116	LCDV-China_rBRU-140	lcl|NC_003494.1_prot_NP_612294.1_72	ISKNV-Unk_rBRU-070	*	*	*	*	lcl|KT781098.1_prot_AMM04481.1_78	*	*	*	*	lcl|NC_027778.1_prot_YP_009163816.1_55	*	*	*	*	*	*	*	*	*	*	*	*	*	*	*	*	*	*	*
6	7	0.135	*	*	*	lcl|NC_024451.1_prot_YP_009046798.1_184,lcl|NC_024451.1_prot_YP_009046638.1_24	lcl|NC_015780.1_prot_YP_004732860.1_77	lcl|NC_023613.1_prot_YP_009010672.1_139	lcl|NC_023611.1_prot_YP_009010431.1_137	lcl|NC_021901.1_prot_YP_008357428.1_130	lcl|NC_023615.1_prot_YP_009010897.1_136	*	*	*	*	*	*	*	*	*	*	*	*	*	*	*	*	*	*	*	*	*	*	*	*	*	*	*	*	*	*	*	*	*	*	*	*	*	*
6	6	1	*	*	*	*	lcl|NC_015780.1_prot_YP_004732920.1_137	lcl|NC_023613.1_prot_YP_009010551.1_18	lcl|NC_023611.1_prot_YP_009010311.1_17	lcl|NC_021901.1_prot_YP_008357316.1_18	lcl|NC_023615.1_prot_YP_009010780.1_19	lcl|NC_023848.1_prot_YP_009021124.1_36	*	*	*	*	*	*	*	*	*	*	*	*	*	*	*	*	*	*	*	*	*	*	*	*	*	*	*	*	*	*	*	*	*	*	*	*	*
6	6	1	*	*	*	*	lcl|NC_015780.1_prot_YP_004732864.1_81	lcl|NC_023613.1_prot_YP_009010674.1_141	lcl|NC_023611.1_prot_YP_009010429.1_135	lcl|NC_021901.1_prot_YP_008357430.1_132	lcl|NC_023615.1_prot_YP_009010895.1_134	lcl|NC_023848.1_prot_YP_009021202.1_114	*	*	*	*	*	*	*	*	*	*	*	*	*	*	*	*	*	*	*	*	*	*	*	*	*	*	*	*	*	*	*	*	*	*	*	*	*
6	6	1	*	*	*	*	lcl|NC_015780.1_prot_YP_004732942.1_159	lcl|NC_023613.1_prot_YP_009010572.1_39	lcl|NC_023611.1_prot_YP_009010322.1_28	lcl|NC_021901.1_prot_YP_008357327.1_29	lcl|NC_023615.1_prot_YP_009010791.1_30	lcl|NC_023848.1_prot_YP_009021174.1_86	*	*	*	*	*	*	*	*	*	*	*	*	*	*	*	*	*	*	*	*	*	*	*	*	*	*	*	*	*	*	*	*	*	*	*	*	*
6	6	1	*	*	*	*	lcl|NC_015780.1_prot_YP_004732941.1_158	lcl|NC_023613.1_prot_YP_009010571.1_38	lcl|NC_023611.1_prot_YP_009010323.1_29	lcl|NC_021901.1_prot_YP_008357328.1_30	lcl|NC_023615.1_prot_YP_009010792.1_31	lcl|NC_023848.1_prot_YP_009021143.1_55	*	*	*	*	*	*	*	*	*	*	*	*	*	*	*	*	*	*	*	*	*	*	*	*	*	*	*	*	*	*	*	*	*	*	*	*	*
6	6	1	*	*	*	*	lcl|NC_015780.1_prot_YP_004732940.1_157	lcl|NC_023613.1_prot_YP_009010570.1_37	lcl|NC_023611.1_prot_YP_009010324.1_30	lcl|NC_021901.1_prot_YP_008357329.1_31	lcl|NC_023615.1_prot_YP_009010793.1_32	lcl|NC_023848.1_prot_YP_009021210.1_122	*	*	*	*	*	*	*	*	*	*	*	*	*	*	*	*	*	*	*	*	*	*	*	*	*	*	*	*	*	*	*	*	*	*	*	*	*
6	6	1	*	*	*	*	lcl|NC_015780.1_prot_YP_004732933.1_150	lcl|NC_023613.1_prot_YP_009010562.1_29	lcl|NC_023611.1_prot_YP_009010333.1_39	lcl|NC_021901.1_prot_YP_008357338.1_40	lcl|NC_023615.1_prot_YP_009010802.1_41	lcl|NC_023848.1_prot_YP_009021178.1_90	*	*	*	*	*	*	*	*	*	*	*	*	*	*	*	*	*	*	*	*	*	*	*	*	*	*	*	*	*	*	*	*	*	*	*	*	*
6	6	1	*	*	*	*	lcl|NC_015780.1_prot_YP_004732956.1_173	lcl|NC_023613.1_prot_YP_009010583.1_50	lcl|NC_023611.1_prot_YP_009010340.1_46	lcl|NC_021901.1_prot_YP_008357344.1_46	lcl|NC_023615.1_prot_YP_009010808.1_47	lcl|NC_023848.1_prot_YP_009021138.1_50	*	*	*	*	*	*	*	*	*	*	*	*	*	*	*	*	*	*	*	*	*	*	*	*	*	*	*	*	*	*	*	*	*	*	*	*	*
6	7	0.136	*	*	*	*	lcl|NC_015780.1_prot_YP_004732971.1_188	lcl|NC_023613.1_prot_YP_009010597.1_64	lcl|NC_023611.1_prot_YP_009010357.1_63	lcl|NC_021901.1_prot_YP_008357357.1_59	lcl|NC_023615.1_prot_YP_009010822.1_61,lcl|NC_023615.1_prot_YP_009010823.1_62	lcl|NC_023848.1_prot_YP_009021129.1_41	*	*	*	*	*	*	*	*	*	*	*	*	*	*	*	*	*	*	*	*	*	*	*	*	*	*	*	*	*	*	*	*	*	*	*	*	*
6	6	1	*	*	*	*	lcl|NC_015780.1_prot_YP_004732976.1_193	lcl|NC_023613.1_prot_YP_009010602.1_69	lcl|NC_023611.1_prot_YP_009010363.1_69	lcl|NC_021901.1_prot_YP_008357362.1_64	lcl|NC_023615.1_prot_YP_009010829.1_68	lcl|NC_023848.1_prot_YP_009021131.1_43	*	*	*	*	*	*	*	*	*	*	*	*	*	*	*	*	*	*	*	*	*	*	*	*	*	*	*	*	*	*	*	*	*	*	*	*	*
6	6	1	*	*	*	*	lcl|NC_015780.1_prot_YP_004732832.1_49	lcl|NC_023613.1_prot_YP_009010649.1_116	lcl|NC_023611.1_prot_YP_009010408.1_114	lcl|NC_021901.1_prot_YP_008357405.1_107	lcl|NC_023615.1_prot_YP_009010874.1_113	lcl|NC_023848.1_prot_YP_009021198.1_110	*	*	*	*	*	*	*	*	*	*	*	*	*	*	*	*	*	*	*	*	*	*	*	*	*	*	*	*	*	*	*	*	*	*	*	*	*
6	6	1	*	*	*	*	lcl|NC_015780.1_prot_YP_004732886.1_103	lcl|NC_023613.1_prot_YP_009010696.1_163	lcl|NC_023611.1_prot_YP_009010455.1_161	lcl|NC_021901.1_prot_YP_008357451.1_153	lcl|NC_023615.1_prot_YP_009010920.1_159	lcl|NC_023848.1_prot_YP_009021158.1_70	*	*	*	*	*	*	*	*	*	*	*	*	*	*	*	*	*	*	*	*	*	*	*	*	*	*	*	*	*	*	*	*	*	*	*	*	*
6	6	1	*	*	*	*	*	*	*	*	*	*	*	*	*	*	*	*	*	*	*	*	*	*	*	*	*	*	*	*	*	*	*	*	lcl|JQ654586.1_prot_AFG73145.1_103	*	*	*	*	*	*	*	*	lcl|EU627010.1_prot_ACF42319.1_101	STIV-Unk-101	lcl|NC_017940.1_prot_YP_006347606.1_15	lcl|KT989884.1_prot_AMZ04845.1_15	lcl|KT989885.1_prot_AMZ04980.1_15	*
6	7	0.248	*	*	*	*	*	*	*	*	*	*	*	*	*	*	*	*	*	*	*	*	*	*	*	*	*	*	*	*	*	*	*	*	*	*	*	*	*	*	*	*	*	*	*	lcl|NC_017940.1_prot_YP_006347651.1_60	lcl|KT989884.1_prot_AMZ04889.1_59	lcl|KT989885.1_prot_AMZ05025.1_60	lcl|NC_028461.1_prot_YP_009182054.1_55
6	6	1	*	*	*	*	*	*	*	*	*	*	*	*	*	*	*	*	*	*	*	*	*	*	*	*	*	*	*	*	*	*	*	*	*	*	*	*	*	*	*	*	*	*	*	lcl|NC_017940.1_prot_YP_006347679.1_88	lcl|KT989884.1_prot_AMZ04917.1_87	lcl|KT989885.1_prot_AMZ05053.1_88	lcl|NC_028461.1_prot_YP_009182063.1_64
6	6	0.333	*	*	*	*	*	*	*	*	*	*	*	*	*	*	*	*	*	*	*	*	*	*	*	*	*	*	*	*	*	*	*	*	*	*	*	*	*	*	*	*	*	*	*	lcl|NC_017940.1_prot_YP_006347681.1_90	lcl|KT989884.1_prot_AMZ04919.1_89	lcl|KT989885.1_prot_AMZ05055.1_90	lcl|NC_028461.1_prot_YP_009182064.1_65
6	6	1	*	*	*	*	*	*	*	*	*	*	*	*	*	*	*	*	*	*	lcl|KC244182.1_prot_AGG37980.1_101	*	*	lcl|KT804738.1_prot_AMM72735.1_114	*	lcl|AY894343.1_prot_AAX82411.1_102	OSGIV-Unk_rBRU-098	lcl|AY532606.1_prot_AAT71913.1_98	RBIV-KOR_TY1_rBRU-098	*	*	*	*	*	*	*	*	*	*	*	*	*	*	*	*	*	*	*	*
6	6	1	*	*	*	*	*	*	*	*	*	*	*	*	*	*	*	*	lcl|NC_003494.1_prot_NP_612243.1_21	ISKNV-Unk_rBRU-022	lcl|KC244182.1_prot_AGG37902.1_23	*	*	*	*	lcl|AY894343.1_prot_AAX82333.1_24	OSGIV-Unk_rBRU-023	*	RBIV-KOR_TY1_rBRU-023	*	*	*	*	*	*	*	*	*	*	*	*	*	*	*	*	*	*	*	*
6	6	1	*	*	*	*	*	*	*	*	*	*	*	*	*	*	*	*	lcl|NC_003494.1_prot_NP_612271.1_49	ISKNV-Unk_rBRU-049	lcl|KC244182.1_prot_AGG37929.1_50	*	*	*	*	lcl|AY894343.1_prot_AAX82360.1_51	OSGIV-Unk_rBRU-050	*	RBIV-KOR_TY1_rBRU-050	*	*	*	*	*	*	*	*	*	*	*	*	*	*	*	*	*	*	*	*
6	6	1	*	*	*	*	*	*	*	*	*	*	*	*	*	*	*	*	lcl|NC_003494.1_prot_NP_612346.1_124	ISKNV-Unk_rBRU-116	lcl|KC244182.1_prot_AGG37997.1_118	*	*	*	*	lcl|AY894343.1_prot_AAX82428.1_120	OSGIV-Unk_rBRU-115	*	RBIV-KOR_TY1_rBRU-115	*	*	*	*	*	*	*	*	*	*	*	*	*	*	*	*	*	*	*	*
6	6	1	*	*	*	*	*	*	*	*	*	*	*	*	*	*	*	*	*	*	*	*	*	*	*	*	*	*	*	*	lcl|NC_005946.1_prot_YP_031604.1_26	FV-3_rBRU-027	*	*	lcl|JQ654586.1_prot_AFG73070.1_28	lcl|KJ175144.1_prot_SSMEgorf26R_26	*	*	*	*	*	*	*	lcl|EU627010.1_prot_ACF42248.1_30	STIV-Unk-030	*	*	*	*
6	6	1	*	*	*	*	*	*	*	*	*	*	*	*	*	*	*	*	*	*	*	*	*	*	*	*	*	*	*	*	lcl|NC_005946.1_prot_YP_031585.1_7	FV-3_rBRU-008	lcl|KJ538546.1_prot_AIX94577.1_5	*	lcl|JQ654586.1_prot_AFG73050.1_8	lcl|KJ175144.1_prot_SSMEgorf7R_7	*	*	*	*	lcl|KC865735.1_prot_AGV20539.1_8	*	*	*	*	*	*	*	*
5	7	0.143	*	lcl|NC_003038.1_prot_NP_149776.1_314,lcl|NC_003038.1_prot_NP_149469.1_7	IIV-6_rBRU-001,IIV-6_rBRU-145	lcl|NC_024451.1_prot_YP_009046671.1_57	*	lcl|NC_023613.1_prot_YP_009010686.1_153	*	*	*	lcl|NC_023848.1_prot_YP_009021153.1_65	*	*	*	*	*	*	*	*	*	*	*	*	*	*	*	*	*	*	*	*	*	*	*	*	*	*	*	*	*	*	*	*	*	*	*	*	*
5	5	1	*	lcl|NC_003038.1_prot_NP_149472.1_10	IIV-6_rBRU-002	*	*	*	lcl|NC_023611.1_prot_YP_009010373.1_79	lcl|NC_021901.1_prot_YP_008357371.1_73	lcl|NC_023615.1_prot_YP_009010838.1_77	*	*	*	*	*	*	*	*	*	*	*	*	*	*	*	*	*	*	*	*	*	*	*	*	*	*	*	*	*	*	*	*	*	*	*	*	*	*
5	5	1	*	lcl|NC_003038.1_prot_NP_149756.1_294	IIV-6_rBRU-135	lcl|NC_024451.1_prot_YP_009046740.1_126	lcl|NC_015780.1_prot_YP_004732807.1_24	lcl|NC_023613.1_prot_YP_009010622.1_89	*	*	*	*	*	*	*	*	*	*	*	*	*	*	*	*	*	*	*	*	*	*	*	*	*	*	*	*	*	*	*	*	*	*	*	*	*	*	*	*	*
5	5	1	*	lcl|NC_003038.1_prot_NP_149889.1_427	IIV-6_rBRU-194	*	*	*	lcl|NC_023611.1_prot_YP_009010391.1_97	lcl|NC_021901.1_prot_YP_008357387.1_89	lcl|NC_023615.1_prot_YP_009010855.1_94	*	*	*	*	*	*	*	*	*	*	*	*	*	*	*	*	*	*	*	*	*	*	*	*	*	*	*	*	*	*	*	*	*	*	*	*	*	*
5	5	1	DIV1_083L_80370:81404	*	*	*	lcl|NC_015780.1_prot_YP_004732858.1_75	lcl|NC_023613.1_prot_YP_009010670.1_137	lcl|NC_023611.1_prot_YP_009010433.1_139	*	*	*	*	IIV-3-079	*	*	*	*	*	*	*	*	*	*	*	*	*	*	*	*	*	*	*	*	*	*	*	*	*	*	*	*	*	*	*	*	*	*	*
5	5	1	*	*	*	*	lcl|NC_015780.1_prot_YP_004732821.1_38	lcl|NC_023613.1_prot_YP_009010636.1_103	lcl|NC_023611.1_prot_YP_009010397.1_103	lcl|NC_021901.1_prot_YP_008357393.1_95	lcl|NC_023615.1_prot_YP_009010861.1_100	*	*	*	*	*	*	*	*	*	*	*	*	*	*	*	*	*	*	*	*	*	*	*	*	*	*	*	*	*	*	*	*	*	*	*	*	*	*
5	5	1	*	lcl|NC_003038.1_prot_NP_149807.1_345	*	*	*	*	*	*	*	*	*	*	*	*	*	*	*	*	*	*	*	*	*	*	*	*	*	*	*	*	*	*	*	*	*	*	*	*	*	*	*	*	*	*	*	*	*
5	5	0.2	*	*	*	lcl|NC_024451.1_prot_YP_009046751.1_137	lcl|NC_015780.1_prot_YP_004732851.1_68	*	lcl|NC_023611.1_prot_YP_009010422.1_128	*	lcl|NC_023615.1_prot_YP_009010889.1_128	lcl|NC_023848.1_prot_YP_009021183.1_95	*	*	*	*	*	*	*	*	*	*	*	*	*	*	*	*	*	*	*	*	*	*	*	*	*	*	*	*	*	*	*	*	*	*	*	*	*
5	5	1	*	*	*	*	lcl|NC_015780.1_prot_YP_004732967.1_184	lcl|NC_023613.1_prot_YP_009010593.1_60	lcl|NC_023611.1_prot_YP_009010351.1_57	lcl|NC_021901.1_prot_YP_008357353.1_55	lcl|NC_023615.1_prot_YP_009010817.1_56	*	*	*	*	*	*	*	*	*	*	*	*	*	*	*	*	*	*	*	*	*	*	*	*	*	*	*	*	*	*	*	*	*	*	*	*	*	*
5	5	1	*	*	*	*	*	*	*	*	*	*	*	*	*	*	*	*	*	*	*	*	*	*	*	*	*	*	*	lcl|NC_027778.1_prot_YP_009163810.1_49	*	*	*	*	*	*	*	*	*	*	*	*	*	*	*	*	*	*	*
5	5	0.2	*	*	*	*	*	*	*	*	*	*	*	*	lcl|NC_001824.1_prot_NP_078703.1_59	LCDV-1_rBRU-008	*	*	*	*	*	*	*	lcl|KT804738.1_prot_AMM72718.1_95	lcl|KT781098.1_prot_AMM04494.1_94	*	*	*	*	lcl|NC_027778.1_prot_YP_009163788.1_27	*	*	*	*	*	*	*	*	*	*	*	*	*	*	*	*	*	*	*
5	7	0.143	*	*	*	lcl|NC_024451.1_prot_YP_009046700.1_86	*	*	lcl|NC_023611.1_prot_YP_009010390.1_96,lcl|NC_023611.1_prot_YP_009010307.1_13	lcl|NC_021901.1_prot_YP_008357442.1_144	lcl|NC_023615.1_prot_YP_009010912.1_151,lcl|NC_023615.1_prot_YP_009010776.1_15	lcl|NC_023848.1_prot_YP_009021186.1_98	*	*	*	*	*	*	*	*	*	*	*	*	*	*	*	*	*	*	*	*	*	*	*	*	*	*	*	*	*	*	*	*	*	*	*	*	*
5	5	1	*	*	*	*	lcl|NC_015780.1_prot_YP_004732786.1_3	lcl|NC_023613.1_prot_YP_009010605.1_72	lcl|NC_023611.1_prot_YP_009010319.1_25	lcl|NC_021901.1_prot_YP_008357324.1_26	lcl|NC_023615.1_prot_YP_009010788.1_27	*	*	*	*	*	*	*	*	*	*	*	*	*	*	*	*	*	*	*	*	*	*	*	*	*	*	*	*	*	*	*	*	*	*	*	*	*	*
5	5	1	*	*	*	*	lcl|NC_015780.1_prot_YP_004732943.1_160	lcl|NC_023613.1_prot_YP_009010573.1_40	lcl|NC_023611.1_prot_YP_009010321.1_27	lcl|NC_021901.1_prot_YP_008357326.1_28	lcl|NC_023615.1_prot_YP_009010790.1_29	*	*	*	*	*	*	*	*	*	*	*	*	*	*	*	*	*	*	*	*	*	*	*	*	*	*	*	*	*	*	*	*	*	*	*	*	*	*
5	5	1	*	*	*	*	lcl|NC_015780.1_prot_YP_004732957.1_174	lcl|NC_023613.1_prot_YP_009010584.1_51	lcl|NC_023611.1_prot_YP_009010341.1_47	lcl|NC_021901.1_prot_YP_008357345.1_47	lcl|NC_023615.1_prot_YP_009010809.1_48	*	*	*	*	*	*	*	*	*	*	*	*	*	*	*	*	*	*	*	*	*	*	*	*	*	*	*	*	*	*	*	*	*	*	*	*	*	*
5	5	1	*	*	*	*	lcl|NC_015780.1_prot_YP_004732963.1_180	lcl|NC_023613.1_prot_YP_009010589.1_56	lcl|NC_023611.1_prot_YP_009010347.1_53	lcl|NC_021901.1_prot_YP_008357350.1_52	lcl|NC_023615.1_prot_YP_009010814.1_53	*	*	*	*	*	*	*	*	*	*	*	*	*	*	*	*	*	*	*	*	*	*	*	*	*	*	*	*	*	*	*	*	*	*	*	*	*	*
5	5	1	*	*	*	*	lcl|NC_015780.1_prot_YP_004732791.1_8	lcl|NC_023613.1_prot_YP_009010609.1_76	lcl|NC_023611.1_prot_YP_009010368.1_74	lcl|NC_021901.1_prot_YP_008357367.1_69	lcl|NC_023615.1_prot_YP_009010834.1_73	*	*	*	*	*	*	*	*	*	*	*	*	*	*	*	*	*	*	*	*	*	*	*	*	*	*	*	*	*	*	*	*	*	*	*	*	*	*
5	5	1	*	*	*	*	lcl|NC_015780.1_prot_YP_004732803.1_20	lcl|NC_023613.1_prot_YP_009010618.1_85	lcl|NC_023611.1_prot_YP_009010380.1_86	lcl|NC_021901.1_prot_YP_008357378.1_80	lcl|NC_023615.1_prot_YP_009010845.1_84	*	*	*	*	*	*	*	*	*	*	*	*	*	*	*	*	*	*	*	*	*	*	*	*	*	*	*	*	*	*	*	*	*	*	*	*	*	*
5	5	1	*	*	*	*	lcl|NC_015780.1_prot_YP_004732830.1_47	lcl|NC_023613.1_prot_YP_009010647.1_114	lcl|NC_023611.1_prot_YP_009010406.1_112	lcl|NC_021901.1_prot_YP_008357403.1_105	lcl|NC_023615.1_prot_YP_009010872.1_111	*	*	*	*	*	*	*	*	*	*	*	*	*	*	*	*	*	*	*	*	*	*	*	*	*	*	*	*	*	*	*	*	*	*	*	*	*	*
5	5	0.4	*	*	*	*	*	*	*	*	*	*	*	*	*	*	*	*	*	*	*	*	*	*	*	*	*	*	*	*	*	*	*	*	*	*	*	*	*	*	*	*	*	*	*	*	*	*	*
5	5	0.4	*	*	*	*	*	*	*	*	*	*	*	*	lcl|NC_001824.1_prot_NP_078716.1_68	*	*	*	*	*	*	*	*	*	*	*	*	*	*	*	*	*	*	*	*	*	*	*	*	*	*	*	*	*	*	*	*	*	*
5	5	1	*	*	*	*	*	*	*	*	*	*	*	*	*	*	*	*	*	*	*	*	*	*	*	*	*	*	*	*	*	*	*	*	*	*	*	*	*	*	*	*	*	*	*	lcl|NC_017940.1_prot_YP_006347672.1_81	lcl|KT989884.1_prot_AMZ04910.1_80	lcl|KT989885.1_prot_AMZ05046.1_81	lcl|NC_028461.1_prot_YP_009182058.1_59
5	5	1	*	*	*	*	*	*	*	*	*	*	*	*	*	*	*	*	*	*	*	*	*	*	*	*	*	*	*	*	*	*	*	*	*	*	*	*	*	*	*	*	*	lcl|EU627010.1_prot_ACF42323.1_105	STIV-Unk-105	lcl|NC_017940.1_prot_YP_006347676.1_85	lcl|KT989884.1_prot_AMZ04914.1_84	lcl|KT989885.1_prot_AMZ05050.1_85	*
5	5	1	*	*	*	*	*	*	*	*	*	*	*	*	*	*	*	*	*	*	*	*	*	*	*	*	*	*	*	*	*	*	*	*	*	*	*	*	*	*	*	*	*	*	*	lcl|NC_017940.1_prot_YP_006347723.1_132	lcl|KT989884.1_prot_AMZ04961.1_131	lcl|KT989885.1_prot_AMZ05097.1_132	lcl|NC_028461.1_prot_YP_009182096.1_97
5	5	0.4	*	*	*	*	*	*	*	*	*	*	*	*	*	*	*	*	*	*	*	*	*	*	*	*	*	*	*	*	*	*	*	lcl|KP056312.1_prot_AIW68542.1_51	*	*	*	*	*	lcl|JQ231222.1_prot_AFA44955.1_51	*	*	lcl|KP266743.1_prot_ToRV1_ORF41L_41	*	*	*	*	*	lcl|NC_028461.1_prot_YP_009182046.1_47
5	5	1	*	*	*	*	*	*	*	*	*	*	*	*	*	*	*	*	*	*	lcl|KC244182.1_prot_AGG37944.1_65	*	*	lcl|KT804738.1_prot_AMM72698.1_71	lcl|KT781098.1_prot_AMM04478.1_74	lcl|AY894343.1_prot_AAX82376.1_67	*	lcl|AY532606.1_prot_AAT71878.1_63	*	*	*	*	*	*	*	*	*	*	*	*	*	*	*	*	*	*	*	*	*
5	5	1	*	*	*	*	*	*	*	*	*	*	*	*	*	*	*	*	*	ISKNV-Unk_rBRU-101	*	*	*	lcl|KT804738.1_prot_AMM72737.1_116	lcl|KT781098.1_prot_AMM04510.1_114	*	OSGIV-Unk_rBRU-100	*	RBIV-KOR_TY1_rBRU-100	*	*	*	*	*	*	*	*	*	*	*	*	*	*	*	*	*	*	*	*
5	5	1	*	*	*	*	*	*	*	*	*	*	*	*	*	*	*	*	lcl|NC_003494.1_prot_NP_612330.1_108	*	lcl|KC244182.1_prot_AGG37983.1_104	*	*	lcl|KT804738.1_prot_AMM72738.1_117	*	lcl|AY894343.1_prot_AAX82414.1_105	*	lcl|AY532606.1_prot_AAT71915.1_100	*	*	*	*	*	*	*	*	*	*	*	*	*	*	*	*	*	*	*	*	*
5	5	1	*	*	*	*	*	*	*	*	*	*	*	*	*	*	*	*	lcl|NC_003494.1_prot_NP_612253.1_31	*	lcl|KC244182.1_prot_AGG37911.1_32	*	*	*	lcl|KT781098.1_prot_AMM04445.1_38	lcl|AY894343.1_prot_AAX82342.1_33	*	lcl|AY532606.1_prot_AAT71845.1_30	*	*	*	*	*	*	*	*	*	*	*	*	*	*	*	*	*	*	*	*	*
5	5	1	*	*	*	*	*	*	*	*	*	*	*	*	*	*	*	*	lcl|NC_003494.1_prot_NP_612332.1_110	ISKNV-Unk_rBRU-103	*	*	*	*	*	lcl|AY894343.1_prot_AAX82416.1_107	OSGIV-Unk_rBRU-102	*	RBIV-KOR_TY1_rBRU-102	*	*	*	*	*	*	*	*	*	*	*	*	*	*	*	*	*	*	*	*
5	5	1	*	*	*	*	*	*	*	*	*	*	*	*	*	*	*	*	*	*	lcl|KC244182.1_prot_AGG37884.1_5	*	*	*	*	lcl|AY894343.1_prot_AAX82314.1_5	OSGIV-Unk_rBRU-005	lcl|AY532606.1_prot_AAT71820.1_5	RBIV-KOR_TY1_rBRU-005	*	*	*	*	*	*	*	*	*	*	*	*	*	*	*	*	*	*	*	*
5	5	1	*	*	*	*	*	*	*	*	*	*	*	*	*	*	*	*	*	*	*	*	*	*	*	*	*	*	*	*	*	*	*	*	*	*	*	*	*	lcl|JQ231222.1_prot_AFA45002.1_98	*	*	*	*	*	*	*	*	*
5	5	1	*	*	*	*	*	*	*	*	*	*	*	*	*	*	*	*	*	*	*	*	*	*	*	*	*	*	*	*	lcl|NC_005946.1_prot_YP_031608.1_30	FV-3_rBRU-031	lcl|KJ538546.1_prot_AIX94593.1_21	*	lcl|JQ654586.1_prot_AFG73074.1_32	lcl|KJ175144.1_prot_SSMEgorf30R_30	*	*	*	*	*	*	*	*	*	*	*	*	*
5	5	1	*	*	*	*	*	*	*	*	*	*	*	*	*	*	*	*	*	*	*	*	*	*	*	*	*	*	*	*	lcl|NC_005946.1_prot_YP_031640.1_62	FV-3_rBRU-060	lcl|KJ538546.1_prot_AIX94617.1_45	*	lcl|JQ654586.1_prot_AFG73106.1_64	lcl|KJ175144.1_prot_SSMEgorf61L_60	*	*	*	*	*	*	*	*	*	*	*	*	*
5	5	1	*	*	*	*	*	*	*	*	*	*	*	*	*	*	*	*	*	*	*	*	*	*	*	*	*	*	*	*	lcl|NC_005946.1_prot_YP_031620.1_42	*	lcl|KJ538546.1_prot_AIX94603.1_31	*	*	lcl|KJ175144.1_prot_SSMEgorf42L_42	*	*	*	*	*	*	*	lcl|EU627010.1_prot_ACF42264.1_46	STIV-Unk-046	*	*	*	*
5	5	1	*	*	*	*	*	*	*	*	*	*	*	*	*	*	*	*	*	*	*	*	*	*	*	*	*	*	*	*	*	*	*	*	*	*	*	*	*	*	*	*	*	*	*	*	*	*	*
4	4	1	DIV1_056R_32830:33228	lcl|NC_003038.1_prot_NP_149656.1_194	IIV-6_rBRU-085	lcl|NC_024451.1_prot_YP_009046722.1_108	*	*	*	*	*	*	*	*	*	*	*	*	*	*	*	*	*	*	*	*	*	*	*	*	*	*	*	*	*	*	*	*	*	*	*	*	*	*	*	*	*	*	*
4	4	1	*	lcl|NC_003038.1_prot_NP_149495.1_33	IIV-6_rBRU-009	lcl|NC_024451.1_prot_YP_009046627.1_13	*	*	*	*	*	*	*	*	*	*	*	*	*	*	*	*	*	*	*	*	*	*	*	lcl|NC_027778.1_prot_YP_009163851.1_90	*	*	*	*	*	*	*	*	*	*	*	*	*	*	*	*	*	*	*
4	4	1	*	lcl|NC_003038.1_prot_NP_149583.1_121	IIV-6_rBRU-049	*	*	*	*	lcl|NC_021901.1_prot_YP_008357455.1_157	lcl|NC_023615.1_prot_YP_009010924.1_163	*	*	*	*	*	*	*	*	*	*	*	*	*	*	*	*	*	*	*	*	*	*	*	*	*	*	*	*	*	*	*	*	*	*	*	*	*	*
4	4	1	*	lcl|NC_003038.1_prot_NP_149590.1_128	IIV-6_rBRU-054	lcl|NC_024451.1_prot_YP_009046662.1_48	*	*	*	*	*	lcl|NC_023848.1_prot_YP_009021100.1_12	*	*	*	*	*	*	*	*	*	*	*	*	*	*	*	*	*	*	*	*	*	*	*	*	*	*	*	*	*	*	*	*	*	*	*	*	*
4	4	0.25	*	lcl|NC_003038.1_prot_NP_149611.1_149	IIV-6_rBRU-067	lcl|NC_024451.1_prot_YP_009046645.1_31	lcl|NC_015780.1_prot_YP_004732837.1_54	*	*	*	*	*	*	*	*	*	*	*	*	*	*	*	*	*	*	*	*	*	*	*	*	*	*	*	*	*	*	*	*	*	*	*	*	*	*	*	*	*	*
4	4	1	*	lcl|NC_003038.1_prot_NP_149663.1_201	IIV-6_rBRU-090	*	lcl|NC_015780.1_prot_YP_004732958.1_175	*	*	*	lcl|NC_023615.1_prot_YP_009010880.1_119	*	*	*	*	*	*	*	*	*	*	*	*	*	*	*	*	*	*	*	*	*	*	*	*	*	*	*	*	*	*	*	*	*	*	*	*	*	*
4	7	0.143	*	lcl|NC_003038.1_prot_NP_149752.1_290,lcl|NC_003038.1_prot_NP_149664.1_202	IIV-6_rBRU-091,IIV-6_rBRU-134	lcl|NC_024451.1_prot_YP_009046667.1_53,lcl|NC_024451.1_prot_YP_009046812.1_198	*	*	*	lcl|NC_021901.1_prot_YP_008357302.1_4	*	*	*	*	*	*	*	*	*	*	*	*	*	*	*	*	*	*	*	*	*	*	*	*	*	*	*	*	*	*	*	*	*	*	*	*	*	*	*
4	4	1	*	lcl|NC_003038.1_prot_NP_149672.1_210	IIV-6_rBRU-095	lcl|NC_024451.1_prot_YP_009046774.1_160	*	*	*	*	*	lcl|NC_023848.1_prot_YP_009021101.1_13	*	*	*	*	*	*	*	*	*	*	*	*	*	*	*	*	*	*	*	*	*	*	*	*	*	*	*	*	*	*	*	*	*	*	*	*	*
4	4	0.5	*	*	IIV-6_rBRU-096	*	lcl|NC_015780.1_prot_YP_004732855.1_72	lcl|NC_023613.1_prot_YP_009010667.1_134	lcl|NC_023611.1_prot_YP_009010436.1_142	*	*	*	*	*	*	*	*	*	*	*	*	*	*	*	*	*	*	*	*	*	*	*	*	*	*	*	*	*	*	*	*	*	*	*	*	*	*	*	*
4	4	1	*	lcl|NC_003038.1_prot_NP_149785.1_323	IIV-6_rBRU-148	*	lcl|NC_015780.1_prot_YP_004732903.1_120	*	lcl|NC_023611.1_prot_YP_009010342.1_48	*	*	*	*	*	*	*	*	*	*	*	*	*	*	*	*	*	*	*	*	*	*	*	*	*	*	*	*	*	*	*	*	*	*	*	*	*	*	*	*
4	4	0.25	*	lcl|NC_003038.1_prot_NP_149851.1_389	IIV-6_rBRU-178	lcl|NC_024451.1_prot_YP_009046735.1_121	lcl|NC_015780.1_prot_YP_004732818.1_35	*	*	*	*	*	*	*	*	*	*	*	*	*	*	*	*	*	*	*	*	*	*	*	*	*	*	*	*	*	*	*	*	*	*	*	*	*	*	*	*	*	*
4	4	0.5	*	lcl|NC_003038.1_prot_NP_149883.1_421	IIV-6_rBRU-191	*	lcl|NC_015780.1_prot_YP_004732876.1_93	*	*	*	lcl|NC_023615.1_prot_YP_009010766.1_5	*	*	*	*	*	*	*	*	*	*	*	*	*	*	*	*	*	*	*	*	*	*	*	*	*	*	*	*	*	*	*	*	*	*	*	*	*	*
4	4	1	*	lcl|NC_003038.1_prot_NP_149923.1_461	IIV-6_rBRU-207	lcl|NC_024451.1_prot_YP_009046672.1_58	*	*	*	*	*	lcl|NC_023848.1_prot_YP_009021188.1_100	*	*	*	*	*	*	*	*	*	*	*	*	*	*	*	*	*	*	*	*	*	*	*	*	*	*	*	*	*	*	*	*	*	*	*	*	*
4	4	0.5	*	lcl|NC_003038.1_prot_NP_149463.1_1	*	lcl|NC_024451.1_prot_YP_009046804.1_190	*	*	lcl|NC_023611.1_prot_YP_009010465.1_171	*	lcl|NC_023615.1_prot_YP_009010800.1_39	*	*	*	*	*	*	*	*	*	*	*	*	*	*	*	*	*	*	*	*	*	*	*	*	*	*	*	*	*	*	*	*	*	*	*	*	*	*
4	6	0.167	*	*	*	lcl|NC_024451.1_prot_YP_009046761.1_147	lcl|NC_015780.1_prot_YP_004732927.1_144,lcl|NC_015780.1_prot_YP_004732887.1_104	*	*	lcl|NC_021901.1_prot_YP_008357458.1_160,lcl|NC_021901.1_prot_YP_008357460.1_162	lcl|NC_023615.1_prot_YP_009010928.1_167	*	*	*	*	*	*	*	*	*	*	*	*	*	*	*	*	*	*	*	*	*	*	*	*	*	*	*	*	*	*	*	*	*	*	*	*	*	*
4	4	1	*	lcl|NC_003038.1_prot_NP_149577.1_115	*	*	*	*	lcl|NC_023611.1_prot_YP_009010471.1_177	lcl|NC_021901.1_prot_YP_008357465.1_167	lcl|NC_023615.1_prot_YP_009010935.1_174	*	*	*	*	*	*	*	*	*	*	*	*	*	*	*	*	*	*	*	*	*	*	*	*	*	*	*	*	*	*	*	*	*	*	*	*	*	*
4	4	1	*	*	*	*	*	*	*	*	*	*	*	*	lcl|NC_001824.1_prot_NP_078687.1_50	LCDV-1_rBRU-099	lcl|NC_005902.1_prot_YP_073704.1_200	LCDV-China_rBRU-104	*	*	*	*	*	*	*	*	*	*	*	*	*	*	*	*	*	*	*	*	*	*	*	*	*	*	*	*	*	*	*
4	4	1	*	*	*	*	*	lcl|NC_023613.1_prot_YP_009010688.1_155	*	lcl|NC_021901.1_prot_YP_008357398.1_100	lcl|NC_023615.1_prot_YP_009010867.1_106	lcl|NC_023848.1_prot_YP_009021218.1_130	*	*	*	*	*	*	*	*	*	*	*	*	*	*	*	*	*	*	*	*	*	*	*	*	*	*	*	*	*	*	*	*	*	*	*	*	*
4	4	1	*	*	*	*	*	*	*	*	*	*	*	*	lcl|NC_001824.1_prot_NP_078695.1_53	LCDV-1_rBRU-001	lcl|NC_005902.1_prot_YP_073686.1_181	LCDV-China_rBRU-001	*	*	*	*	*	*	*	*	*	*	*	*	*	*	*	*	*	*	*	*	*	*	*	*	*	*	*	*	*	*	*
4	4	1	*	*	*	*	*	*	*	*	*	*	*	*	lcl|NC_001824.1_prot_NP_078696.1_54	LCDV-1_rBRU-002	lcl|NC_005902.1_prot_YP_073645.1_139	LCDV-China_rBRU-002	*	*	*	*	*	*	*	*	*	*	*	*	*	*	*	*	*	*	*	*	*	*	*	*	*	*	*	*	*	*	*
4	4	1	*	*	*	*	*	*	*	*	*	*	*	*	lcl|NC_001824.1_prot_NP_078702.1_58	LCDV-1_rBRU-006	lcl|NC_005902.1_prot_YP_073610.1_104	LCDV-China_rBRU-006	*	*	*	*	*	*	*	*	*	*	*	*	*	*	*	*	*	*	*	*	*	*	*	*	*	*	*	*	*	*	*
4	4	1	*	*	*	*	*	*	*	*	*	*	*	*	lcl|NC_001824.1_prot_NP_078626.1_8	LCDV-1_rBRU-047	lcl|NC_005902.1_prot_YP_073579.1_72	LCDV-China_rBRU-009	*	*	*	*	*	*	*	*	*	*	*	*	*	*	*	*	*	*	*	*	*	*	*	*	*	*	*	*	*	*	*
4	4	1	*	*	*	*	*	*	*	*	*	*	*	*	lcl|NC_001824.1_prot_NP_078705.1_61	LCDV-1_rBRU-010	lcl|NC_005902.1_prot_YP_073533.1_24	LCDV-China_rBRU-011	*	*	*	*	*	*	*	*	*	*	*	*	*	*	*	*	*	*	*	*	*	*	*	*	*	*	*	*	*	*	*
4	4	1	*	*	*	*	*	*	*	*	*	*	*	*	lcl|NC_001824.1_prot_NP_078707.1_63	LCDV-1_rBRU-012	lcl|NC_005902.1_prot_YP_073642.1_136	LCDV-China_rBRU-013	*	*	*	*	*	*	*	*	*	*	*	*	*	*	*	*	*	*	*	*	*	*	*	*	*	*	*	*	*	*	*
4	4	1	*	*	*	*	*	*	*	*	*	*	*	*	lcl|NC_001824.1_prot_NP_078741.1_87	LCDV-1_rBRU-033	lcl|NC_005902.1_prot_YP_073574.1_67	LCDV-China_rBRU-014	*	*	*	*	*	*	*	*	*	*	*	*	*	*	*	*	*	*	*	*	*	*	*	*	*	*	*	*	*	*	*
4	4	1	*	*	*	*	*	*	*	*	*	*	*	*	lcl|NC_001824.1_prot_NP_078710.1_65	LCDV-1_rBRU-014	lcl|NC_005902.1_prot_YP_073527.1_18	LCDV-China_rBRU-015	*	*	*	*	*	*	*	*	*	*	*	*	*	*	*	*	*	*	*	*	*	*	*	*	*	*	*	*	*	*	*
4	4	1	*	*	*	*	*	*	*	*	*	*	*	*	lcl|NC_001824.1_prot_NP_078623.1_6	LCDV-1_rBRU-015	lcl|NC_005902.1_prot_YP_073623.1_117	LCDV-China_rBRU-016	*	*	*	*	*	*	*	*	*	*	*	*	*	*	*	*	*	*	*	*	*	*	*	*	*	*	*	*	*	*	*
4	4	1	*	*	*	*	*	*	*	*	*	*	*	*	lcl|NC_001824.1_prot_NP_078727.1_75	LCDV-1_rBRU-023	lcl|NC_005902.1_prot_YP_073531.1_22	LCDV-China_rBRU-024	*	*	*	*	*	*	*	*	*	*	*	*	*	*	*	*	*	*	*	*	*	*	*	*	*	*	*	*	*	*	*
4	4	1	*	*	*	*	*	*	*	*	*	*	*	*	lcl|NC_001824.1_prot_NP_078666.1_36	LCDV-1_rBRU-085	lcl|NC_005902.1_prot_YP_073618.1_112	LCDV-China_rBRU-025	*	*	*	*	*	*	*	*	*	*	*	*	*	*	*	*	*	*	*	*	*	*	*	*	*	*	*	*	*	*	*
4	4	1	*	*	*	*	*	*	*	*	*	*	*	*	lcl|NC_001824.1_prot_NP_078728.1_76	LCDV-1_rBRU-024	lcl|NC_005902.1_prot_YP_073650.1_144	LCDV-China_rBRU-026	*	*	*	*	*	*	*	*	*	*	*	*	*	*	*	*	*	*	*	*	*	*	*	*	*	*	*	*	*	*	*
4	4	1	*	*	*	*	*	*	*	*	*	*	*	*	lcl|NC_001824.1_prot_NP_078729.1_77	LCDV-1_rBRU-025	lcl|NC_005902.1_prot_YP_073682.1_177	LCDV-China_rBRU-027	*	*	*	*	*	*	*	*	*	*	*	*	*	*	*	*	*	*	*	*	*	*	*	*	*	*	*	*	*	*	*
4	4	1	*	*	*	*	*	*	*	*	*	*	*	*	lcl|NC_001824.1_prot_NP_078731.1_78	LCDV-1_rBRU-026	lcl|NC_005902.1_prot_YP_073564.1_57	LCDV-China_rBRU-028	*	*	*	*	*	*	*	*	*	*	*	*	*	*	*	*	*	*	*	*	*	*	*	*	*	*	*	*	*	*	*
4	4	1	*	*	*	*	*	*	*	*	*	*	*	*	lcl|NC_001824.1_prot_NP_078732.1_79	LCDV-1_rBRU-027	lcl|NC_005902.1_prot_YP_073563.1_56	LCDV-China_rBRU-029	*	*	*	*	*	*	*	*	*	*	*	*	*	*	*	*	*	*	*	*	*	*	*	*	*	*	*	*	*	*	*
4	4	1	*	*	*	*	*	*	*	*	*	*	*	*	lcl|NC_001824.1_prot_NP_078737.1_83	LCDV-1_rBRU-029	lcl|NC_005902.1_prot_YP_073734.1_230	LCDV-China_rBRU-031	*	*	*	*	*	*	*	*	*	*	*	*	*	*	*	*	*	*	*	*	*	*	*	*	*	*	*	*	*	*	*
4	4	1	*	*	*	*	*	*	*	*	*	*	*	*	lcl|NC_001824.1_prot_NP_078738.1_84	LCDV-1_rBRU-030	lcl|NC_005902.1_prot_YP_073737.1_233	LCDV-China_rBRU-032	*	*	*	*	*	*	*	*	*	*	*	*	*	*	*	*	*	*	*	*	*	*	*	*	*	*	*	*	*	*	*
4	4	1	*	*	*	*	*	*	*	*	*	*	*	*	lcl|NC_001824.1_prot_NP_078740.1_86	LCDV-1_rBRU-032	lcl|NC_005902.1_prot_YP_073593.1_87	LCDV-China_rBRU-034	*	*	*	*	*	*	*	*	*	*	*	*	*	*	*	*	*	*	*	*	*	*	*	*	*	*	*	*	*	*	*
4	4	1	*	*	*	*	*	*	*	*	*	*	*	*	lcl|NC_001824.1_prot_NP_078708.1_64	LCDV-1_rBRU-013	lcl|NC_005902.1_prot_YP_073639.1_133	LCDV-China_rBRU-035	*	*	*	*	*	*	*	*	*	*	*	*	*	*	*	*	*	*	*	*	*	*	*	*	*	*	*	*	*	*	*
4	4	1	*	*	*	*	*	*	*	*	*	*	*	*	lcl|NC_001824.1_prot_NP_078744.1_88	LCDV-1_rBRU-034	lcl|NC_005902.1_prot_YP_073689.1_184	LCDV-China_rBRU-037	*	*	*	*	*	*	*	*	*	*	*	*	*	*	*	*	*	*	*	*	*	*	*	*	*	*	*	*	*	*	*
4	4	1	*	*	*	*	*	*	*	*	*	*	*	*	lcl|NC_001824.1_prot_NP_078746.1_90	LCDV-1_rBRU-036	lcl|NC_005902.1_prot_YP_073542.1_33	LCDV-China_rBRU-039	*	*	*	*	*	*	*	*	*	*	*	*	*	*	*	*	*	*	*	*	*	*	*	*	*	*	*	*	*	*	*
4	4	1	*	*	*	*	*	*	*	*	*	*	*	*	lcl|NC_001824.1_prot_NP_078748.1_92	LCDV-1_rBRU-038	lcl|NC_005902.1_prot_YP_073738.1_234	LCDV-China_rBRU-041	*	*	*	*	*	*	*	*	*	*	*	*	*	*	*	*	*	*	*	*	*	*	*	*	*	*	*	*	*	*	*
4	4	1	*	*	*	*	*	*	*	*	*	*	*	*	lcl|NC_001824.1_prot_NP_078749.1_93	LCDV-1_rBRU-039	lcl|NC_005902.1_prot_YP_073607.1_101	LCDV-China_rBRU-042	*	*	*	*	*	*	*	*	*	*	*	*	*	*	*	*	*	*	*	*	*	*	*	*	*	*	*	*	*	*	*
4	4	1	*	*	*	*	*	*	*	*	*	*	*	*	lcl|NC_001824.1_prot_NP_078751.1_94	LCDV-1_rBRU-040	lcl|NC_005902.1_prot_YP_073720.1_216	LCDV-China_rBRU-044	*	*	*	*	*	*	*	*	*	*	*	*	*	*	*	*	*	*	*	*	*	*	*	*	*	*	*	*	*	*	*
4	4	1	*	*	*	*	*	*	*	*	*	*	*	*	lcl|NC_001824.1_prot_NP_078752.1_95	LCDV-1_rBRU-041	lcl|NC_005902.1_prot_YP_073721.1_217	LCDV-China_rBRU-045	*	*	*	*	*	*	*	*	*	*	*	*	*	*	*	*	*	*	*	*	*	*	*	*	*	*	*	*	*	*	*
4	4	1	*	*	*	*	*	*	*	*	*	*	*	*	lcl|NC_001824.1_prot_NP_078753.1_96	LCDV-1_rBRU-043	lcl|NC_005902.1_prot_YP_073528.1_19	LCDV-China_rBRU-047	*	*	*	*	*	*	*	*	*	*	*	*	*	*	*	*	*	*	*	*	*	*	*	*	*	*	*	*	*	*	*
4	4	1	*	*	*	*	*	*	*	*	*	*	*	*	lcl|NC_001824.1_prot_NP_078755.1_98	LCDV-1_rBRU-045	lcl|NC_005902.1_prot_YP_073576.1_69	LCDV-China_rBRU-049	*	*	*	*	*	*	*	*	*	*	*	*	*	*	*	*	*	*	*	*	*	*	*	*	*	*	*	*	*	*	*
4	4	1	*	*	*	*	*	*	*	*	*	*	*	*	lcl|NC_001824.1_prot_NP_078704.1_60	LCDV-1_rBRU-009	lcl|NC_005902.1_prot_YP_073566.1_59	LCDV-China_rBRU-051	*	*	*	*	*	*	*	*	*	*	*	*	*	*	*	*	*	*	*	*	*	*	*	*	*	*	*	*	*	*	*
4	4	1	*	*	*	*	*	*	*	*	*	*	*	*	lcl|NC_001824.1_prot_NP_078759.1_101	LCDV-1_rBRU-049	lcl|NC_005902.1_prot_YP_073665.1_159	LCDV-China_rBRU-054	*	*	*	*	*	*	*	*	*	*	*	*	*	*	*	*	*	*	*	*	*	*	*	*	*	*	*	*	*	*	*
4	4	1	*	*	*	*	*	*	*	*	*	*	*	*	lcl|NC_001824.1_prot_NP_078760.1_102	LCDV-1_rBRU-050	lcl|NC_005902.1_prot_YP_073599.1_93	LCDV-China_rBRU-055	*	*	*	*	*	*	*	*	*	*	*	*	*	*	*	*	*	*	*	*	*	*	*	*	*	*	*	*	*	*	*
4	4	1	*	*	*	*	*	*	*	*	*	*	*	*	lcl|NC_001824.1_prot_NP_078761.1_103	LCDV-1_rBRU-051	lcl|NC_005902.1_prot_YP_073597.1_91	LCDV-China_rBRU-056	*	*	*	*	*	*	*	*	*	*	*	*	*	*	*	*	*	*	*	*	*	*	*	*	*	*	*	*	*	*	*
4	4	1	*	*	*	*	*	*	*	*	*	*	*	*	lcl|NC_001824.1_prot_NP_078762.1_104	LCDV-1_rBRU-053	lcl|NC_005902.1_prot_YP_073561.1_54	LCDV-China_rBRU-058	*	*	*	*	*	*	*	*	*	*	*	*	*	*	*	*	*	*	*	*	*	*	*	*	*	*	*	*	*	*	*
4	4	1	*	*	*	*	*	*	*	*	*	*	*	*	lcl|NC_001824.1_prot_NP_078764.1_106	LCDV-1_rBRU-054	lcl|NC_005902.1_prot_YP_073740.1_236	LCDV-China_rBRU-059	*	*	*	*	*	*	*	*	*	*	*	*	*	*	*	*	*	*	*	*	*	*	*	*	*	*	*	*	*	*	*
4	4	1	*	*	*	*	*	*	*	*	*	*	*	*	lcl|NC_001824.1_prot_NP_078768.1_108	LCDV-1_rBRU-056	lcl|NC_005902.1_prot_YP_073547.1_39	LCDV-China_rBRU-061	*	*	*	*	*	*	*	*	*	*	*	*	*	*	*	*	*	*	*	*	*	*	*	*	*	*	*	*	*	*	*
4	4	1	*	*	*	*	*	*	*	*	*	*	*	*	lcl|NC_001824.1_prot_NP_078629.1_10	LCDV-1_rBRU-060	lcl|NC_005902.1_prot_YP_073742.1_238	LCDV-China_rBRU-065	*	*	*	*	*	*	*	*	*	*	*	*	*	*	*	*	*	*	*	*	*	*	*	*	*	*	*	*	*	*	*
4	4	1	*	*	*	*	*	*	*	*	*	*	*	*	lcl|NC_001824.1_prot_NP_078634.1_14	LCDV-1_rBRU-062	lcl|NC_005902.1_prot_YP_073573.1_66	LCDV-China_rBRU-067	*	*	*	*	*	*	*	*	*	*	*	*	*	*	*	*	*	*	*	*	*	*	*	*	*	*	*	*	*	*	*
4	4	1	*	*	*	*	*	*	*	*	*	*	*	*	lcl|NC_001824.1_prot_NP_078639.1_17	LCDV-1_rBRU-066	lcl|NC_005902.1_prot_YP_073523.1_14	LCDV-China_rBRU-071	*	*	*	*	*	*	*	*	*	*	*	*	*	*	*	*	*	*	*	*	*	*	*	*	*	*	*	*	*	*	*
4	4	1	*	*	*	*	*	*	*	*	*	*	*	*	lcl|NC_001824.1_prot_NP_078641.1_19	LCDV-1_rBRU-068	lcl|NC_005902.1_prot_YP_073656.1_150	LCDV-China_rBRU-073	*	*	*	*	*	*	*	*	*	*	*	*	*	*	*	*	*	*	*	*	*	*	*	*	*	*	*	*	*	*	*
4	4	1	*	*	*	*	*	*	*	*	*	*	*	*	lcl|NC_001824.1_prot_NP_078642.1_20	LCDV-1_rBRU-069	lcl|NC_005902.1_prot_YP_073634.1_128	LCDV-China_rBRU-074	*	*	*	*	*	*	*	*	*	*	*	*	*	*	*	*	*	*	*	*	*	*	*	*	*	*	*	*	*	*	*
4	4	1	*	*	*	*	*	*	*	*	*	*	*	*	lcl|NC_001824.1_prot_NP_078643.1_21	LCDV-1_rBRU-070	lcl|NC_005902.1_prot_YP_073538.1_29	LCDV-China_rBRU-075	*	*	*	*	*	*	*	*	*	*	*	*	*	*	*	*	*	*	*	*	*	*	*	*	*	*	*	*	*	*	*
4	4	1	*	*	*	*	*	*	*	*	*	*	*	*	lcl|NC_001824.1_prot_NP_078648.1_24	LCDV-1_rBRU-074	lcl|NC_005902.1_prot_YP_073667.1_161	LCDV-China_rBRU-079	*	*	*	*	*	*	*	*	*	*	*	*	*	*	*	*	*	*	*	*	*	*	*	*	*	*	*	*	*	*	*
4	4	1	*	*	*	*	*	*	*	*	*	*	*	*	lcl|NC_001824.1_prot_NP_078649.1_25	LCDV-1_rBRU-075	lcl|NC_005902.1_prot_YP_073666.1_160	LCDV-China_rBRU-080	*	*	*	*	*	*	*	*	*	*	*	*	*	*	*	*	*	*	*	*	*	*	*	*	*	*	*	*	*	*	*
4	4	1	*	*	*	*	*	*	*	*	*	*	*	*	lcl|NC_001824.1_prot_NP_078651.1_26	LCDV-1_rBRU-076	lcl|NC_005902.1_prot_YP_073572.1_65	LCDV-China_rBRU-081	*	*	*	*	*	*	*	*	*	*	*	*	*	*	*	*	*	*	*	*	*	*	*	*	*	*	*	*	*	*	*
4	4	1	*	*	*	*	*	*	*	*	*	*	*	*	lcl|NC_001824.1_prot_NP_078653.1_28	LCDV-1_rBRU-077	lcl|NC_005902.1_prot_YP_073548.1_40	LCDV-China_rBRU-082	*	*	*	*	*	*	*	*	*	*	*	*	*	*	*	*	*	*	*	*	*	*	*	*	*	*	*	*	*	*	*
4	4	1	*	*	*	*	*	*	*	*	*	*	*	*	lcl|NC_001824.1_prot_NP_078659.1_32	LCDV-1_rBRU-080	lcl|NC_005902.1_prot_YP_073662.1_156	LCDV-China_rBRU-085	*	*	*	*	*	*	*	*	*	*	*	*	*	*	*	*	*	*	*	*	*	*	*	*	*	*	*	*	*	*	*
4	4	1	*	*	*	*	*	*	*	*	*	*	*	*	lcl|NC_001824.1_prot_NP_078664.1_34	LCDV-1_rBRU-083	lcl|NC_005902.1_prot_YP_073664.1_158	LCDV-China_rBRU-089	*	*	*	*	*	*	*	*	*	*	*	*	*	*	*	*	*	*	*	*	*	*	*	*	*	*	*	*	*	*	*
4	4	1	*	*	*	*	*	*	*	*	*	*	*	*	lcl|NC_001824.1_prot_NP_078665.1_35	LCDV-1_rBRU-084	lcl|NC_005902.1_prot_YP_073663.1_157	LCDV-China_rBRU-090	*	*	*	*	*	*	*	*	*	*	*	*	*	*	*	*	*	*	*	*	*	*	*	*	*	*	*	*	*	*	*
4	4	1	*	*	*	*	*	*	*	*	*	*	*	*	lcl|NC_001824.1_prot_NP_078668.1_37	LCDV-1_rBRU-087	lcl|NC_005902.1_prot_YP_073617.1_111	LCDV-China_rBRU-092	*	*	*	*	*	*	*	*	*	*	*	*	*	*	*	*	*	*	*	*	*	*	*	*	*	*	*	*	*	*	*
4	4	1	*	*	*	*	*	*	*	*	*	*	*	*	lcl|NC_001824.1_prot_NP_078670.1_38	LCDV-1_rBRU-088	lcl|NC_005902.1_prot_YP_073628.1_122	LCDV-China_rBRU-093	*	*	*	*	*	*	*	*	*	*	*	*	*	*	*	*	*	*	*	*	*	*	*	*	*	*	*	*	*	*	*
4	4	1	*	*	*	*	*	*	*	*	*	*	*	*	lcl|NC_001824.1_prot_NP_078671.1_39	LCDV-1_rBRU-089	lcl|NC_005902.1_prot_YP_073577.1_70	LCDV-China_rBRU-094	*	*	*	*	*	*	*	*	*	*	*	*	*	*	*	*	*	*	*	*	*	*	*	*	*	*	*	*	*	*	*
4	4	1	*	*	*	*	*	*	*	*	*	*	*	*	lcl|NC_001824.1_prot_NP_078676.1_41	LCDV-1_rBRU-090	lcl|NC_005902.1_prot_YP_073625.1_119	LCDV-China_rBRU-095	*	*	*	*	*	*	*	*	*	*	*	*	*	*	*	*	*	*	*	*	*	*	*	*	*	*	*	*	*	*	*
4	4	1	*	*	*	*	*	*	*	*	*	*	*	*	lcl|NC_001824.1_prot_NP_078683.1_46	LCDV-1_rBRU-094	lcl|NC_005902.1_prot_YP_073715.1_211	LCDV-China_rBRU-099	*	*	*	*	*	*	*	*	*	*	*	*	*	*	*	*	*	*	*	*	*	*	*	*	*	*	*	*	*	*	*
4	4	1	*	*	*	*	*	*	*	*	*	*	*	*	lcl|NC_001824.1_prot_NP_078681.1_45	LCDV-1_rBRU-095	lcl|NC_005902.1_prot_YP_073717.1_213	LCDV-China_rBRU-100	*	*	*	*	*	*	*	*	*	*	*	*	*	*	*	*	*	*	*	*	*	*	*	*	*	*	*	*	*	*	*
4	4	1	*	*	*	*	*	*	*	*	*	*	*	*	lcl|NC_001824.1_prot_NP_078684.1_47	LCDV-1_rBRU-096	lcl|NC_005902.1_prot_YP_073655.1_149	LCDV-China_rBRU-101	*	*	*	*	*	*	*	*	*	*	*	*	*	*	*	*	*	*	*	*	*	*	*	*	*	*	*	*	*	*	*
4	4	1	*	*	*	*	*	*	*	*	*	*	*	*	lcl|NC_001824.1_prot_NP_078689.1_51	LCDV-1_rBRU-100	lcl|NC_005902.1_prot_YP_073671.1_165	LCDV-China_rBRU-106	*	*	*	*	*	*	*	*	*	*	*	*	*	*	*	*	*	*	*	*	*	*	*	*	*	*	*	*	*	*	*
4	4	0.25	*	*	*	lcl|NC_024451.1_prot_YP_009046618.1_4	lcl|NC_015780.1_prot_YP_004732824.1_41	lcl|NC_023613.1_prot_YP_009010639.1_106	*	*	lcl|NC_023615.1_prot_YP_009010864.1_103	*	*	*	*	*	*	*	*	*	*	*	*	*	*	*	*	*	*	*	*	*	*	*	*	*	*	*	*	*	*	*	*	*	*	*	*	*	*
4	4	0.25	*	*	*	lcl|NC_024451.1_prot_YP_009046636.1_22	*	*	*	*	*	*	*	*	*	*	*	*	*	*	*	*	*	lcl|KT804738.1_prot_AMM72671.1_24	lcl|KT781098.1_prot_AMM04431.1_24	*	*	*	*	lcl|NC_027778.1_prot_YP_009163832.1_71	*	*	*	*	*	*	*	*	*	*	*	*	*	*	*	*	*	*	*
4	4	1	*	*	*	*	lcl|NC_015780.1_prot_YP_004732796.1_13	*	lcl|NC_023611.1_prot_YP_009010374.1_80	lcl|NC_021901.1_prot_YP_008357372.1_74	lcl|NC_023615.1_prot_YP_009010839.1_78	*	*	*	*	*	*	*	*	*	*	*	*	*	*	*	*	*	*	*	*	*	*	*	*	*	*	*	*	*	*	*	*	*	*	*	*	*	*
4	4	1	*	*	*	*	lcl|NC_015780.1_prot_YP_004732892.1_109	lcl|NC_023613.1_prot_YP_009010702.1_169	lcl|NC_023611.1_prot_YP_009010461.1_167	*	lcl|NC_023615.1_prot_YP_009010926.1_165	*	*	*	*	*	*	*	*	*	*	*	*	*	*	*	*	*	*	*	*	*	*	*	*	*	*	*	*	*	*	*	*	*	*	*	*	*	*
4	4	1	*	*	*	*	*	lcl|NC_023613.1_prot_YP_009010565.1_32	lcl|NC_023611.1_prot_YP_009010329.1_35	lcl|NC_021901.1_prot_YP_008357334.1_36	lcl|NC_023615.1_prot_YP_009010798.1_37	*	*	*	*	*	*	*	*	*	*	*	*	*	*	*	*	*	*	*	*	*	*	*	*	*	*	*	*	*	*	*	*	*	*	*	*	*	*
4	4	1	*	*	*	*	*	*	*	*	*	*	*	*	*	*	*	*	*	*	*	*	*	*	*	*	*	*	*	*	*	*	*	*	*	*	*	*	*	*	*	*	*	*	*	*	*	*	*
4	4	1	*	*	*	*	*	*	*	*	*	*	*	*	*	*	*	*	*	*	*	*	*	*	*	*	*	*	*	*	*	*	*	*	*	*	*	*	*	*	*	*	*	*	*	*	*	*	*
4	4	1	*	*	*	*	*	*	*	*	*	*	*	*	*	*	*	*	*	*	*	*	*	*	*	*	*	*	*	*	*	*	*	*	*	*	*	*	*	*	*	*	*	*	*	*	*	*	*
4	4	1	*	*	*	*	*	*	*	*	*	*	*	*	*	*	*	*	*	*	*	*	*	*	*	*	*	*	*	*	*	*	*	*	*	*	*	*	*	*	*	*	*	*	*	*	*	*	*
4	4	1	*	*	*	*	*	*	*	*	*	*	*	*	*	*	*	*	*	*	*	*	*	*	*	*	*	*	*	*	*	*	*	*	*	*	*	*	*	*	*	*	*	*	*	*	*	*	*
4	4	1	*	*	*	*	*	*	*	*	*	*	*	*	*	*	*	*	*	*	*	*	*	*	*	*	*	*	*	*	*	*	*	*	*	*	*	*	*	*	*	*	*	*	*	*	*	*	*
4	4	1	*	*	*	*	*	*	*	*	*	*	*	*	*	*	*	*	*	*	*	*	*	*	*	*	*	*	*	*	*	*	*	*	*	*	*	*	*	*	*	*	*	*	*	*	*	*	*
4	4	1	*	*	*	*	*	*	*	*	*	*	*	*	*	*	*	*	*	*	*	*	*	*	*	*	*	*	*	*	*	*	*	*	*	*	*	*	*	*	*	*	*	*	*	*	*	*	*
4	4	1	*	*	*	*	*	*	*	*	*	*	*	*	*	*	*	*	*	*	*	*	*	*	*	*	*	*	*	*	*	*	*	*	*	*	*	*	*	*	*	*	*	*	*	*	*	*	*
4	4	1	*	*	*	*	*	*	*	*	*	*	*	*	*	*	*	*	*	*	*	*	*	*	*	*	*	*	*	*	*	*	*	*	*	*	*	*	*	*	*	*	*	*	*	*	*	*	*
4	4	1	*	*	*	*	*	*	*	*	*	*	*	*	*	*	*	*	*	*	*	*	*	*	*	*	*	*	*	*	*	*	*	*	*	*	*	*	*	*	*	*	*	*	*	*	*	*	*
4	4	1	*	*	*	*	*	*	*	*	*	*	*	*	*	*	*	*	*	*	*	*	*	*	*	*	*	*	*	*	*	*	*	*	*	*	*	*	*	*	*	*	*	*	*	*	*	*	*
4	4	1	*	*	*	*	*	*	*	*	*	*	*	*	*	*	*	*	*	*	*	*	*	*	*	*	*	*	*	*	*	*	*	*	*	*	*	*	*	*	*	*	*	*	*	*	*	*	*
4	4	1	*	*	*	*	*	*	*	*	*	*	*	*	*	*	*	*	*	*	*	*	*	*	*	*	*	*	*	*	*	*	*	*	*	*	*	*	*	*	*	*	*	*	*	*	*	*	*
4	4	1	*	*	*	*	*	*	*	*	*	*	*	*	*	*	*	*	*	*	*	*	*	*	*	*	*	*	*	*	*	*	*	*	*	*	*	*	*	*	*	*	*	*	*	*	*	*	*
4	4	1	*	*	*	*	*	*	*	*	*	*	*	*	*	*	*	*	*	*	*	*	*	*	*	*	*	*	*	*	*	*	*	*	*	*	*	*	*	*	*	*	*	*	*	*	*	*	*
4	4	1	*	*	*	*	*	*	*	*	*	*	*	*	*	*	*	*	*	*	*	*	*	*	*	*	*	*	*	*	*	*	*	*	*	*	*	*	*	*	*	*	*	*	*	*	*	*	*
4	4	1	*	*	*	*	*	*	*	*	*	*	*	*	*	*	*	*	*	*	*	*	*	*	*	*	*	*	*	*	*	*	*	*	*	*	*	*	*	*	*	*	*	*	*	*	*	*	*
4	4	1	*	*	*	*	*	*	*	*	*	*	*	*	*	*	*	*	*	*	*	*	*	*	*	*	*	*	*	*	*	*	*	*	*	*	*	*	*	*	*	*	*	*	*	*	*	*	*
4	4	1	*	*	*	*	*	*	*	*	*	*	*	*	*	*	*	*	*	*	*	*	*	*	*	*	*	*	*	*	*	*	*	*	*	*	*	*	*	*	*	*	*	*	*	*	*	*	*
4	4	1	*	*	*	*	*	*	*	*	*	*	*	*	*	*	*	*	*	*	*	*	*	*	*	*	*	*	*	*	*	*	*	*	*	*	*	*	*	*	*	*	*	*	*	*	*	*	*
4	4	1	*	*	*	*	*	*	*	*	*	*	*	*	*	*	*	*	*	*	*	*	*	*	*	*	*	*	*	*	*	*	*	*	*	*	*	*	*	*	*	*	*	*	*	*	*	*	*
4	4	1	*	*	*	*	*	*	*	*	*	*	*	*	*	*	*	*	*	*	*	*	*	*	*	*	*	*	*	*	*	*	*	*	*	*	*	*	*	*	*	*	*	*	*	*	*	*	*
4	4	1	*	*	*	*	*	*	*	*	*	*	*	*	*	*	*	*	*	*	*	*	*	*	*	*	*	*	*	*	*	*	*	*	*	*	*	*	*	*	*	*	*	*	*	lcl|NC_017940.1_prot_YP_006347598.1_7	lcl|KT989884.1_prot_AMZ04837.1_7	lcl|KT989885.1_prot_AMZ04972.1_7	*
4	4	1	*	*	*	*	*	*	*	*	*	*	*	*	*	*	*	*	*	*	*	*	*	*	*	*	*	*	*	*	*	*	*	*	*	*	*	*	*	*	*	*	*	*	*	lcl|NC_017940.1_prot_YP_006347605.1_14	lcl|KT989884.1_prot_AMZ04844.1_14	lcl|KT989885.1_prot_AMZ04979.1_14	*
4	4	1	*	*	*	*	*	*	*	*	*	*	*	*	*	*	*	*	*	*	*	*	*	*	*	*	*	*	*	*	*	*	*	*	*	*	lcl|AF389451.1_prot_ABB92291.1_28	*	*	*	*	*	*	*	*	lcl|NC_017940.1_prot_YP_006347652.1_61	lcl|KT989884.1_prot_AMZ04890.1_60	lcl|KT989885.1_prot_AMZ05026.1_61	*
4	4	1	*	*	*	*	*	*	*	*	*	*	*	*	*	*	*	*	*	*	*	*	*	*	*	*	*	*	*	*	*	*	*	*	*	*	*	*	*	*	*	*	*	*	*	lcl|NC_017940.1_prot_YP_006347657.1_66	lcl|KT989884.1_prot_AMZ04895.1_65	lcl|KT989885.1_prot_AMZ05031.1_66	*
4	4	1	*	*	*	*	*	*	*	*	*	*	*	*	*	*	*	*	*	*	*	*	*	*	*	*	*	*	*	*	*	*	*	*	*	*	*	*	*	*	*	*	*	*	*	lcl|NC_017940.1_prot_YP_006347671.1_80	lcl|KT989884.1_prot_AMZ04909.1_79	lcl|KT989885.1_prot_AMZ05045.1_80	*
4	4	1	*	*	*	*	*	*	*	*	*	*	*	*	*	*	*	*	*	*	*	*	*	*	*	*	*	*	*	*	*	*	*	lcl|KP056312.1_prot_AIW68591.1_100	*	*	*	*	*	*	*	*	*	*	*	lcl|NC_017940.1_prot_YP_006347718.1_127	lcl|KT989884.1_prot_AMZ04956.1_126	lcl|KT989885.1_prot_AMZ05092.1_127	*
4	4	1	*	*	*	*	*	*	*	*	*	*	*	*	*	*	*	*	*	*	*	*	*	*	*	*	*	*	*	*	*	*	*	*	*	*	*	*	*	lcl|JQ231222.1_prot_AFA45005.1_102	*	*	*	*	*	lcl|NC_017940.1_prot_YP_006347721.1_130	lcl|KT989884.1_prot_AMZ04959.1_129	lcl|KT989885.1_prot_AMZ05095.1_130	*
4	4	1	*	*	*	*	*	*	*	*	*	*	*	*	*	*	*	*	*	*	*	*	*	*	*	*	*	*	*	*	*	*	*	*	*	*	*	TFV-Unk_rBRU-007	*	*	*	*	*	*	*	lcl|NC_017940.1_prot_YP_006347722.1_131	lcl|KT989884.1_prot_AMZ04960.1_130	lcl|KT989885.1_prot_AMZ05096.1_131	*
4	4	1	*	*	*	*	*	*	*	*	*	*	*	*	*	*	*	*	lcl|NC_003494.1_prot_NP_612239.1_17	ISKNV-Unk_rBRU-017	*	*	*	lcl|KT804738.1_prot_AMM72665.1_19	lcl|KT781098.1_prot_AMM04426.1_19	*	*	*	*	*	*	*	*	*	*	*	*	*	*	*	*	*	*	*	*	*	*	*	*
4	4	1	*	*	*	*	*	*	*	*	*	*	*	*	*	*	*	*	*	*	*	*	*	lcl|KT804738.1_prot_AMM72689.1_55	lcl|KT781098.1_prot_AMM04460.1_55	*	*	lcl|AY532606.1_prot_AAT71862.1_47	RBIV-KOR_TY1_rBRU-048	*	*	*	*	*	*	*	*	*	*	*	*	*	*	*	*	*	*	*	*
4	4	1	*	*	*	*	*	*	*	*	*	*	*	*	*	*	*	*	*	*	lcl|KC244182.1_prot_AGG37950.1_71	*	*	lcl|KT804738.1_prot_AMM72704.1_78	lcl|KT781098.1_prot_AMM04483.1_80	*	*	lcl|AY532606.1_prot_AAT71884.1_69	*	*	*	*	*	*	*	*	*	*	*	*	*	*	*	*	*	*	*	*	*
4	4	1	*	*	*	*	*	*	*	*	*	*	*	*	*	*	*	*	*	*	*	*	*	lcl|KT804738.1_prot_AMM72725.1_104	lcl|KT781098.1_prot_AMM04537.1_103	*	*	lcl|AY532606.1_prot_AAT71904.1_89	RBIV-KOR_TY1_rBRU-089	*	*	*	*	*	*	*	*	*	*	*	*	*	*	*	*	*	*	*	*
4	4	1	*	*	*	*	*	*	*	*	*	*	*	*	*	*	*	*	lcl|NC_003494.1_prot_NP_612314.1_92	*	lcl|KC244182.1_prot_AGG37967.1_88	*	*	*	lcl|KT781098.1_prot_AMM04535.1_98	lcl|AY894343.1_prot_AAX82398.1_89	*	*	*	*	*	*	*	*	*	*	*	*	*	*	*	*	*	*	*	*	*	*	*
4	4	1	*	*	*	*	*	*	*	*	*	*	*	*	*	*	*	*	lcl|NC_003494.1_prot_NP_612329.1_107	*	lcl|KC244182.1_prot_AGG37982.1_103	*	*	*	lcl|KT781098.1_prot_AMM04538.1_115	lcl|AY894343.1_prot_AAX82413.1_104	*	*	*	*	*	*	*	*	*	*	*	*	*	*	*	*	*	*	*	*	*	*	*
4	4	0.25	*	*	*	*	*	*	*	*	*	*	*	*	*	*	*	*	lcl|NC_003494.1_prot_NP_612292.1_70	ISKNV-Unk_rBRU-068	lcl|KC244182.1_prot_AGG37948.1_69	*	*	*	*	*	*	lcl|AY532606.1_prot_AAT71881.1_66	*	*	*	*	*	*	*	*	*	*	*	*	*	*	*	*	*	*	*	*	*
4	4	1	*	*	*	*	*	*	*	*	*	*	*	*	*	*	*	*	*	*	*	*	*	*	*	*	*	*	*	*	lcl|NC_005946.1_prot_YP_031628.1_50	FV-3_rBRU-049	*	*	*	*	lcl|AF389451.1_prot_ABB92312.1_52	TFV-Unk_rBRU-052	*	*	*	*	*	*	*	*	*	*	*
4	4	1	*	*	*	*	*	*	*	*	*	*	*	*	*	*	*	*	*	*	*	*	*	*	*	*	*	*	*	*	lcl|NC_005946.1_prot_YP_031635.1_57	FV-3_rBRU-055	lcl|KJ538546.1_prot_AIX94614.1_42	*	*	lcl|KJ175144.1_prot_SSMEgorf56R_55	*	*	*	*	*	*	*	*	*	*	*	*	*
4	4	1	*	*	*	*	*	*	*	*	*	*	*	*	*	*	*	*	*	*	*	*	*	*	*	*	*	*	*	*	lcl|NC_005946.1_prot_YP_031677.1_99	FV-3_rBRU-098	lcl|KJ538546.1_prot_AIX94646.1_74	*	*	lcl|KJ175144.1_prot_SSMEgorf98R_95	*	*	*	*	*	*	*	*	*	*	*	*	*
3	3	1	*	lcl|NC_003038.1_prot_NP_149558.1_96	IIV-6_rBRU-034	lcl|NC_024451.1_prot_YP_009046732.1_118	*	*	*	*	*	*	*	*	*	*	*	*	*	*	*	*	*	*	*	*	*	*	*	*	*	*	*	*	*	*	*	*	*	*	*	*	*	*	*	*	*	*	*
3	3	1	*	lcl|NC_003038.1_prot_NP_149497.1_35	IIV-6_rBRU-010	lcl|NC_024451.1_prot_YP_009046810.1_196	*	*	*	*	*	*	*	*	*	*	*	*	*	*	*	*	*	*	*	*	*	*	*	*	*	*	*	*	*	*	*	*	*	*	*	*	*	*	*	*	*	*	*
3	3	1	*	lcl|NC_003038.1_prot_NP_149504.1_42	IIV-6_rBRU-012	lcl|NC_024451.1_prot_YP_009046778.1_164	*	*	*	*	*	*	*	*	*	*	*	*	*	*	*	*	*	*	*	*	*	*	*	*	*	*	*	*	*	*	*	*	*	*	*	*	*	*	*	*	*	*	*
3	3	1	*	lcl|NC_003038.1_prot_NP_149505.1_43	IIV-6_rBRU-013	lcl|NC_024451.1_prot_YP_009046779.1_165	*	*	*	*	*	*	*	*	*	*	*	*	*	*	*	*	*	*	*	*	*	*	*	*	*	*	*	*	*	*	*	*	*	*	*	*	*	*	*	*	*	*	*
3	3	1	*	lcl|NC_003038.1_prot_NP_149506.1_44	IIV-6_rBRU-014	lcl|NC_024451.1_prot_YP_009046758.1_144	*	*	*	*	*	*	*	*	*	*	*	*	*	*	*	*	*	*	*	*	*	*	*	*	*	*	*	*	*	*	*	*	*	*	*	*	*	*	*	*	*	*	*
3	3	1	*	lcl|NC_003038.1_prot_NP_149519.1_57	IIV-6_rBRU-019	lcl|NC_024451.1_prot_YP_009046807.1_193	*	*	*	*	*	*	*	*	*	*	*	*	*	*	*	*	*	*	*	*	*	*	*	*	*	*	*	*	*	*	*	*	*	*	*	*	*	*	*	*	*	*	*
3	3	1	*	lcl|NC_003038.1_prot_NP_149524.1_62	IIV-6_rBRU-021	lcl|NC_024451.1_prot_YP_009046759.1_145	*	*	*	*	*	*	*	*	*	*	*	*	*	*	*	*	*	*	*	*	*	*	*	*	*	*	*	*	*	*	*	*	*	*	*	*	*	*	*	*	*	*	*
3	3	1	*	lcl|NC_003038.1_prot_NP_149532.1_70	IIV-6_rBRU-025	lcl|NC_024451.1_prot_YP_009046690.1_76	*	*	*	*	*	*	*	*	*	*	*	*	*	*	*	*	*	*	*	*	*	*	*	*	*	*	*	*	*	*	*	*	*	*	*	*	*	*	*	*	*	*	*
3	3	1	*	lcl|NC_003038.1_prot_NP_149534.1_72	IIV-6_rBRU-026	lcl|NC_024451.1_prot_YP_009046736.1_122	*	*	*	*	*	*	*	*	*	*	*	*	*	*	*	*	*	*	*	*	*	*	*	*	*	*	*	*	*	*	*	*	*	*	*	*	*	*	*	*	*	*	*
3	3	1	*	lcl|NC_003038.1_prot_NP_149540.1_78	IIV-6_rBRU-028	lcl|NC_024451.1_prot_YP_009046713.1_99	*	*	*	*	*	*	*	*	*	*	*	*	*	*	*	*	*	*	*	*	*	*	*	*	*	*	*	*	*	*	*	*	*	*	*	*	*	*	*	*	*	*	*
3	3	1	*	lcl|NC_003038.1_prot_NP_149545.1_83	IIV-6_rBRU-029	*	*	*	lcl|NC_023611.1_prot_YP_009010308.1_14	*	*	*	*	*	*	*	*	*	*	*	*	*	*	*	*	*	*	*	*	*	*	*	*	*	*	*	*	*	*	*	*	*	*	*	*	*	*	*	*
3	3	1	*	lcl|NC_003038.1_prot_NP_149559.1_97	IIV-6_rBRU-035	lcl|NC_024451.1_prot_YP_009046709.1_95	*	*	*	*	*	*	*	*	*	*	*	*	*	*	*	*	*	*	*	*	*	*	*	*	*	*	*	*	*	*	*	*	*	*	*	*	*	*	*	*	*	*	*
3	3	1	*	lcl|NC_003038.1_prot_NP_149561.1_99	IIV-6_rBRU-036	lcl|NC_024451.1_prot_YP_009046762.1_148	*	*	*	*	*	*	*	*	*	*	*	*	*	*	*	*	*	*	*	*	*	*	*	*	*	*	*	*	*	*	*	*	*	*	*	*	*	*	*	*	*	*	*
3	3	1	*	lcl|NC_003038.1_prot_NP_149570.1_108	IIV-6_rBRU-041	lcl|NC_024451.1_prot_YP_009046791.1_177	*	*	*	*	*	*	*	*	*	*	*	*	*	*	*	*	*	*	*	*	*	*	*	*	*	*	*	*	*	*	*	*	*	*	*	*	*	*	*	*	*	*	*
3	3	1	*	lcl|NC_003038.1_prot_NP_149573.1_111	IIV-6_rBRU-042	lcl|NC_024451.1_prot_YP_009046789.1_175	*	*	*	*	*	*	*	*	*	*	*	*	*	*	*	*	*	*	*	*	*	*	*	*	*	*	*	*	*	*	*	*	*	*	*	*	*	*	*	*	*	*	*
3	3	1	*	lcl|NC_003038.1_prot_NP_149579.1_117	IIV-6_rBRU-046	lcl|NC_024451.1_prot_YP_009046786.1_172	*	*	*	*	*	*	*	*	*	*	*	*	*	*	*	*	*	*	*	*	*	*	*	*	*	*	*	*	*	*	*	*	*	*	*	*	*	*	*	*	*	*	*
3	3	1	*	lcl|NC_003038.1_prot_NP_149584.1_122	IIV-6_rBRU-050	*	*	*	*	*	*	*	*	*	*	*	*	*	*	*	*	*	*	*	*	*	*	*	*	lcl|NC_027778.1_prot_YP_009163864.1_103	*	*	*	*	*	*	*	*	*	*	*	*	*	*	*	*	*	*	*
3	3	1	*	lcl|NC_003038.1_prot_NP_149585.1_123	IIV-6_rBRU-051	lcl|NC_024451.1_prot_YP_009046780.1_166	*	*	*	*	*	*	*	*	*	*	*	*	*	*	*	*	*	*	*	*	*	*	*	*	*	*	*	*	*	*	*	*	*	*	*	*	*	*	*	*	*	*	*
3	3	1	*	lcl|NC_003038.1_prot_NP_149589.1_127	IIV-6_rBRU-053	lcl|NC_024451.1_prot_YP_009046664.1_50	*	*	*	*	*	*	*	*	*	*	*	*	*	*	*	*	*	*	*	*	*	*	*	*	*	*	*	*	*	*	*	*	*	*	*	*	*	*	*	*	*	*	*
3	3	1	*	lcl|NC_003038.1_prot_NP_149593.1_131	IIV-6_rBRU-055	lcl|NC_024451.1_prot_YP_009046661.1_47	*	*	*	*	*	*	*	*	*	*	*	*	*	*	*	*	*	*	*	*	*	*	*	*	*	*	*	*	*	*	*	*	*	*	*	*	*	*	*	*	*	*	*
3	3	1	*	lcl|NC_003038.1_prot_NP_149595.1_133	IIV-6_rBRU-056	lcl|NC_024451.1_prot_YP_009046660.1_46	*	*	*	*	*	*	*	*	*	*	*	*	*	*	*	*	*	*	*	*	*	*	*	*	*	*	*	*	*	*	*	*	*	*	*	*	*	*	*	*	*	*	*
3	3	1	*	lcl|NC_003038.1_prot_NP_149604.1_142	IIV-6_rBRU-062	lcl|NC_024451.1_prot_YP_009046689.1_75	*	*	*	*	*	*	*	*	*	*	*	*	*	*	*	*	*	*	*	*	*	*	*	*	*	*	*	*	*	*	*	*	*	*	*	*	*	*	*	*	*	*	*
3	3	1	*	lcl|NC_003038.1_prot_NP_149608.1_146	IIV-6_rBRU-065	lcl|NC_024451.1_prot_YP_009046683.1_69	*	*	*	*	*	*	*	*	*	*	*	*	*	*	*	*	*	*	*	*	*	*	*	*	*	*	*	*	*	*	*	*	*	*	*	*	*	*	*	*	*	*	*
3	3	1	*	lcl|NC_003038.1_prot_NP_149612.1_150	IIV-6_rBRU-068	lcl|NC_024451.1_prot_YP_009046746.1_132	*	*	*	*	*	*	*	*	*	*	*	*	*	*	*	*	*	*	*	*	*	*	*	*	*	*	*	*	*	*	*	*	*	*	*	*	*	*	*	*	*	*	*
3	3	1	*	lcl|NC_003038.1_prot_NP_149635.1_173	IIV-6_rBRU-079	lcl|NC_024451.1_prot_YP_009046697.1_83	*	*	*	*	*	*	*	*	*	*	*	*	*	*	*	*	*	*	*	*	*	*	*	*	*	*	*	*	*	*	*	*	*	*	*	*	*	*	*	*	*	*	*
3	3	1	*	lcl|NC_003038.1_prot_NP_149666.1_204	IIV-6_rBRU-092	lcl|NC_024451.1_prot_YP_009046781.1_167	*	*	*	*	*	*	*	*	*	*	*	*	*	*	*	*	*	*	*	*	*	*	*	*	*	*	*	*	*	*	*	*	*	*	*	*	*	*	*	*	*	*	*
3	3	1	*	lcl|NC_003038.1_prot_NP_149669.1_207	IIV-6_rBRU-094	lcl|NC_024451.1_prot_YP_009046710.1_96	*	*	*	*	*	*	*	*	*	*	*	*	*	*	*	*	*	*	*	*	*	*	*	*	*	*	*	*	*	*	*	*	*	*	*	*	*	*	*	*	*	*	*
3	3	1	*	lcl|NC_003038.1_prot_NP_149676.1_214	IIV-6_rBRU-098	lcl|NC_024451.1_prot_YP_009046655.1_41	*	*	*	*	*	*	*	*	*	*	*	*	*	*	*	*	*	*	*	*	*	*	*	*	*	*	*	*	*	*	*	*	*	*	*	*	*	*	*	*	*	*	*
3	3	1	*	lcl|NC_003038.1_prot_NP_149679.1_217	IIV-6_rBRU-099	lcl|NC_024451.1_prot_YP_009046656.1_42	*	*	*	*	*	*	*	*	*	*	*	*	*	*	*	*	*	*	*	*	*	*	*	*	*	*	*	*	*	*	*	*	*	*	*	*	*	*	*	*	*	*	*
3	3	1	*	lcl|NC_003038.1_prot_NP_149681.1_219	IIV-6_rBRU-100	lcl|NC_024451.1_prot_YP_009046771.1_157	*	*	*	*	*	*	*	*	*	*	*	*	*	*	*	*	*	*	*	*	*	*	*	*	*	*	*	*	*	*	*	*	*	*	*	*	*	*	*	*	*	*	*
3	3	1	*	lcl|NC_003038.1_prot_NP_149689.1_227	IIV-6_rBRU-104	lcl|NC_024451.1_prot_YP_009046695.1_81	*	*	*	*	*	*	*	*	*	*	*	*	*	*	*	*	*	*	*	*	*	*	*	*	*	*	*	*	*	*	*	*	*	*	*	*	*	*	*	*	*	*	*
3	3	1	*	lcl|NC_003038.1_prot_NP_149695.1_233	IIV-6_rBRU-108	lcl|NC_024451.1_prot_YP_009046631.1_17	*	*	*	*	*	*	*	*	*	*	*	*	*	*	*	*	*	*	*	*	*	*	*	*	*	*	*	*	*	*	*	*	*	*	*	*	*	*	*	*	*	*	*
3	3	1	*	lcl|NC_003038.1_prot_NP_149709.1_247	IIV-6_rBRU-117	lcl|NC_024451.1_prot_YP_009046620.1_6	*	*	*	*	*	*	*	*	*	*	*	*	*	*	*	*	*	*	*	*	*	*	*	*	*	*	*	*	*	*	*	*	*	*	*	*	*	*	*	*	*	*	*
3	3	1	*	lcl|NC_003038.1_prot_NP_149712.1_250	IIV-6_rBRU-119	lcl|NC_024451.1_prot_YP_009046693.1_79	*	*	*	*	*	*	*	*	*	*	*	*	*	*	*	*	*	*	*	*	*	*	*	*	*	*	*	*	*	*	*	*	*	*	*	*	*	*	*	*	*	*	*
3	3	1	*	lcl|NC_003038.1_prot_NP_149716.1_254	IIV-6_rBRU-122	lcl|NC_024451.1_prot_YP_009046731.1_117	*	*	*	*	*	*	*	*	*	*	*	*	*	*	*	*	*	*	*	*	*	*	*	*	*	*	*	*	*	*	*	*	*	*	*	*	*	*	*	*	*	*	*
3	3	1	*	lcl|NC_003038.1_prot_NP_149717.1_255	IIV-6_rBRU-123	lcl|NC_024451.1_prot_YP_009046730.1_116	*	*	*	*	*	*	*	*	*	*	*	*	*	*	*	*	*	*	*	*	*	*	*	*	*	*	*	*	*	*	*	*	*	*	*	*	*	*	*	*	*	*	*
3	3	1	*	lcl|NC_003038.1_prot_NP_149724.1_262	IIV-6_rBRU-125	lcl|NC_024451.1_prot_YP_009046814.1_200	*	*	*	*	*	*	*	*	*	*	*	*	*	*	*	*	*	*	*	*	*	*	*	*	*	*	*	*	*	*	*	*	*	*	*	*	*	*	*	*	*	*	*
3	3	1	*	lcl|NC_003038.1_prot_NP_149748.1_286	IIV-6_rBRU-132	lcl|NC_024451.1_prot_YP_009046816.1_202	*	*	*	*	*	*	*	*	*	*	*	*	*	*	*	*	*	*	*	*	*	*	*	*	*	*	*	*	*	*	*	*	*	*	*	*	*	*	*	*	*	*	*
3	3	1	*	lcl|NC_003038.1_prot_NP_149758.1_296	IIV-6_rBRU-136	lcl|NC_024451.1_prot_YP_009046725.1_111	*	*	*	*	*	*	*	*	*	*	*	*	*	*	*	*	*	*	*	*	*	*	*	*	*	*	*	*	*	*	*	*	*	*	*	*	*	*	*	*	*	*	*
3	3	1	*	lcl|NC_003038.1_prot_NP_149765.1_303	IIV-6_rBRU-139	lcl|NC_024451.1_prot_YP_009046768.1_154	*	*	*	*	*	*	*	*	*	*	*	*	*	*	*	*	*	*	*	*	*	*	*	*	*	*	*	*	*	*	*	*	*	*	*	*	*	*	*	*	*	*	*
3	3	1	*	lcl|NC_003038.1_prot_NP_149780.1_318	IIV-6_rBRU-147	lcl|NC_024451.1_prot_YP_009046805.1_191	*	*	*	*	*	*	*	*	*	*	*	*	*	*	*	*	*	*	*	*	*	*	*	*	*	*	*	*	*	*	*	*	*	*	*	*	*	*	*	*	*	*	*
3	3	1	*	lcl|NC_003038.1_prot_NP_149795.1_333	IIV-6_rBRU-151	lcl|NC_024451.1_prot_YP_009046765.1_151	*	*	*	*	*	*	*	*	*	*	*	*	*	*	*	*	*	*	*	*	*	*	*	*	*	*	*	*	*	*	*	*	*	*	*	*	*	*	*	*	*	*	*
3	3	1	*	lcl|NC_003038.1_prot_NP_149798.1_336	IIV-6_rBRU-152	lcl|NC_024451.1_prot_YP_009046764.1_150	*	*	*	*	*	*	*	*	*	*	*	*	*	*	*	*	*	*	*	*	*	*	*	*	*	*	*	*	*	*	*	*	*	*	*	*	*	*	*	*	*	*	*
3	3	1	*	lcl|NC_003038.1_prot_NP_149806.1_344	IIV-6_rBRU-157	lcl|NC_024451.1_prot_YP_009046766.1_152	*	*	*	*	*	*	*	*	*	*	*	*	*	*	*	*	*	*	*	*	*	*	*	*	*	*	*	*	*	*	*	*	*	*	*	*	*	*	*	*	*	*	*
3	3	1	*	lcl|NC_003038.1_prot_NP_149811.1_349	IIV-6_rBRU-159	lcl|NC_024451.1_prot_YP_009046643.1_29	*	*	*	*	*	*	*	*	*	*	*	*	*	*	*	*	*	*	*	*	*	*	*	*	*	*	*	*	*	*	*	*	*	*	*	*	*	*	*	*	*	*	*
3	3	1	*	lcl|NC_003038.1_prot_NP_149822.1_360	IIV-6_rBRU-166	lcl|NC_024451.1_prot_YP_009046794.1_180	*	*	*	*	*	*	*	*	*	*	*	*	*	*	*	*	*	*	*	*	*	*	*	*	*	*	*	*	*	*	*	*	*	*	*	*	*	*	*	*	*	*	*
3	3	1	*	lcl|NC_003038.1_prot_NP_149829.1_367	IIV-6_rBRU-168	lcl|NC_024451.1_prot_YP_009046635.1_21	*	*	*	*	*	*	*	*	*	*	*	*	*	*	*	*	*	*	*	*	*	*	*	*	*	*	*	*	*	*	*	*	*	*	*	*	*	*	*	*	*	*	*
3	3	1	*	lcl|NC_003038.1_prot_NP_149831.1_369	IIV-6_rBRU-169	*	*	lcl|NC_023613.1_prot_YP_009010554.1_21	*	*	*	*	*	*	*	*	*	*	*	*	*	*	*	*	*	*	*	*	*	*	*	*	*	*	*	*	*	*	*	*	*	*	*	*	*	*	*	*	*
3	3	1	*	lcl|NC_003038.1_prot_NP_149836.1_374	IIV-6_rBRU-171	lcl|NC_024451.1_prot_YP_009046616.1_2	*	*	*	*	*	*	*	*	*	*	*	*	*	*	*	*	*	*	*	*	*	*	*	*	*	*	*	*	*	*	*	*	*	*	*	*	*	*	*	*	*	*	*
3	3	1	*	lcl|NC_003038.1_prot_NP_149837.1_375	IIV-6_rBRU-172	lcl|NC_024451.1_prot_YP_009046785.1_171	*	*	*	*	*	*	*	*	*	*	*	*	*	*	*	*	*	*	*	*	*	*	*	*	*	*	*	*	*	*	*	*	*	*	*	*	*	*	*	*	*	*	*
3	3	1	*	lcl|NC_003038.1_prot_NP_149847.1_385	IIV-6_rBRU-176	*	*	*	*	*	lcl|NC_023615.1_prot_YP_009010765.1_4	*	*	*	*	*	*	*	*	*	*	*	*	*	*	*	*	*	*	*	*	*	*	*	*	*	*	*	*	*	*	*	*	*	*	*	*	*	*
3	3	1	*	lcl|NC_003038.1_prot_NP_149848.1_386	IIV-6_rBRU-177	lcl|NC_024451.1_prot_YP_009046739.1_125	*	*	*	*	*	*	*	*	*	*	*	*	*	*	*	*	*	*	*	*	*	*	*	*	*	*	*	*	*	*	*	*	*	*	*	*	*	*	*	*	*	*	*
3	3	1	*	lcl|NC_003038.1_prot_NP_149872.1_410	IIV-6_rBRU-187	lcl|NC_024451.1_prot_YP_009046678.1_64	*	*	*	*	*	*	*	*	*	*	*	*	*	*	*	*	*	*	*	*	*	*	*	*	*	*	*	*	*	*	*	*	*	*	*	*	*	*	*	*	*	*	*
3	3	1	*	lcl|NC_003038.1_prot_NP_149886.1_424	IIV-6_rBRU-193	lcl|NC_024451.1_prot_YP_009046773.1_159	*	*	*	*	*	*	*	*	*	*	*	*	*	*	*	*	*	*	*	*	*	*	*	*	*	*	*	*	*	*	*	*	*	*	*	*	*	*	*	*	*	*	*
3	3	1	*	lcl|NC_003038.1_prot_NP_149899.1_437	IIV-6_rBRU-196	lcl|NC_024451.1_prot_YP_009046800.1_186	*	*	*	*	*	*	*	*	*	*	*	*	*	*	*	*	*	*	*	*	*	*	*	*	*	*	*	*	*	*	*	*	*	*	*	*	*	*	*	*	*	*	*
3	3	1	*	lcl|NC_003038.1_prot_NP_149914.1_452	IIV-6_rBRU-202	lcl|NC_024451.1_prot_YP_009046641.1_27	*	*	*	*	*	*	*	*	*	*	*	*	*	*	*	*	*	*	*	*	*	*	*	*	*	*	*	*	*	*	*	*	*	*	*	*	*	*	*	*	*	*	*
3	3	1	*	lcl|NC_003038.1_prot_NP_149917.1_455	IIV-6_rBRU-204	lcl|NC_024451.1_prot_YP_009046621.1_7	*	*	*	*	*	*	*	*	*	*	*	*	*	*	*	*	*	*	*	*	*	*	*	*	*	*	*	*	*	*	*	*	*	*	*	*	*	*	*	*	*	*	*
3	3	1	*	lcl|NC_003038.1_prot_NP_149920.1_458	IIV-6_rBRU-205	lcl|NC_024451.1_prot_YP_009046684.1_70	*	*	*	*	*	*	*	*	*	*	*	*	*	*	*	*	*	*	*	*	*	*	*	*	*	*	*	*	*	*	*	*	*	*	*	*	*	*	*	*	*	*	*
3	3	1	*	lcl|NC_003038.1_prot_NP_149926.1_464	IIV-6_rBRU-208	lcl|NC_024451.1_prot_YP_009046673.1_59	*	*	*	*	*	*	*	*	*	*	*	*	*	*	*	*	*	*	*	*	*	*	*	*	*	*	*	*	*	*	*	*	*	*	*	*	*	*	*	*	*	*	*
3	3	1	DIV1_206R_175039:175467	*	*	*	*	*	*	*	*	*	lcl|NC_008187.1_prot_YP_654691.1_119	IIV-3-119	*	*	*	*	*	*	*	*	*	*	*	*	*	*	*	*	*	*	*	*	*	*	*	*	*	*	*	*	*	*	*	*	*	*	*
3	3	1	*	*	*	*	*	*	*	*	*	*	*	*	lcl|NC_001824.1_prot_NP_078723.1_71	*	lcl|NC_005902.1_prot_YP_073708.1_204	LCDV-China_rBRU-020	*	*	*	*	*	*	*	*	*	*	*	*	*	*	*	*	*	*	*	*	*	*	*	*	*	*	*	*	*	*	*
3	3	1	*	*	*	*	*	*	*	*	*	*	*	*	*	*	lcl|NC_005902.1_prot_YP_025103.1_86	LCDV-China_rBRU-086	*	*	*	*	*	*	*	*	*	*	*	lcl|NC_027778.1_prot_YP_009163767.1_6	*	*	*	*	*	*	*	*	*	*	*	*	*	*	*	*	*	*	*
3	3	1	*	*	*	*	*	*	*	*	*	*	*	*	*	*	lcl|NC_005902.1_prot_YP_073578.1_71	LCDV-China_rBRU-125	*	*	*	*	*	*	*	*	*	*	*	lcl|NC_027778.1_prot_YP_009163815.1_54	*	*	*	*	*	*	*	*	*	*	*	*	*	*	*	*	*	*	*
3	3	1	*	*	*	*	*	*	*	*	*	*	*	*	lcl|NC_001824.1_prot_NP_078736.1_82	*	lcl|NC_005902.1_prot_YP_073612.1_106	LCDV-China_rBRU-136	*	*	*	*	*	*	*	*	*	*	*	*	*	*	*	*	*	*	*	*	*	*	*	*	*	*	*	*	*	*	*
3	3	1	*	*	*	*	*	*	*	*	*	*	*	*	*	*	lcl|NC_005902.1_prot_YP_073712.1_208	LCDV-China_rBRU-167	*	*	*	*	*	*	*	*	*	*	*	lcl|NC_027778.1_prot_YP_009163787.1_26	*	*	*	*	*	*	*	*	*	*	*	*	*	*	*	*	*	*	*
3	3	1	*	*	*	*	*	*	*	*	*	*	*	*	*	LCDV-1_rBRU-019	*	*	*	*	*	*	*	*	*	*	*	*	*	*	*	*	*	*	*	*	*	*	*	*	*	*	*	*	*	*	*	*	*
3	3	1	*	*	*	lcl|NC_024451.1_prot_YP_009046654.1_40	lcl|NC_015780.1_prot_YP_004732785.1_2	lcl|NC_023613.1_prot_YP_009010604.1_71	*	*	*	*	*	*	*	*	*	*	*	*	*	*	*	*	*	*	*	*	*	*	*	*	*	*	*	*	*	*	*	*	*	*	*	*	*	*	*	*	*
3	3	1	*	*	*	*	lcl|NC_015780.1_prot_YP_004732952.1_169	lcl|NC_023613.1_prot_YP_009010579.1_46	lcl|NC_023611.1_prot_YP_009010337.1_43	*	*	*	*	*	*	*	*	*	*	*	*	*	*	*	*	*	*	*	*	*	*	*	*	*	*	*	*	*	*	*	*	*	*	*	*	*	*	*	*
3	3	1	*	*	*	*	lcl|NC_015780.1_prot_YP_004732964.1_181	lcl|NC_023613.1_prot_YP_009010590.1_57	lcl|NC_023611.1_prot_YP_009010348.1_54	*	*	*	*	*	*	*	*	*	*	*	*	*	*	*	*	*	*	*	*	*	*	*	*	*	*	*	*	*	*	*	*	*	*	*	*	*	*	*	*
3	3	1	*	*	*	*	lcl|NC_015780.1_prot_YP_004732856.1_73	lcl|NC_023613.1_prot_YP_009010668.1_135	lcl|NC_023611.1_prot_YP_009010435.1_141	*	*	*	*	*	*	*	*	*	*	*	*	*	*	*	*	*	*	*	*	*	*	*	*	*	*	*	*	*	*	*	*	*	*	*	*	*	*	*	*
3	3	1	*	*	*	*	lcl|NC_015780.1_prot_YP_004732872.1_89	lcl|NC_023613.1_prot_YP_009010683.1_150	lcl|NC_023611.1_prot_YP_009010442.1_148	*	*	*	*	*	*	*	*	*	*	*	*	*	*	*	*	*	*	*	*	*	*	*	*	*	*	*	*	*	*	*	*	*	*	*	*	*	*	*	*
3	3	1	*	*	*	*	*	*	*	*	*	*	*	*	*	*	*	*	*	*	*	*	*	*	*	*	*	*	*	*	*	*	*	*	*	*	*	*	*	*	*	*	*	*	*	*	*	*	*
3	3	1	*	*	*	*	*	*	*	*	*	*	*	*	*	*	*	*	*	*	*	*	*	*	*	*	*	*	*	*	*	*	*	*	*	*	*	*	*	*	*	*	*	*	*	*	*	*	*
3	3	1	*	*	*	*	*	*	*	*	*	*	*	*	*	*	*	*	*	*	*	*	*	*	*	*	*	*	*	*	*	*	*	*	*	*	*	*	*	*	*	*	*	*	*	*	*	*	*
3	3	1	*	*	*	*	*	*	*	*	*	*	*	*	*	*	*	*	*	*	*	*	*	*	*	*	*	*	*	*	*	*	*	*	*	*	*	*	*	*	*	*	*	*	*	*	*	*	*
3	3	1	*	*	*	*	*	*	*	*	*	*	*	*	*	*	*	*	*	*	*	*	*	*	*	*	*	*	*	*	*	*	*	*	*	*	*	*	*	*	*	*	*	*	*	*	*	*	*
3	3	1	*	*	*	*	*	*	*	*	*	*	*	*	*	*	*	*	*	*	*	*	*	*	*	*	*	*	*	*	*	*	*	*	*	*	*	*	*	*	*	*	*	*	*	*	*	*	*
3	3	1	*	*	*	*	*	*	*	*	*	*	*	*	*	*	*	*	*	*	*	*	*	*	*	*	*	*	*	*	*	*	*	*	*	*	*	*	*	*	*	*	*	*	*	*	*	*	*
3	3	1	*	*	*	*	*	*	*	*	*	*	*	*	*	*	*	*	*	*	*	*	*	*	*	*	*	*	*	*	*	*	*	*	*	*	*	*	*	*	*	*	*	*	*	*	*	*	*
3	3	1	*	*	*	*	*	*	*	*	*	*	*	*	*	*	*	*	*	*	*	*	*	*	*	*	*	*	*	*	*	*	*	*	*	*	*	*	*	*	*	*	*	*	*	*	*	*	*
3	3	1	*	*	*	*	*	*	*	*	*	*	*	*	*	*	*	*	*	*	*	*	*	*	*	*	*	*	*	*	*	*	*	*	*	*	*	*	*	*	*	*	*	*	*	*	*	*	*
3	3	1	*	*	*	*	*	*	*	*	*	*	*	*	*	*	*	*	*	*	*	*	*	*	*	*	*	*	*	*	*	*	*	*	*	*	*	*	*	*	*	*	*	*	*	*	*	*	*
3	3	1	*	*	*	*	*	*	*	*	*	*	*	*	*	*	*	*	*	*	*	*	*	*	*	*	*	*	*	*	*	*	*	*	*	*	*	*	*	*	*	*	*	*	*	*	*	*	*
3	3	1	*	*	*	*	*	*	*	*	*	*	*	*	*	*	*	*	*	*	*	*	*	*	*	*	*	*	*	*	*	*	*	*	*	*	*	*	*	*	*	*	*	*	*	*	*	*	*
3	3	1	*	*	*	*	*	*	*	*	*	*	*	*	*	*	*	*	*	*	*	*	*	*	*	*	*	*	*	*	*	*	*	*	*	*	*	*	*	*	*	*	*	*	*	*	*	*	*
3	3	1	*	*	*	*	*	*	*	*	*	*	*	*	*	*	*	*	*	*	*	*	*	*	*	*	*	*	*	*	*	*	*	*	*	*	*	*	*	*	*	*	*	*	*	*	*	*	*
3	3	1	*	*	*	*	*	*	*	*	*	*	*	*	*	*	*	*	*	*	*	*	*	*	*	*	*	*	*	*	*	*	*	*	*	*	*	*	*	*	*	*	*	*	*	*	*	*	*
3	3	1	*	*	*	*	*	*	*	*	*	*	*	*	*	*	*	*	*	*	*	*	*	*	*	*	*	*	*	*	*	*	*	*	*	*	*	*	*	*	*	*	*	*	*	*	*	*	*
3	3	1	*	*	*	*	*	*	*	*	*	*	*	*	*	*	*	*	*	*	*	*	*	*	*	*	*	*	*	*	*	*	*	*	*	*	*	*	*	*	*	*	*	*	*	*	*	*	*
3	3	1	*	*	*	*	*	*	*	*	*	*	*	*	*	*	*	*	*	*	*	*	*	*	*	*	*	*	*	*	*	*	*	*	*	*	*	*	*	*	*	*	*	*	*	*	*	*	*
3	3	1	*	*	*	*	*	*	*	*	*	*	*	*	*	*	*	*	*	*	*	*	*	*	*	*	*	*	*	*	*	*	*	*	*	*	*	*	*	*	*	*	*	*	*	*	*	*	*
3	3	1	*	*	*	*	*	*	*	*	*	*	*	*	*	*	*	*	*	*	*	*	*	*	*	*	*	*	*	*	*	*	*	*	*	*	*	*	*	*	*	*	*	*	*	*	*	*	*
3	3	1	*	*	*	*	*	*	*	*	*	*	*	*	*	*	*	*	*	*	*	*	*	*	*	*	*	*	*	*	*	*	*	*	*	*	*	*	*	*	*	*	*	*	*	*	*	*	*
3	3	1	*	*	*	*	*	*	*	*	*	*	*	*	*	*	*	*	*	*	*	*	*	*	*	*	*	*	*	*	*	*	*	*	*	*	*	*	*	*	*	*	*	*	*	*	*	*	*
3	3	1	*	*	*	*	*	*	*	*	*	*	*	*	*	*	*	*	*	*	*	*	*	*	*	*	*	*	*	*	*	*	*	*	*	*	*	*	*	*	*	*	*	*	*	*	*	*	*
3	3	1	*	*	*	*	*	*	*	*	*	*	*	*	*	*	*	*	*	*	*	*	*	*	*	*	*	*	*	*	*	*	*	*	*	*	*	*	*	*	*	*	*	*	*	*	*	*	*
3	3	1	*	*	*	*	*	*	*	*	*	*	*	*	*	*	*	*	*	*	*	*	*	*	*	*	*	*	*	*	*	*	*	*	*	*	*	*	*	*	*	*	*	*	*	*	*	*	*
3	3	1	*	*	*	*	*	*	*	*	*	*	*	*	*	*	*	*	*	*	*	*	*	*	*	*	*	*	*	*	*	*	*	*	*	*	*	*	*	*	*	*	*	*	*	*	*	*	*
3	3	1	*	*	*	*	*	*	*	*	*	*	*	*	*	*	*	*	*	*	*	*	*	*	*	*	*	*	*	*	*	*	*	*	*	*	*	*	*	*	*	*	*	*	*	*	*	*	*
3	3	1	*	*	*	*	*	*	*	*	*	*	*	*	*	*	*	*	*	*	*	*	*	*	*	*	*	*	*	*	*	*	*	*	*	*	*	*	*	*	*	*	*	*	*	*	*	*	*
3	3	1	*	*	*	*	*	*	*	*	*	*	*	*	*	*	*	*	*	*	*	*	*	*	*	*	*	*	*	*	*	*	*	*	*	*	*	*	*	*	*	*	*	*	*	*	*	*	*
3	3	1	*	*	*	*	*	*	*	*	*	*	*	*	*	*	*	*	*	*	*	*	*	*	*	*	*	*	*	*	*	*	*	*	*	*	*	*	*	*	*	*	*	*	*	*	*	*	*
3	3	1	*	*	*	*	*	*	*	*	*	*	*	*	*	*	*	*	*	*	*	*	*	*	*	*	*	*	*	*	*	*	*	*	*	*	*	*	*	*	*	*	*	*	*	*	*	*	*
3	3	1	*	*	*	*	*	*	*	*	*	*	*	*	*	*	*	*	*	*	*	*	*	*	*	*	*	*	*	*	*	*	*	*	*	*	*	*	*	*	*	*	*	lcl|EU627010.1_prot_ACF42241.1_22	STIV-Unk-022	*	*	*	*
3	3	1	*	*	*	*	*	*	*	*	*	*	*	*	*	*	*	*	*	*	*	*	*	*	*	*	*	*	*	*	*	*	*	*	*	*	*	*	*	*	*	*	*	*	*	*	*	*	*
3	3	1	*	*	*	*	*	*	*	*	*	*	*	*	*	*	*	*	*	*	*	*	*	*	*	*	*	*	*	*	*	*	*	*	*	*	*	*	*	*	*	*	*	*	*	lcl|NC_017940.1_prot_YP_006347596.1_5	lcl|KT989884.1_prot_AMZ04835.1_5	lcl|KT989885.1_prot_AMZ04970.1_5	*
3	3	1	*	*	*	*	*	*	*	*	*	*	*	*	*	*	*	*	*	*	*	*	*	*	*	*	*	*	*	*	*	*	*	*	*	*	*	*	*	*	*	*	*	*	*	lcl|NC_017940.1_prot_YP_006347597.1_6	lcl|KT989884.1_prot_AMZ04836.1_6	lcl|KT989885.1_prot_AMZ04971.1_6	*
3	3	1	*	*	*	*	*	*	*	*	*	*	*	*	*	*	*	*	*	*	*	*	*	*	*	*	*	*	*	*	*	*	*	*	*	*	*	*	*	*	*	*	*	*	*	lcl|NC_017940.1_prot_YP_006347600.1_9	lcl|KT989884.1_prot_AMZ04839.1_9	lcl|KT989885.1_prot_AMZ04974.1_9	*
3	3	1	*	*	*	*	*	*	*	*	*	*	*	*	*	*	*	*	*	*	*	*	*	*	*	*	*	*	*	*	*	*	*	*	*	*	*	*	*	*	*	*	*	*	*	lcl|NC_017940.1_prot_YP_006347611.1_20	lcl|KT989884.1_prot_AMZ04849.1_19	lcl|KT989885.1_prot_AMZ04985.1_20	*
3	3	1	*	*	*	*	*	*	*	*	*	*	*	*	*	*	*	*	*	*	*	*	*	*	*	*	*	*	*	*	*	*	*	*	*	*	*	*	*	*	*	*	*	*	*	lcl|NC_017940.1_prot_YP_006347621.1_30	lcl|KT989884.1_prot_AMZ04859.1_29	lcl|KT989885.1_prot_AMZ04995.1_30	*
3	3	1	*	*	*	*	*	*	*	*	*	*	*	*	*	*	*	*	*	*	*	*	*	*	*	*	*	*	*	*	*	*	*	*	*	*	*	*	*	*	*	*	*	*	*	lcl|NC_017940.1_prot_YP_006347627.1_36	lcl|KT989884.1_prot_AMZ04865.1_35	lcl|KT989885.1_prot_AMZ05001.1_36	*
3	3	1	*	*	*	*	*	*	*	*	*	*	*	*	*	*	*	*	*	*	*	*	*	*	*	*	*	*	*	*	*	*	*	*	*	*	*	*	*	*	*	*	*	*	*	lcl|NC_017940.1_prot_YP_006347628.1_37	lcl|KT989884.1_prot_AMZ04866.1_36	lcl|KT989885.1_prot_AMZ05002.1_37	*
3	3	1	*	*	*	*	*	*	*	*	*	*	*	*	*	*	*	*	*	*	*	*	*	*	*	*	*	*	*	*	*	*	*	*	*	*	*	*	*	*	*	*	*	*	*	lcl|NC_017940.1_prot_YP_006347635.1_44	lcl|KT989884.1_prot_AMZ04873.1_43	lcl|KT989885.1_prot_AMZ05009.1_44	*
3	3	1	*	*	*	*	*	*	*	*	*	*	*	*	*	*	*	*	*	*	*	*	*	*	*	*	*	*	*	*	*	*	*	*	*	*	*	*	*	*	*	*	*	*	*	lcl|NC_017940.1_prot_YP_006347636.1_45	lcl|KT989884.1_prot_AMZ04874.1_44	lcl|KT989885.1_prot_AMZ05010.1_45	*
3	3	1	*	*	*	*	*	*	*	*	*	*	*	*	*	*	*	*	*	*	*	*	*	*	*	*	*	*	*	*	*	*	*	*	*	*	*	*	*	*	*	*	*	*	*	lcl|NC_017940.1_prot_YP_006347644.1_53	lcl|KT989884.1_prot_AMZ04882.1_52	lcl|KT989885.1_prot_AMZ05018.1_53	*
3	3	1	*	*	*	*	*	*	*	*	*	*	*	*	*	*	*	*	*	*	*	*	*	*	*	*	*	*	*	*	*	*	*	*	*	*	*	*	*	*	*	*	*	*	*	lcl|NC_017940.1_prot_YP_006347649.1_58	lcl|KT989884.1_prot_AMZ04887.1_57	lcl|KT989885.1_prot_AMZ05023.1_58	*
3	3	1	*	*	*	*	*	*	*	*	*	*	*	*	*	*	*	*	*	*	*	*	*	*	*	*	*	*	*	*	*	*	*	*	*	*	*	*	*	*	*	*	*	*	*	lcl|NC_017940.1_prot_YP_006347655.1_64	lcl|KT989884.1_prot_AMZ04893.1_63	lcl|KT989885.1_prot_AMZ05029.1_64	*
3	3	1	*	*	*	*	*	*	*	*	*	*	*	*	*	*	*	*	*	*	*	*	*	*	*	*	*	*	*	*	*	*	*	*	*	*	*	*	*	*	*	*	*	*	*	lcl|NC_017940.1_prot_YP_006347659.1_68	lcl|KT989884.1_prot_AMZ04897.1_67	lcl|KT989885.1_prot_AMZ05033.1_68	*
3	3	1	*	*	*	*	*	*	*	*	*	*	*	*	*	*	*	*	*	*	*	*	*	*	*	*	*	*	*	*	*	*	*	*	*	*	*	*	*	*	*	*	*	*	*	lcl|NC_017940.1_prot_YP_006347666.1_75	lcl|KT989884.1_prot_AMZ04904.1_74	lcl|KT989885.1_prot_AMZ05040.1_75	*
3	3	1	*	*	*	*	*	*	*	*	*	*	*	*	*	*	*	*	*	*	*	*	*	*	*	*	*	*	*	*	*	*	*	*	*	*	*	*	*	*	*	*	*	*	*	lcl|NC_017940.1_prot_YP_006347669.1_78	lcl|KT989884.1_prot_AMZ04907.1_77	lcl|KT989885.1_prot_AMZ05043.1_78	*
3	3	1	*	*	*	*	*	*	*	*	*	*	*	*	*	*	*	*	*	*	*	*	*	*	*	*	*	*	*	*	*	*	*	*	*	*	*	*	*	*	*	*	*	*	*	lcl|NC_017940.1_prot_YP_006347670.1_79	lcl|KT989884.1_prot_AMZ04908.1_78	lcl|KT989885.1_prot_AMZ05044.1_79	*
3	3	1	*	*	*	*	*	*	*	*	*	*	*	*	*	*	*	*	*	*	*	*	*	*	*	*	*	*	*	*	*	*	*	*	*	*	*	*	*	*	*	*	*	*	*	lcl|NC_017940.1_prot_YP_006347680.1_89	lcl|KT989884.1_prot_AMZ04918.1_88	lcl|KT989885.1_prot_AMZ05054.1_89	*
3	3	1	*	*	*	*	*	*	*	*	*	*	*	*	*	*	*	*	*	*	*	*	*	*	*	*	*	*	*	*	*	*	*	*	*	*	*	*	*	*	*	*	*	*	*	lcl|NC_017940.1_prot_YP_006347683.1_92	lcl|KT989884.1_prot_AMZ04921.1_91	lcl|KT989885.1_prot_AMZ05057.1_92	*
3	3	1	*	*	*	*	*	*	*	*	*	*	*	*	*	*	*	*	*	*	*	*	*	*	*	*	*	*	*	*	*	*	*	*	*	*	*	*	*	*	*	*	*	*	*	lcl|NC_017940.1_prot_YP_006347703.1_112	lcl|KT989884.1_prot_AMZ04941.1_111	lcl|KT989885.1_prot_AMZ05077.1_112	*
3	3	1	*	*	*	*	*	*	*	*	*	*	*	*	*	*	*	*	*	*	*	*	*	*	*	*	*	*	*	*	*	*	*	*	*	*	*	*	*	*	*	*	*	*	*	lcl|NC_017940.1_prot_YP_006347704.1_113	lcl|KT989884.1_prot_AMZ04942.1_112	lcl|KT989885.1_prot_AMZ05078.1_113	*
3	3	1	*	*	*	*	*	*	*	*	*	*	*	*	*	*	*	*	*	*	*	*	*	*	*	*	*	*	*	*	*	*	*	*	*	*	*	*	*	*	*	*	*	*	*	lcl|NC_017940.1_prot_YP_006347708.1_117	lcl|KT989884.1_prot_AMZ04946.1_116	lcl|KT989885.1_prot_AMZ05082.1_117	*
3	3	1	*	*	*	*	*	*	*	*	*	*	*	*	*	*	*	*	*	*	*	*	*	*	*	*	*	*	*	*	*	*	*	*	*	*	*	*	*	*	*	*	*	*	*	lcl|NC_017940.1_prot_YP_006347717.1_126	lcl|KT989884.1_prot_AMZ04955.1_125	lcl|KT989885.1_prot_AMZ05091.1_126	*
3	3	1	*	*	*	*	*	*	*	*	*	*	*	*	*	*	*	*	*	*	*	*	*	*	*	*	*	*	*	*	*	*	*	*	*	*	*	*	*	*	*	*	*	*	*	lcl|NC_017940.1_prot_YP_006347727.1_136	lcl|KT989884.1_prot_AMZ04965.1_135	lcl|KT989885.1_prot_AMZ05101.1_136	*
3	3	1	*	*	*	*	*	*	*	*	*	*	*	*	*	*	*	*	*	*	*	*	*	*	*	*	*	*	*	*	*	*	*	*	*	*	*	*	*	*	*	*	*	lcl|EU627010.1_prot_ACF42257.1_39	STIV-Unk-039	*	*	*	*
3	3	1	*	*	*	*	*	*	*	*	*	*	*	*	*	*	*	*	*	*	*	*	*	lcl|KT804738.1_prot_AMM72785.1_2	lcl|KT781098.1_prot_AMM04413.1_2	*	*	lcl|AY532606.1_prot_AAT71817.1_2	*	*	*	*	*	*	*	*	*	*	*	*	*	*	*	*	*	*	*	*	*
3	3	1	*	*	*	*	*	*	*	*	*	*	*	*	*	*	*	*	*	*	*	*	*	lcl|KT804738.1_prot_AMM72667.1_8	lcl|KT781098.1_prot_AMM04418.1_8	*	*	*	*	lcl|NC_027778.1_prot_YP_009163863.1_102	*	*	*	*	*	*	*	*	*	*	*	*	*	*	*	*	*	*	*
3	3	1	*	*	*	*	*	*	*	*	*	*	*	*	*	*	*	*	*	*	*	*	*	lcl|KT804738.1_prot_AMM72764.1_27	lcl|KT781098.1_prot_AMM04434.1_27	*	*	lcl|AY532606.1_prot_AAT71839.1_24	*	*	*	*	*	*	*	*	*	*	*	*	*	*	*	*	*	*	*	*	*
3	3	1	*	*	*	*	*	*	*	*	*	*	*	*	*	*	*	*	*	*	*	*	*	lcl|KT804738.1_prot_AMM72673.1_33	lcl|KT781098.1_prot_AMM04442.1_35	*	*	*	*	lcl|NC_027778.1_prot_YP_009163838.1_77	*	*	*	*	*	*	*	*	*	*	*	*	*	*	*	*	*	*	*
3	3	0.333	*	*	*	*	*	*	*	*	*	*	*	*	*	*	*	*	*	*	*	*	*	lcl|KT804738.1_prot_AMM72682.1_46	lcl|KT781098.1_prot_AMM04452.1_47	*	*	lcl|AY532606.1_prot_AAT71854.1_39	*	*	*	*	*	*	*	*	*	*	*	*	*	*	*	*	*	*	*	*	*
3	3	1	*	*	*	*	*	*	*	*	*	*	*	*	*	*	*	*	lcl|NC_003494.1_prot_NP_612320.1_98	*	*	*	*	lcl|KT804738.1_prot_AMM72727.1_106	lcl|KT781098.1_prot_AMM04501.1_105	*	*	*	*	*	*	*	*	*	*	*	*	*	*	*	*	*	*	*	*	*	*	*	*
3	3	1	*	*	*	*	*	*	*	*	*	*	*	*	*	*	*	*	*	*	*	*	*	lcl|KT804738.1_prot_AMM72740.1_121	lcl|KT781098.1_prot_AMM04511.1_119	*	*	*	*	lcl|NC_027778.1_prot_YP_009163799.1_38	*	*	*	*	*	*	*	*	*	*	*	*	*	*	*	*	*	*	*
3	3	1	*	*	*	*	*	*	*	*	*	*	*	*	*	*	*	*	lcl|NC_003494.1_prot_NP_612338.1_116	*	*	*	*	lcl|KT804738.1_prot_AMM72745.1_126	lcl|KT781098.1_prot_AMM04514.1_123	*	*	*	*	*	*	*	*	*	*	*	*	*	*	*	*	*	*	*	*	*	*	*	*
3	3	1	*	*	*	*	*	*	*	*	*	*	*	*	*	*	*	*	*	*	*	*	*	lcl|KT804738.1_prot_AMM72753.1_134	lcl|KT781098.1_prot_AMM04520.1_131	*	*	*	*	lcl|NC_027778.1_prot_YP_009163871.1_110	*	*	*	*	*	*	*	*	*	*	*	*	*	*	*	*	*	*	*
3	3	1	*	*	*	*	*	*	*	*	*	*	*	*	*	*	*	*	*	*	lcl|KC244182.1_prot_AGG37964.1_85	*	*	lcl|KT804738.1_prot_AMM72719.1_96	*	lcl|AY894343.1_prot_AAX82395.1_86	*	*	*	*	*	*	*	*	*	*	*	*	*	*	*	*	*	*	*	*	*	*	*
3	3	1	*	*	*	*	*	*	*	*	*	*	*	*	*	*	*	*	*	*	*	*	*	*	*	*	*	*	*	*	*	*	*	*	lcl|JQ654586.1_prot_AFG73148.1_106	*	*	*	*	*	*	*	*	lcl|EU627010.1_prot_ACF42322.1_104	STIV-Unk-104	*	*	*	*
3	3	1	*	*	*	*	*	*	*	*	*	*	*	*	*	*	*	*	lcl|NC_003494.1_prot_NP_612226.1_4	ISKNV-Unk_rBRU-004	*	*	*	*	lcl|KT781098.1_prot_AMM04416.1_6	*	*	*	*	*	*	*	*	*	*	*	*	*	*	*	*	*	*	*	*	*	*	*	*
3	3	1	*	*	*	*	*	*	*	*	*	*	*	*	*	*	*	*	lcl|NC_003494.1_prot_NP_612312.1_90	*	lcl|KC244182.1_prot_AGG37966.1_87	*	*	*	*	lcl|AY894343.1_prot_AAX82397.1_88	*	*	*	*	*	*	*	*	*	*	*	*	*	*	*	*	*	*	*	*	*	*	*
3	3	1	*	*	*	*	*	*	*	*	*	*	*	*	*	*	*	*	*	*	*	*	*	*	*	*	*	*	*	*	*	*	*	*	lcl|JQ654586.1_prot_AFG73112.1_70	*	*	*	*	*	*	*	*	lcl|EU627010.1_prot_ACF42287.1_69	STIV-Unk-069	*	*	*	*
3	3	1	*	*	*	*	*	*	*	*	*	*	*	*	*	*	*	*	*	*	*	*	*	*	*	*	*	*	*	*	*	*	*	*	*	*	*	*	*	*	*	*	*	*	*	*	*	*	*
3	3	1	*	*	*	*	*	*	*	*	*	*	*	*	*	*	*	*	*	*	*	*	*	*	*	*	*	*	*	*	lcl|NC_005946.1_prot_YP_031637.1_59	*	*	lcl|KP056312.1_prot_AIW68541.1_50	*	lcl|KJ175144.1_prot_SSMEgorf58R_57	*	*	*	*	*	*	*	*	*	*	*	*	*
2	2	1	*	lcl|NC_003038.1_prot_NP_149492.1_30	IIV-6_rBRU-007	*	*	*	*	*	*	*	*	*	*	*	*	*	*	*	*	*	*	*	*	*	*	*	*	*	*	*	*	*	*	*	*	*	*	*	*	*	*	*	*	*	*	*	*
2	2	1	*	lcl|NC_003038.1_prot_NP_149507.1_45	IIV-6_rBRU-015	*	*	*	*	*	*	*	*	*	*	*	*	*	*	*	*	*	*	*	*	*	*	*	*	*	*	*	*	*	*	*	*	*	*	*	*	*	*	*	*	*	*	*	*
2	2	1	*	lcl|NC_003038.1_prot_NP_149513.1_51	IIV-6_rBRU-018	*	*	*	*	*	*	*	*	*	*	*	*	*	*	*	*	*	*	*	*	*	*	*	*	*	*	*	*	*	*	*	*	*	*	*	*	*	*	*	*	*	*	*	*
2	2	1	*	lcl|NC_003038.1_prot_NP_149523.1_61	IIV-6_rBRU-020	*	*	*	*	*	*	*	*	*	*	*	*	*	*	*	*	*	*	*	*	*	*	*	*	*	*	*	*	*	*	*	*	*	*	*	*	*	*	*	*	*	*	*	*
2	2	1	*	lcl|NC_003038.1_prot_NP_149525.1_63	IIV-6_rBRU-022	*	*	*	*	*	*	*	*	*	*	*	*	*	*	*	*	*	*	*	*	*	*	*	*	*	*	*	*	*	*	*	*	*	*	*	*	*	*	*	*	*	*	*	*
2	2	1	*	lcl|NC_003038.1_prot_NP_149528.1_66	IIV-6_rBRU-023	*	*	*	*	*	*	*	*	*	*	*	*	*	*	*	*	*	*	*	*	*	*	*	*	*	*	*	*	*	*	*	*	*	*	*	*	*	*	*	*	*	*	*	*
2	2	1	*	lcl|NC_003038.1_prot_NP_149546.1_84	IIV-6_rBRU-030	*	*	*	*	*	*	*	*	*	*	*	*	*	*	*	*	*	*	*	*	*	*	*	*	*	*	*	*	*	*	*	*	*	*	*	*	*	*	*	*	*	*	*	*
2	2	1	*	lcl|NC_003038.1_prot_NP_149547.1_85	IIV-6_rBRU-031	*	*	*	*	*	*	*	*	*	*	*	*	*	*	*	*	*	*	*	*	*	*	*	*	*	*	*	*	*	*	*	*	*	*	*	*	*	*	*	*	*	*	*	*
2	2	1	*	lcl|NC_003038.1_prot_NP_149557.1_95	IIV-6_rBRU-033	*	*	*	*	*	*	*	*	*	*	*	*	*	*	*	*	*	*	*	*	*	*	*	*	*	*	*	*	*	*	*	*	*	*	*	*	*	*	*	*	*	*	*	*
2	2	1	*	lcl|NC_003038.1_prot_NP_149563.1_101	IIV-6_rBRU-037	*	*	*	*	*	*	*	*	*	*	*	*	*	*	*	*	*	*	*	*	*	*	*	*	*	*	*	*	*	*	*	*	*	*	*	*	*	*	*	*	*	*	*	*
2	2	1	*	lcl|NC_003038.1_prot_NP_149564.1_102	IIV-6_rBRU-038	*	*	*	*	*	*	*	*	*	*	*	*	*	*	*	*	*	*	*	*	*	*	*	*	*	*	*	*	*	*	*	*	*	*	*	*	*	*	*	*	*	*	*	*
2	2	1	*	lcl|NC_003038.1_prot_NP_149567.1_105	IIV-6_rBRU-039	*	*	*	*	*	*	*	*	*	*	*	*	*	*	*	*	*	*	*	*	*	*	*	*	*	*	*	*	*	*	*	*	*	*	*	*	*	*	*	*	*	*	*	*
2	2	1	*	lcl|NC_003038.1_prot_NP_149569.1_107	IIV-6_rBRU-040	*	*	*	*	*	*	*	*	*	*	*	*	*	*	*	*	*	*	*	*	*	*	*	*	*	*	*	*	*	*	*	*	*	*	*	*	*	*	*	*	*	*	*	*
2	2	1	*	lcl|NC_003038.1_prot_NP_149576.1_114	IIV-6_rBRU-044	*	*	*	*	*	*	*	*	*	*	*	*	*	*	*	*	*	*	*	*	*	*	*	*	*	*	*	*	*	*	*	*	*	*	*	*	*	*	*	*	*	*	*	*
2	2	1	*	lcl|NC_003038.1_prot_NP_149600.1_138	IIV-6_rBRU-058	*	*	*	*	*	*	*	*	*	*	*	*	*	*	*	*	*	*	*	*	*	*	*	*	*	*	*	*	*	*	*	*	*	*	*	*	*	*	*	*	*	*	*	*
2	2	1	*	lcl|NC_003038.1_prot_NP_149601.1_139	IIV-6_rBRU-059	*	*	*	*	*	*	*	*	*	*	*	*	*	*	*	*	*	*	*	*	*	*	*	*	*	*	*	*	*	*	*	*	*	*	*	*	*	*	*	*	*	*	*	*
2	2	1	*	lcl|NC_003038.1_prot_NP_149602.1_140	IIV-6_rBRU-060	*	*	*	*	*	*	*	*	*	*	*	*	*	*	*	*	*	*	*	*	*	*	*	*	*	*	*	*	*	*	*	*	*	*	*	*	*	*	*	*	*	*	*	*
2	2	1	*	lcl|NC_003038.1_prot_NP_149603.1_141	IIV-6_rBRU-061	*	*	*	*	*	*	*	*	*	*	*	*	*	*	*	*	*	*	*	*	*	*	*	*	*	*	*	*	*	*	*	*	*	*	*	*	*	*	*	*	*	*	*	*
2	2	1	*	lcl|NC_003038.1_prot_NP_149609.1_147	IIV-6_rBRU-066	*	*	*	*	*	*	*	*	*	*	*	*	*	*	*	*	*	*	*	*	*	*	*	*	*	*	*	*	*	*	*	*	*	*	*	*	*	*	*	*	*	*	*	*
2	2	1	*	lcl|NC_003038.1_prot_NP_149619.1_157	IIV-6_rBRU-070	*	*	*	*	*	*	*	*	*	*	*	*	*	*	*	*	*	*	*	*	*	*	*	*	*	*	*	*	*	*	*	*	*	*	*	*	*	*	*	*	*	*	*	*
2	2	1	*	lcl|NC_003038.1_prot_NP_149623.1_161	IIV-6_rBRU-073	*	*	*	*	*	*	*	*	*	*	*	*	*	*	*	*	*	*	*	*	*	*	*	*	*	*	*	*	*	*	*	*	*	*	*	*	*	*	*	*	*	*	*	*
2	2	1	*	lcl|NC_003038.1_prot_NP_149625.1_163	IIV-6_rBRU-075	*	*	*	*	*	*	*	*	*	*	*	*	*	*	*	*	*	*	*	*	*	*	*	*	*	*	*	*	*	*	*	*	*	*	*	*	*	*	*	*	*	*	*	*
2	2	1	*	lcl|NC_003038.1_prot_NP_149632.1_170	IIV-6_rBRU-077	*	*	*	*	*	*	*	*	*	*	*	*	*	*	*	*	*	*	*	*	*	*	*	*	*	*	*	*	*	*	*	*	*	*	*	*	*	*	*	*	*	*	*	*
2	2	1	*	lcl|NC_003038.1_prot_NP_149658.1_196	IIV-6_rBRU-086	*	*	*	*	*	*	*	*	*	*	*	*	*	*	*	*	*	*	*	*	*	*	*	*	*	*	*	*	*	*	*	*	*	*	*	*	*	*	*	*	*	*	*	*
2	2	1	*	lcl|NC_003038.1_prot_NP_149690.1_228	IIV-6_rBRU-105	*	*	*	*	*	*	*	*	*	*	*	*	*	*	*	*	*	*	*	*	*	*	*	*	*	*	*	*	*	*	*	*	*	*	*	*	*	*	*	*	*	*	*	*
2	2	1	*	lcl|NC_003038.1_prot_NP_149691.1_229	IIV-6_rBRU-106	*	*	*	*	*	*	*	*	*	*	*	*	*	*	*	*	*	*	*	*	*	*	*	*	*	*	*	*	*	*	*	*	*	*	*	*	*	*	*	*	*	*	*	*
2	2	1	*	lcl|NC_003038.1_prot_NP_149698.1_236	IIV-6_rBRU-110	*	*	*	*	*	*	*	*	*	*	*	*	*	*	*	*	*	*	*	*	*	*	*	*	*	*	*	*	*	*	*	*	*	*	*	*	*	*	*	*	*	*	*	*
2	2	1	*	lcl|NC_003038.1_prot_NP_149699.1_237	IIV-6_rBRU-111	*	*	*	*	*	*	*	*	*	*	*	*	*	*	*	*	*	*	*	*	*	*	*	*	*	*	*	*	*	*	*	*	*	*	*	*	*	*	*	*	*	*	*	*
2	2	1	*	lcl|NC_003038.1_prot_NP_149703.1_241	IIV-6_rBRU-113	*	*	*	*	*	*	*	*	*	*	*	*	*	*	*	*	*	*	*	*	*	*	*	*	*	*	*	*	*	*	*	*	*	*	*	*	*	*	*	*	*	*	*	*
2	2	1	*	lcl|NC_003038.1_prot_NP_149704.1_242	IIV-6_rBRU-114	*	*	*	*	*	*	*	*	*	*	*	*	*	*	*	*	*	*	*	*	*	*	*	*	*	*	*	*	*	*	*	*	*	*	*	*	*	*	*	*	*	*	*	*
2	2	1	*	lcl|NC_003038.1_prot_NP_149710.1_248	IIV-6_rBRU-118	*	*	*	*	*	*	*	*	*	*	*	*	*	*	*	*	*	*	*	*	*	*	*	*	*	*	*	*	*	*	*	*	*	*	*	*	*	*	*	*	*	*	*	*
2	2	1	*	lcl|NC_003038.1_prot_NP_149714.1_252	IIV-6_rBRU-121	*	*	*	*	*	*	*	*	*	*	*	*	*	*	*	*	*	*	*	*	*	*	*	*	*	*	*	*	*	*	*	*	*	*	*	*	*	*	*	*	*	*	*	*
2	2	1	*	lcl|NC_003038.1_prot_NP_149735.1_273	IIV-6_rBRU-127	*	*	*	*	*	*	*	*	*	*	*	*	*	*	*	*	*	*	*	*	*	*	*	*	*	*	*	*	*	*	*	*	*	*	*	*	*	*	*	*	*	*	*	*
2	2	1	*	lcl|NC_003038.1_prot_NP_149747.1_285	IIV-6_rBRU-131	*	*	*	*	*	*	*	*	*	*	*	*	*	*	*	*	*	*	*	*	*	*	*	*	*	*	*	*	*	*	*	*	*	*	*	*	*	*	*	*	*	*	*	*
2	2	1	*	lcl|NC_003038.1_prot_NP_149763.1_301	IIV-6_rBRU-137	*	*	*	*	*	*	*	*	*	*	*	*	*	*	*	*	*	*	*	*	*	*	*	*	*	*	*	*	*	*	*	*	*	*	*	*	*	*	*	*	*	*	*	*
2	2	1	*	lcl|NC_003038.1_prot_NP_149764.1_302	IIV-6_rBRU-138	*	*	*	*	*	*	*	*	*	*	*	*	*	*	*	*	*	*	*	*	*	*	*	*	*	*	*	*	*	*	*	*	*	*	*	*	*	*	*	*	*	*	*	*
2	2	1	*	lcl|NC_003038.1_prot_NP_149771.1_309	IIV-6_rBRU-142	*	*	*	*	*	*	*	*	*	*	*	*	*	*	*	*	*	*	*	*	*	*	*	*	*	*	*	*	*	*	*	*	*	*	*	*	*	*	*	*	*	*	*	*
2	2	1	*	lcl|NC_003038.1_prot_NP_149775.1_313	IIV-6_rBRU-144	*	*	*	*	*	*	*	*	*	*	*	*	*	*	*	*	*	*	*	*	*	*	*	*	*	*	*	*	*	*	*	*	*	*	*	*	*	*	*	*	*	*	*	*
2	2	1	*	lcl|NC_003038.1_prot_NP_149778.1_316	IIV-6_rBRU-146	*	*	*	*	*	*	*	*	*	*	*	*	*	*	*	*	*	*	*	*	*	*	*	*	*	*	*	*	*	*	*	*	*	*	*	*	*	*	*	*	*	*	*	*
2	2	1	*	lcl|NC_003038.1_prot_NP_149816.1_354	IIV-6_rBRU-162	*	*	*	*	*	*	*	*	*	*	*	*	*	*	*	*	*	*	*	*	*	*	*	*	*	*	*	*	*	*	*	*	*	*	*	*	*	*	*	*	*	*	*	*
2	2	1	*	lcl|NC_003038.1_prot_NP_149852.1_390	IIV-6_rBRU-179	*	*	*	*	*	*	*	*	*	*	*	*	*	*	*	*	*	*	*	*	*	*	*	*	*	*	*	*	*	*	*	*	*	*	*	*	*	*	*	*	*	*	*	*
2	2	1	*	lcl|NC_003038.1_prot_NP_149863.1_401	IIV-6_rBRU-184	*	*	*	*	*	*	*	*	*	*	*	*	*	*	*	*	*	*	*	*	*	*	*	*	*	*	*	*	*	*	*	*	*	*	*	*	*	*	*	*	*	*	*	*
2	2	1	*	lcl|NC_003038.1_prot_NP_149900.1_438	IIV-6_rBRU-197	*	*	*	*	*	*	*	*	*	*	*	*	*	*	*	*	*	*	*	*	*	*	*	*	*	*	*	*	*	*	*	*	*	*	*	*	*	*	*	*	*	*	*	*
2	2	1	*	lcl|NC_003038.1_prot_NP_149904.1_442	IIV-6_rBRU-200	*	*	*	*	*	*	*	*	*	*	*	*	*	*	*	*	*	*	*	*	*	*	*	*	*	*	*	*	*	*	*	*	*	*	*	*	*	*	*	*	*	*	*	*
2	2	1	*	lcl|NC_003038.1_prot_NP_149921.1_459	IIV-6_rBRU-206	*	*	*	*	*	*	*	*	*	*	*	*	*	*	*	*	*	*	*	*	*	*	*	*	*	*	*	*	*	*	*	*	*	*	*	*	*	*	*	*	*	*	*	*
2	2	1	DIV1_296L_237623:238072	*	*	lcl|NC_024451.1_prot_YP_009046644.1_30	*	*	*	*	*	*	*	*	*	*	*	*	*	*	*	*	*	*	*	*	*	*	*	*	*	*	*	*	*	*	*	*	*	*	*	*	*	*	*	*	*	*	*
2	2	1	*	lcl|NC_003038.1_prot_NP_149468.1_6	*	lcl|NC_024451.1_prot_YP_009046646.1_32	*	*	*	*	*	*	*	*	*	*	*	*	*	*	*	*	*	*	*	*	*	*	*	*	*	*	*	*	*	*	*	*	*	*	*	*	*	*	*	*	*	*	*
2	2	1	*	lcl|NC_003038.1_prot_NP_149833.1_371	*	lcl|NC_024451.1_prot_YP_009046776.1_162	*	*	*	*	*	*	*	*	*	*	*	*	*	*	*	*	*	*	*	*	*	*	*	*	*	*	*	*	*	*	*	*	*	*	*	*	*	*	*	*	*	*	*
2	2	1	*	*	*	*	*	*	*	*	*	*	*	*	*	*	lcl|NC_005902.1_prot_YP_073637.1_131	LCDV-China_rBRU-010	*	*	*	*	*	*	*	*	*	*	*	*	*	*	*	*	*	*	*	*	*	*	*	*	*	*	*	*	*	*	*
2	2	1	*	*	*	*	*	*	*	*	*	*	*	*	*	*	lcl|NC_005902.1_prot_YP_073683.1_178	LCDV-China_rBRU-036	*	*	*	*	*	*	*	*	*	*	*	*	*	*	*	*	*	*	*	*	*	*	*	*	*	*	*	*	*	*	*
2	2	1	*	*	*	*	*	*	*	*	*	*	*	*	*	*	lcl|NC_005902.1_prot_YP_073605.1_99	LCDV-China_rBRU-043	*	*	*	*	*	*	*	*	*	*	*	*	*	*	*	*	*	*	*	*	*	*	*	*	*	*	*	*	*	*	*
2	2	1	*	*	*	*	*	*	*	*	*	*	*	*	*	*	lcl|NC_005902.1_prot_YP_073589.1_82	LCDV-China_rBRU-052	*	*	*	*	*	*	*	*	*	*	*	*	*	*	*	*	*	*	*	*	*	*	*	*	*	*	*	*	*	*	*
2	2	1	*	*	*	*	*	*	*	*	*	*	*	*	*	*	lcl|NC_005902.1_prot_YP_073613.1_107	LCDV-China_rBRU-053	*	*	*	*	*	*	*	*	*	*	*	*	*	*	*	*	*	*	*	*	*	*	*	*	*	*	*	*	*	*	*
2	2	1	*	*	*	*	*	*	*	*	*	*	*	*	*	*	lcl|NC_005902.1_prot_YP_073515.1_6	LCDV-China_rBRU-084	*	*	*	*	*	*	*	*	*	*	*	*	*	*	*	*	*	*	*	*	*	*	*	*	*	*	*	*	*	*	*
2	2	1	*	*	*	*	*	*	*	*	*	*	*	*	*	*	lcl|NC_005902.1_prot_YP_073511.1_1	LCDV-China_rBRU-107	*	*	*	*	*	*	*	*	*	*	*	*	*	*	*	*	*	*	*	*	*	*	*	*	*	*	*	*	*	*	*
2	2	1	*	*	*	*	*	*	*	*	*	*	*	*	*	*	lcl|NC_005902.1_prot_YP_073514.1_5	LCDV-China_rBRU-109	*	*	*	*	*	*	*	*	*	*	*	*	*	*	*	*	*	*	*	*	*	*	*	*	*	*	*	*	*	*	*
2	2	1	*	*	*	*	*	*	*	*	*	*	*	*	*	*	lcl|NC_005902.1_prot_YP_073519.1_10	LCDV-China_rBRU-110	*	*	*	*	*	*	*	*	*	*	*	*	*	*	*	*	*	*	*	*	*	*	*	*	*	*	*	*	*	*	*
2	2	1	*	*	*	*	*	*	*	*	*	*	*	*	*	*	lcl|NC_005902.1_prot_YP_073524.1_15	LCDV-China_rBRU-112	*	*	*	*	*	*	*	*	*	*	*	*	*	*	*	*	*	*	*	*	*	*	*	*	*	*	*	*	*	*	*
2	2	1	*	*	*	*	*	*	*	*	*	*	*	*	*	*	lcl|NC_005902.1_prot_YP_073525.1_16	LCDV-China_rBRU-113	*	*	*	*	*	*	*	*	*	*	*	*	*	*	*	*	*	*	*	*	*	*	*	*	*	*	*	*	*	*	*
2	2	1	*	*	*	*	*	*	*	*	*	*	*	*	*	*	lcl|NC_005902.1_prot_YP_073545.1_37	LCDV-China_rBRU-114	*	*	*	*	*	*	*	*	*	*	*	*	*	*	*	*	*	*	*	*	*	*	*	*	*	*	*	*	*	*	*
2	2	1	*	*	*	*	*	*	*	*	*	*	*	*	*	*	lcl|NC_005902.1_prot_YP_073550.1_42	LCDV-China_rBRU-115	*	*	*	*	*	*	*	*	*	*	*	*	*	*	*	*	*	*	*	*	*	*	*	*	*	*	*	*	*	*	*
2	2	1	*	*	*	*	*	*	*	*	*	*	*	*	*	*	lcl|NC_005902.1_prot_YP_073554.1_47	LCDV-China_rBRU-116	*	*	*	*	*	*	*	*	*	*	*	*	*	*	*	*	*	*	*	*	*	*	*	*	*	*	*	*	*	*	*
2	2	1	*	*	*	*	*	*	*	*	*	*	*	*	*	*	lcl|NC_005902.1_prot_YP_073556.1_49	LCDV-China_rBRU-117	*	*	*	*	*	*	*	*	*	*	*	*	*	*	*	*	*	*	*	*	*	*	*	*	*	*	*	*	*	*	*
2	2	1	*	*	*	*	*	*	*	*	*	*	*	*	*	*	lcl|NC_005902.1_prot_YP_073557.1_50	LCDV-China_rBRU-118	*	*	*	*	*	*	*	*	*	*	*	*	*	*	*	*	*	*	*	*	*	*	*	*	*	*	*	*	*	*	*
2	2	1	*	*	*	*	*	*	*	*	*	*	*	*	*	*	lcl|NC_005902.1_prot_YP_073558.1_51	LCDV-China_rBRU-119	*	*	*	*	*	*	*	*	*	*	*	*	*	*	*	*	*	*	*	*	*	*	*	*	*	*	*	*	*	*	*
2	2	1	*	*	*	*	*	*	*	*	*	*	*	*	*	*	lcl|NC_005902.1_prot_YP_073565.1_58	LCDV-China_rBRU-120	*	*	*	*	*	*	*	*	*	*	*	*	*	*	*	*	*	*	*	*	*	*	*	*	*	*	*	*	*	*	*
2	2	1	*	*	*	*	*	*	*	*	*	*	*	*	*	*	lcl|NC_005902.1_prot_YP_073567.1_60	LCDV-China_rBRU-121	*	*	*	*	*	*	*	*	*	*	*	*	*	*	*	*	*	*	*	*	*	*	*	*	*	*	*	*	*	*	*
2	2	1	*	*	*	*	*	*	*	*	*	*	*	*	*	*	lcl|NC_005902.1_prot_YP_073568.1_61	LCDV-China_rBRU-122	*	*	*	*	*	*	*	*	*	*	*	*	*	*	*	*	*	*	*	*	*	*	*	*	*	*	*	*	*	*	*
2	2	1	*	*	*	*	*	*	*	*	*	*	*	*	*	*	lcl|NC_005902.1_prot_YP_073570.1_63	LCDV-China_rBRU-123	*	*	*	*	*	*	*	*	*	*	*	*	*	*	*	*	*	*	*	*	*	*	*	*	*	*	*	*	*	*	*
2	2	1	*	*	*	*	*	*	*	*	*	*	*	*	*	*	lcl|NC_005902.1_prot_YP_073571.1_64	LCDV-China_rBRU-124	*	*	*	*	*	*	*	*	*	*	*	*	*	*	*	*	*	*	*	*	*	*	*	*	*	*	*	*	*	*	*
2	2	1	*	*	*	*	*	*	*	*	*	*	*	*	*	*	lcl|NC_005902.1_prot_YP_073584.1_77	LCDV-China_rBRU-126	*	*	*	*	*	*	*	*	*	*	*	*	*	*	*	*	*	*	*	*	*	*	*	*	*	*	*	*	*	*	*
2	2	1	*	*	*	*	*	*	*	*	*	*	*	*	*	*	lcl|NC_005902.1_prot_YP_073590.1_83	LCDV-China_rBRU-127	*	*	*	*	*	*	*	*	*	*	*	*	*	*	*	*	*	*	*	*	*	*	*	*	*	*	*	*	*	*	*
2	2	1	*	*	*	*	*	*	*	*	*	*	*	*	*	*	lcl|NC_005902.1_prot_YP_073591.1_84	LCDV-China_rBRU-128	*	*	*	*	*	*	*	*	*	*	*	*	*	*	*	*	*	*	*	*	*	*	*	*	*	*	*	*	*	*	*
2	2	1	*	*	*	*	*	*	*	*	*	*	*	*	*	*	lcl|NC_005902.1_prot_YP_073592.1_85	LCDV-China_rBRU-129	*	*	*	*	*	*	*	*	*	*	*	*	*	*	*	*	*	*	*	*	*	*	*	*	*	*	*	*	*	*	*
2	2	1	*	*	*	*	*	*	*	*	*	*	*	*	*	*	lcl|NC_005902.1_prot_YP_073595.1_89	LCDV-China_rBRU-130	*	*	*	*	*	*	*	*	*	*	*	*	*	*	*	*	*	*	*	*	*	*	*	*	*	*	*	*	*	*	*
2	2	1	*	*	*	*	*	*	*	*	*	*	*	*	*	*	lcl|NC_005902.1_prot_YP_073596.1_90	LCDV-China_rBRU-131	*	*	*	*	*	*	*	*	*	*	*	*	*	*	*	*	*	*	*	*	*	*	*	*	*	*	*	*	*	*	*
2	2	1	*	*	*	*	*	*	*	*	*	*	*	*	*	*	lcl|NC_005902.1_prot_YP_073602.1_96	LCDV-China_rBRU-133	*	*	*	*	*	*	*	*	*	*	*	*	*	*	*	*	*	*	*	*	*	*	*	*	*	*	*	*	*	*	*
2	2	1	*	*	*	*	*	*	*	*	*	*	*	*	*	*	lcl|NC_005902.1_prot_YP_073603.1_97	LCDV-China_rBRU-134	*	*	*	*	*	*	*	*	*	*	*	*	*	*	*	*	*	*	*	*	*	*	*	*	*	*	*	*	*	*	*
2	2	1	*	*	*	*	*	*	*	*	*	*	*	*	*	*	lcl|NC_005902.1_prot_YP_073611.1_105	LCDV-China_rBRU-135	*	*	*	*	*	*	*	*	*	*	*	*	*	*	*	*	*	*	*	*	*	*	*	*	*	*	*	*	*	*	*
2	2	1	*	*	*	*	*	*	*	*	*	*	*	*	*	*	lcl|NC_005902.1_prot_YP_073614.1_108	LCDV-China_rBRU-137	*	*	*	*	*	*	*	*	*	*	*	*	*	*	*	*	*	*	*	*	*	*	*	*	*	*	*	*	*	*	*
2	2	1	*	*	*	*	*	*	*	*	*	*	*	*	*	*	lcl|NC_005902.1_prot_YP_073615.1_109	LCDV-China_rBRU-138	*	*	*	*	*	*	*	*	*	*	*	*	*	*	*	*	*	*	*	*	*	*	*	*	*	*	*	*	*	*	*
2	2	1	*	*	*	*	*	*	*	*	*	*	*	*	*	*	lcl|NC_005902.1_prot_YP_073616.1_110	LCDV-China_rBRU-139	*	*	*	*	*	*	*	*	*	*	*	*	*	*	*	*	*	*	*	*	*	*	*	*	*	*	*	*	*	*	*
2	2	1	*	*	*	*	*	*	*	*	*	*	*	*	*	*	lcl|NC_005902.1_prot_YP_073624.1_118	LCDV-China_rBRU-141	*	*	*	*	*	*	*	*	*	*	*	*	*	*	*	*	*	*	*	*	*	*	*	*	*	*	*	*	*	*	*
2	2	1	*	*	*	*	*	*	*	*	*	*	*	*	*	*	lcl|NC_005902.1_prot_YP_073627.1_121	LCDV-China_rBRU-142	*	*	*	*	*	*	*	*	*	*	*	*	*	*	*	*	*	*	*	*	*	*	*	*	*	*	*	*	*	*	*
2	2	1	*	*	*	*	*	*	*	*	*	*	*	*	*	*	lcl|NC_005902.1_prot_YP_073629.1_123	LCDV-China_rBRU-143	*	*	*	*	*	*	*	*	*	*	*	*	*	*	*	*	*	*	*	*	*	*	*	*	*	*	*	*	*	*	*
2	2	1	*	*	*	*	*	*	*	*	*	*	*	*	*	*	lcl|NC_005902.1_prot_YP_073630.1_124	LCDV-China_rBRU-144	*	*	*	*	*	*	*	*	*	*	*	*	*	*	*	*	*	*	*	*	*	*	*	*	*	*	*	*	*	*	*
2	2	1	*	*	*	*	*	*	*	*	*	*	*	*	*	*	lcl|NC_005902.1_prot_YP_073631.1_125	LCDV-China_rBRU-145	*	*	*	*	*	*	*	*	*	*	*	*	*	*	*	*	*	*	*	*	*	*	*	*	*	*	*	*	*	*	*
2	2	1	*	*	*	*	*	*	*	*	*	*	*	*	*	*	lcl|NC_005902.1_prot_YP_073632.1_126	LCDV-China_rBRU-146	*	*	*	*	*	*	*	*	*	*	*	*	*	*	*	*	*	*	*	*	*	*	*	*	*	*	*	*	*	*	*
2	2	1	*	*	*	*	*	*	*	*	*	*	*	*	*	*	lcl|NC_005902.1_prot_YP_073633.1_127	LCDV-China_rBRU-147	*	*	*	*	*	*	*	*	*	*	*	*	*	*	*	*	*	*	*	*	*	*	*	*	*	*	*	*	*	*	*
2	2	1	*	*	*	*	*	*	*	*	*	*	*	*	*	*	lcl|NC_005902.1_prot_YP_073635.1_129	LCDV-China_rBRU-148	*	*	*	*	*	*	*	*	*	*	*	*	*	*	*	*	*	*	*	*	*	*	*	*	*	*	*	*	*	*	*
2	2	1	*	*	*	*	*	*	*	*	*	*	*	*	*	*	lcl|NC_005902.1_prot_YP_073641.1_135	LCDV-China_rBRU-149	*	*	*	*	*	*	*	*	*	*	*	*	*	*	*	*	*	*	*	*	*	*	*	*	*	*	*	*	*	*	*
2	2	1	*	*	*	*	*	*	*	*	*	*	*	*	*	*	lcl|NC_005902.1_prot_YP_073644.1_138	LCDV-China_rBRU-151	*	*	*	*	*	*	*	*	*	*	*	*	*	*	*	*	*	*	*	*	*	*	*	*	*	*	*	*	*	*	*
2	2	1	*	*	*	*	*	*	*	*	*	*	*	*	*	*	lcl|NC_005902.1_prot_YP_073669.1_163	LCDV-China_rBRU-152	*	*	*	*	*	*	*	*	*	*	*	*	*	*	*	*	*	*	*	*	*	*	*	*	*	*	*	*	*	*	*
2	2	1	*	*	*	*	*	*	*	*	*	*	*	*	*	*	lcl|NC_005902.1_prot_YP_073670.1_164	LCDV-China_rBRU-153	*	*	*	*	*	*	*	*	*	*	*	*	*	*	*	*	*	*	*	*	*	*	*	*	*	*	*	*	*	*	*
2	2	1	*	*	*	*	*	*	*	*	*	*	*	*	*	*	lcl|NC_005902.1_prot_YP_073673.1_167	LCDV-China_rBRU-154	*	*	*	*	*	*	*	*	*	*	*	*	*	*	*	*	*	*	*	*	*	*	*	*	*	*	*	*	*	*	*
2	2	1	*	*	*	*	*	*	*	*	*	*	*	*	*	*	lcl|NC_005902.1_prot_YP_073675.1_169	LCDV-China_rBRU-155	*	*	*	*	*	*	*	*	*	*	*	*	*	*	*	*	*	*	*	*	*	*	*	*	*	*	*	*	*	*	*
2	2	1	*	*	*	*	*	*	*	*	*	*	*	*	*	*	lcl|NC_005902.1_prot_YP_073676.1_170	LCDV-China_rBRU-156	*	*	*	*	*	*	*	*	*	*	*	*	*	*	*	*	*	*	*	*	*	*	*	*	*	*	*	*	*	*	*
2	2	1	*	*	*	*	*	*	*	*	*	*	*	*	*	*	lcl|NC_005902.1_prot_YP_073680.1_175	LCDV-China_rBRU-157	*	*	*	*	*	*	*	*	*	*	*	*	*	*	*	*	*	*	*	*	*	*	*	*	*	*	*	*	*	*	*
2	2	1	*	*	*	*	*	*	*	*	*	*	*	*	*	*	lcl|NC_005902.1_prot_YP_073681.1_176	LCDV-China_rBRU-158	*	*	*	*	*	*	*	*	*	*	*	*	*	*	*	*	*	*	*	*	*	*	*	*	*	*	*	*	*	*	*
2	2	1	*	*	*	*	*	*	*	*	*	*	*	*	*	*	lcl|NC_005902.1_prot_YP_073684.1_179	LCDV-China_rBRU-159	*	*	*	*	*	*	*	*	*	*	*	*	*	*	*	*	*	*	*	*	*	*	*	*	*	*	*	*	*	*	*
2	2	1	*	*	*	*	*	*	*	*	*	*	*	*	*	*	lcl|NC_005902.1_prot_YP_073688.1_183	LCDV-China_rBRU-160	*	*	*	*	*	*	*	*	*	*	*	*	*	*	*	*	*	*	*	*	*	*	*	*	*	*	*	*	*	*	*
2	2	1	*	*	*	*	*	*	*	*	*	*	*	*	*	*	lcl|NC_005902.1_prot_YP_073690.1_185	LCDV-China_rBRU-161	*	*	*	*	*	*	*	*	*	*	*	*	*	*	*	*	*	*	*	*	*	*	*	*	*	*	*	*	*	*	*
2	2	1	*	*	*	*	*	*	*	*	*	*	*	*	*	*	lcl|NC_005902.1_prot_YP_073693.1_188	LCDV-China_rBRU-162	*	*	*	*	*	*	*	*	*	*	*	*	*	*	*	*	*	*	*	*	*	*	*	*	*	*	*	*	*	*	*
2	2	1	*	*	*	*	*	*	*	*	*	*	*	*	*	*	lcl|NC_005902.1_prot_YP_073694.1_189	LCDV-China_rBRU-163	*	*	*	*	*	*	*	*	*	*	*	*	*	*	*	*	*	*	*	*	*	*	*	*	*	*	*	*	*	*	*
2	2	1	*	*	*	*	*	*	*	*	*	*	*	*	*	*	lcl|NC_005902.1_prot_YP_073699.1_195	LCDV-China_rBRU-164	*	*	*	*	*	*	*	*	*	*	*	*	*	*	*	*	*	*	*	*	*	*	*	*	*	*	*	*	*	*	*
2	2	1	*	*	*	*	*	*	*	*	*	*	*	*	*	*	lcl|NC_005902.1_prot_YP_073705.1_201	LCDV-China_rBRU-165	*	*	*	*	*	*	*	*	*	*	*	*	*	*	*	*	*	*	*	*	*	*	*	*	*	*	*	*	*	*	*
2	2	1	*	*	*	*	*	*	*	*	*	*	*	*	*	*	lcl|NC_005902.1_prot_YP_073711.1_207	LCDV-China_rBRU-166	*	*	*	*	*	*	*	*	*	*	*	*	*	*	*	*	*	*	*	*	*	*	*	*	*	*	*	*	*	*	*
2	2	1	*	*	*	*	*	*	*	*	*	*	*	*	*	*	lcl|NC_005902.1_prot_YP_073714.1_210	LCDV-China_rBRU-168	*	*	*	*	*	*	*	*	*	*	*	*	*	*	*	*	*	*	*	*	*	*	*	*	*	*	*	*	*	*	*
2	2	1	*	*	*	*	*	*	*	*	*	*	*	*	*	*	lcl|NC_005902.1_prot_YP_073718.1_214	LCDV-China_rBRU-169	*	*	*	*	*	*	*	*	*	*	*	*	*	*	*	*	*	*	*	*	*	*	*	*	*	*	*	*	*	*	*
2	2	1	*	*	*	*	*	*	*	*	*	*	*	*	*	*	lcl|NC_005902.1_prot_YP_073722.1_218	LCDV-China_rBRU-170	*	*	*	*	*	*	*	*	*	*	*	*	*	*	*	*	*	*	*	*	*	*	*	*	*	*	*	*	*	*	*
2	2	1	*	*	*	*	*	*	*	*	*	*	*	*	*	*	lcl|NC_005902.1_prot_YP_073723.1_219	LCDV-China_rBRU-171	*	*	*	*	*	*	*	*	*	*	*	*	*	*	*	*	*	*	*	*	*	*	*	*	*	*	*	*	*	*	*
2	2	1	*	*	*	*	*	*	*	*	*	*	*	*	*	*	lcl|NC_005902.1_prot_YP_073725.1_221	LCDV-China_rBRU-172	*	*	*	*	*	*	*	*	*	*	*	*	*	*	*	*	*	*	*	*	*	*	*	*	*	*	*	*	*	*	*
2	2	1	*	*	*	*	*	*	*	*	*	*	*	*	*	*	lcl|NC_005902.1_prot_YP_073730.1_226	LCDV-China_rBRU-173	*	*	*	*	*	*	*	*	*	*	*	*	*	*	*	*	*	*	*	*	*	*	*	*	*	*	*	*	*	*	*
2	2	1	*	*	*	*	*	*	*	*	*	*	*	*	*	*	lcl|NC_005902.1_prot_YP_073731.1_227	LCDV-China_rBRU-174	*	*	*	*	*	*	*	*	*	*	*	*	*	*	*	*	*	*	*	*	*	*	*	*	*	*	*	*	*	*	*
2	2	1	*	*	*	*	*	*	*	*	*	*	*	*	*	*	lcl|NC_005902.1_prot_YP_073732.1_228	LCDV-China_rBRU-175	*	*	*	*	*	*	*	*	*	*	*	*	*	*	*	*	*	*	*	*	*	*	*	*	*	*	*	*	*	*	*
2	2	1	*	*	*	*	*	*	*	*	*	*	*	*	*	*	lcl|NC_005902.1_prot_YP_073733.1_229	LCDV-China_rBRU-176	*	*	*	*	*	*	*	*	*	*	*	*	*	*	*	*	*	*	*	*	*	*	*	*	*	*	*	*	*	*	*
2	2	1	*	*	*	*	*	*	*	*	*	*	*	*	lcl|NC_001824.1_prot_NP_078646.1_22	LCDV-1_rBRU-072	*	*	*	*	*	*	*	*	*	*	*	*	*	*	*	*	*	*	*	*	*	*	*	*	*	*	*	*	*	*	*	*	*
2	2	1	*	*	*	*	lcl|NC_015780.1_prot_YP_004732929.1_146	lcl|NC_023613.1_prot_YP_009010559.1_26	*	*	*	*	*	*	*	*	*	*	*	*	*	*	*	*	*	*	*	*	*	*	*	*	*	*	*	*	*	*	*	*	*	*	*	*	*	*	*	*	*
2	2	1	*	*	*	*	lcl|NC_015780.1_prot_YP_004732953.1_170	lcl|NC_023613.1_prot_YP_009010561.1_28	*	*	*	*	*	*	*	*	*	*	*	*	*	*	*	*	*	*	*	*	*	*	*	*	*	*	*	*	*	*	*	*	*	*	*	*	*	*	*	*	*
2	2	1	*	*	*	lcl|NC_024451.1_prot_YP_009046666.1_52	*	lcl|NC_023613.1_prot_YP_009010614.1_81	*	*	*	*	*	*	*	*	*	*	*	*	*	*	*	*	*	*	*	*	*	*	*	*	*	*	*	*	*	*	*	*	*	*	*	*	*	*	*	*	*
2	2	1	*	*	*	lcl|NC_024451.1_prot_YP_009046770.1_156	*	lcl|NC_023613.1_prot_YP_009010615.1_82	*	*	*	*	*	*	*	*	*	*	*	*	*	*	*	*	*	*	*	*	*	*	*	*	*	*	*	*	*	*	*	*	*	*	*	*	*	*	*	*	*
2	2	1	*	*	*	lcl|NC_024451.1_prot_YP_009046686.1_72	*	*	*	*	*	lcl|NC_023848.1_prot_YP_009021217.1_129	*	*	*	*	*	*	*	*	*	*	*	*	*	*	*	*	*	*	*	*	*	*	*	*	*	*	*	*	*	*	*	*	*	*	*	*	*
2	2	1	*	*	*	*	lcl|NC_015780.1_prot_YP_004732902.1_119	*	lcl|NC_023611.1_prot_YP_009010456.1_162	*	*	*	*	*	*	*	*	*	*	*	*	*	*	*	*	*	*	*	*	*	*	*	*	*	*	*	*	*	*	*	*	*	*	*	*	*	*	*	*
2	2	1	*	*	*	*	lcl|NC_015780.1_prot_YP_004732877.1_94	*	*	lcl|NC_021901.1_prot_YP_008357443.1_145	*	*	*	*	*	*	*	*	*	*	*	*	*	*	*	*	*	*	*	*	*	*	*	*	*	*	*	*	*	*	*	*	*	*	*	*	*	*	*
2	2	1	*	*	*	*	lcl|NC_015780.1_prot_YP_004732905.1_122	lcl|NC_023613.1_prot_YP_009010537.1_4	*	*	*	*	*	*	*	*	*	*	*	*	*	*	*	*	*	*	*	*	*	*	*	*	*	*	*	*	*	*	*	*	*	*	*	*	*	*	*	*	*
2	2	1	*	*	*	*	lcl|NC_015780.1_prot_YP_004732911.1_128	lcl|NC_023613.1_prot_YP_009010543.1_10	*	*	*	*	*	*	*	*	*	*	*	*	*	*	*	*	*	*	*	*	*	*	*	*	*	*	*	*	*	*	*	*	*	*	*	*	*	*	*	*	*
2	2	1	*	*	*	*	lcl|NC_015780.1_prot_YP_004732949.1_166	lcl|NC_023613.1_prot_YP_009010576.1_43	*	*	*	*	*	*	*	*	*	*	*	*	*	*	*	*	*	*	*	*	*	*	*	*	*	*	*	*	*	*	*	*	*	*	*	*	*	*	*	*	*
2	2	1	*	*	*	*	lcl|NC_015780.1_prot_YP_004732833.1_50	lcl|NC_023613.1_prot_YP_009010650.1_117	*	*	*	*	*	*	*	*	*	*	*	*	*	*	*	*	*	*	*	*	*	*	*	*	*	*	*	*	*	*	*	*	*	*	*	*	*	*	*	*	*
2	2	1	*	*	*	*	lcl|NC_015780.1_prot_YP_004732848.1_65	lcl|NC_023613.1_prot_YP_009010661.1_128	*	*	*	*	*	*	*	*	*	*	*	*	*	*	*	*	*	*	*	*	*	*	*	*	*	*	*	*	*	*	*	*	*	*	*	*	*	*	*	*	*
2	2	1	*	*	*	*	lcl|NC_015780.1_prot_YP_004732895.1_112	lcl|NC_023613.1_prot_YP_009010706.1_173	*	*	*	*	*	*	*	*	*	*	*	*	*	*	*	*	*	*	*	*	*	*	*	*	*	*	*	*	*	*	*	*	*	*	*	*	*	*	*	*	*
2	2	1	*	*	*	*	*	*	lcl|NC_023611.1_prot_YP_009010359.1_65	*	lcl|NC_023615.1_prot_YP_009010825.1_64	*	*	*	*	*	*	*	*	*	*	*	*	*	*	*	*	*	*	*	*	*	*	*	*	*	*	*	*	*	*	*	*	*	*	*	*	*	*
2	2	1	*	*	*	*	*	*	lcl|NC_023611.1_prot_YP_009010446.1_152	*	lcl|NC_023615.1_prot_YP_009010911.1_150	*	*	*	*	*	*	*	*	*	*	*	*	*	*	*	*	*	*	*	*	*	*	*	*	*	*	*	*	*	*	*	*	*	*	*	*	*	*
2	2	1	*	*	*	*	*	*	*	*	*	*	*	*	*	*	*	*	*	*	*	*	*	*	*	*	*	*	*	*	*	*	*	*	*	*	*	*	*	*	*	*	*	*	*	*	*	*	*
2	2	1	*	*	*	*	*	*	*	*	*	*	*	*	*	*	*	*	*	*	*	*	*	*	*	*	*	*	*	*	*	*	*	*	*	*	*	*	*	*	*	*	*	*	*	*	*	*	*
2	2	1	*	*	*	*	*	*	*	*	*	*	*	*	*	*	*	*	*	*	*	*	*	lcl|KT804738.1_prot_AMM72752.1_133	*	*	*	*	*	*	*	*	*	*	*	*	*	*	*	*	*	*	*	*	*	*	*	*	*
2	2	1	*	*	*	*	*	*	*	*	*	*	*	*	*	*	*	*	*	*	*	*	*	*	*	*	*	*	*	*	*	*	*	*	*	*	*	*	*	*	*	*	*	*	*	*	*	*	*
2	2	1	*	*	*	*	*	*	*	*	*	*	*	*	*	*	*	*	*	*	*	*	*	*	*	*	*	*	*	*	*	*	*	*	*	*	*	*	*	*	*	*	*	*	*	*	*	*	*
2	2	1	*	*	*	*	*	*	*	*	*	*	*	*	*	*	*	*	*	*	*	*	*	lcl|KT804738.1_prot_AMM72697.1_70	lcl|KT781098.1_prot_AMM04477.1_73	*	*	*	*	*	*	*	*	*	*	*	*	*	*	*	*	*	*	*	*	*	*	*	*
2	2	1	*	*	*	*	*	*	*	*	*	*	*	*	*	*	*	*	*	*	*	*	*	lcl|KT804738.1_prot_AMM72678.1_42	*	*	*	lcl|AY532606.1_prot_AAT71851.1_36	*	*	*	*	*	*	*	*	*	*	*	*	*	*	*	*	*	*	*	*	*
2	2	1	*	*	*	*	*	*	*	*	*	*	*	*	*	*	*	*	*	*	*	*	*	lcl|KT804738.1_prot_AMM72789.1_50	*	*	*	lcl|AY532606.1_prot_AAT71858.1_43	*	*	*	*	*	*	*	*	*	*	*	*	*	*	*	*	*	*	*	*	*
2	2	1	*	*	*	*	*	*	*	*	*	*	*	*	*	*	*	*	*	*	*	*	*	lcl|KT804738.1_prot_AMM72710.1_83	*	*	*	lcl|AY532606.1_prot_AAT71888.1_73	*	*	*	*	*	*	*	*	*	*	*	*	*	*	*	*	*	*	*	*	*
2	2	1	*	*	*	*	*	*	*	*	*	*	*	*	*	*	*	*	*	*	*	*	*	lcl|KT804738.1_prot_AMM72708.1_84	*	*	*	lcl|AY532606.1_prot_AAT71889.1_74	*	*	*	*	*	*	*	*	*	*	*	*	*	*	*	*	*	*	*	*	*
2	2	1	*	*	*	*	*	*	*	*	*	*	*	*	*	*	*	*	lcl|NC_003494.1_prot_NP_612280.1_58	*	*	*	*	*	lcl|KT781098.1_prot_AMM04470.1_65	*	*	*	*	*	*	*	*	*	*	*	*	*	*	*	*	*	*	*	*	*	*	*	*
2	2	1	*	*	*	*	*	*	*	*	*	*	*	*	*	*	*	*	lcl|NC_003494.1_prot_NP_612313.1_91	*	*	*	*	*	lcl|KT781098.1_prot_AMM04496.1_97	*	*	*	*	*	*	*	*	*	*	*	*	*	*	*	*	*	*	*	*	*	*	*	*
2	2	1	*	*	*	*	*	*	*	*	*	*	*	*	*	*	*	*	*	*	*	*	*	*	*	lcl|AY894343.1_prot_AAX82370.1_61	OSGIV-Unk_rBRU-060	*	*	*	*	*	*	*	*	*	*	*	*	*	*	*	*	*	*	*	*	*	*
2	2	1	*	*	*	*	*	*	*	*	*	*	lcl|NC_008187.1_prot_YP_654574.1_2	IIV-3-002	*	*	*	*	*	*	*	*	*	*	*	*	*	*	*	*	*	*	*	*	*	*	*	*	*	*	*	*	*	*	*	*	*	*	*
2	2	1	*	*	*	*	*	*	*	*	*	*	lcl|NC_008187.1_prot_YP_654575.1_3	IIV-3-003	*	*	*	*	*	*	*	*	*	*	*	*	*	*	*	*	*	*	*	*	*	*	*	*	*	*	*	*	*	*	*	*	*	*	*
2	2	1	*	*	*	*	*	*	*	*	*	*	lcl|NC_008187.1_prot_YP_654580.1_8	IIV-3-008	*	*	*	*	*	*	*	*	*	*	*	*	*	*	*	*	*	*	*	*	*	*	*	*	*	*	*	*	*	*	*	*	*	*	*
2	2	1	*	*	*	*	*	*	*	*	*	*	lcl|NC_008187.1_prot_YP_654583.1_11	IIV-3-011	*	*	*	*	*	*	*	*	*	*	*	*	*	*	*	*	*	*	*	*	*	*	*	*	*	*	*	*	*	*	*	*	*	*	*
2	2	1	*	*	*	*	*	*	*	*	*	*	lcl|NC_008187.1_prot_YP_654609.1_37	IIV-3-037	*	*	*	*	*	*	*	*	*	*	*	*	*	*	*	*	*	*	*	*	*	*	*	*	*	*	*	*	*	*	*	*	*	*	*
2	2	1	*	*	*	*	*	*	*	*	*	*	lcl|NC_008187.1_prot_YP_654612.1_40	IIV-3-040	*	*	*	*	*	*	*	*	*	*	*	*	*	*	*	*	*	*	*	*	*	*	*	*	*	*	*	*	*	*	*	*	*	*	*
2	2	1	*	*	*	*	*	*	*	*	*	*	lcl|NC_008187.1_prot_YP_654618.1_46	IIV-3-046	*	*	*	*	*	*	*	*	*	*	*	*	*	*	*	*	*	*	*	*	*	*	*	*	*	*	*	*	*	*	*	*	*	*	*
2	2	1	*	*	*	*	*	*	*	*	*	*	lcl|NC_008187.1_prot_YP_654621.1_49	IIV-3-049	*	*	*	*	*	*	*	*	*	*	*	*	*	*	*	*	*	*	*	*	*	*	*	*	*	*	*	*	*	*	*	*	*	*	*
2	2	1	*	*	*	*	*	*	*	*	*	*	lcl|NC_008187.1_prot_YP_654634.1_62	IIV-3-062	*	*	*	*	*	*	*	*	*	*	*	*	*	*	*	*	*	*	*	*	*	*	*	*	*	*	*	*	*	*	*	*	*	*	*
2	2	1	*	*	*	*	*	*	*	*	*	*	lcl|NC_008187.1_prot_YP_654647.1_75	IIV-3-075	*	*	*	*	*	*	*	*	*	*	*	*	*	*	*	*	*	*	*	*	*	*	*	*	*	*	*	*	*	*	*	*	*	*	*
2	2	1	*	*	*	*	*	*	*	*	*	*	lcl|NC_008187.1_prot_YP_654649.1_77	IIV-3-077	*	*	*	*	*	*	*	*	*	*	*	*	*	*	*	*	*	*	*	*	*	*	*	*	*	*	*	*	*	*	*	*	*	*	*
2	2	1	*	*	*	*	*	*	*	*	*	*	lcl|NC_008187.1_prot_YP_654675.1_103	IIV-3-103	*	*	*	*	*	*	*	*	*	*	*	*	*	*	*	*	*	*	*	*	*	*	*	*	*	*	*	*	*	*	*	*	*	*	*
2	2	1	*	*	*	*	*	*	*	*	*	*	lcl|NC_008187.1_prot_YP_654680.1_108	IIV-3-108	*	*	*	*	*	*	*	*	*	*	*	*	*	*	*	*	*	*	*	*	*	*	*	*	*	*	*	*	*	*	*	*	*	*	*
2	2	1	*	*	*	*	*	*	*	*	*	*	lcl|NC_008187.1_prot_YP_654682.1_110	IIV-3-110	*	*	*	*	*	*	*	*	*	*	*	*	*	*	*	*	*	*	*	*	*	*	*	*	*	*	*	*	*	*	*	*	*	*	*
2	2	1	*	*	*	*	*	*	*	*	*	*	lcl|NC_008187.1_prot_YP_654688.1_116	IIV-3-116	*	*	*	*	*	*	*	*	*	*	*	*	*	*	*	*	*	*	*	*	*	*	*	*	*	*	*	*	*	*	*	*	*	*	*
2	2	1	*	*	*	*	*	*	*	*	*	*	lcl|NC_008187.1_prot_YP_654690.1_118	IIV-3-118	*	*	*	*	*	*	*	*	*	*	*	*	*	*	*	*	*	*	*	*	*	*	*	*	*	*	*	*	*	*	*	*	*	*	*
2	2	1	*	*	*	*	*	*	*	*	*	*	lcl|NC_008187.1_prot_YP_654694.1_122	IIV-3-122	*	*	*	*	*	*	*	*	*	*	*	*	*	*	*	*	*	*	*	*	*	*	*	*	*	*	*	*	*	*	*	*	*	*	*
2	2	1	*	*	*	*	*	*	*	*	*	*	*	*	*	*	*	*	lcl|NC_003494.1_prot_NP_612247.1_25	ISKNV-Unk_rBRU-026	*	*	*	*	*	*	*	*	*	*	*	*	*	*	*	*	*	*	*	*	*	*	*	*	*	*	*	*	*
2	2	1	*	*	*	*	*	*	*	*	*	*	*	*	*	*	*	*	lcl|NC_003494.1_prot_NP_612273.1_51	ISKNV-Unk_rBRU-051	*	*	*	*	*	*	*	*	*	*	*	*	*	*	*	*	*	*	*	*	*	*	*	*	*	*	*	*	*
2	2	1	*	*	*	*	*	*	*	*	*	*	*	*	*	*	*	*	lcl|NC_003494.1_prot_NP_612302.1_80	ISKNV-Unk_rBRU-078	*	*	*	*	*	*	*	*	*	*	*	*	*	*	*	*	*	*	*	*	*	*	*	*	*	*	*	*	*
2	2	1	*	*	*	*	*	*	*	*	*	*	*	*	*	*	*	*	*	*	*	*	*	*	*	lcl|AY894343.1_prot_AAX82321.1_12	OSGIV-Unk_rBRU-011	*	*	*	*	*	*	*	*	*	*	*	*	*	*	*	*	*	*	*	*	*	*
2	2	1	*	*	*	*	*	*	*	*	*	*	*	*	*	*	*	*	*	*	lcl|KC244182.1_prot_AGG37945.1_66	*	*	*	*	lcl|AY894343.1_prot_AAX82377.1_68	*	*	*	*	*	*	*	*	*	*	*	*	*	*	*	*	*	*	*	*	*	*	*
2	2	1	*	*	*	*	*	*	*	*	*	*	*	*	lcl|NC_001824.1_prot_NP_078657.1_31	LCDV-1_rBRU-079	*	*	*	*	*	*	*	*	*	*	*	*	*	*	*	*	*	*	*	*	*	*	*	*	*	*	*	*	*	*	*	*	*
2	2	1	*	*	*	*	*	*	*	*	*	*	*	*	*	*	*	*	*	*	*	*	*	*	*	*	*	*	*	*	*	*	*	*	*	*	*	*	*	*	*	*	*	lcl|EU627010.1_prot_ACF42222.1_3	STIV-Unk-003	*	*	*	*
2	2	1	*	*	*	*	*	*	*	*	*	*	*	*	*	*	*	*	*	*	*	*	*	*	*	*	*	*	*	*	*	*	*	*	*	*	*	*	*	*	*	*	*	lcl|EU627010.1_prot_ACF42254.1_36	STIV-Unk-036	*	*	*	*
2	2	1	*	*	*	*	*	*	*	*	*	*	*	*	*	*	*	*	*	*	*	*	*	*	*	*	*	*	*	*	*	*	*	*	*	*	*	*	*	*	*	*	*	lcl|EU627010.1_prot_ACF42298.1_80	STIV-Unk-079	*	*	*	*
2	2	1	*	*	*	*	*	*	*	*	*	*	*	*	*	*	*	*	*	*	*	*	*	*	*	*	*	*	*	*	*	*	*	*	*	*	*	*	*	*	*	*	*	lcl|EU627010.1_prot_ACF42299.1_81	STIV-Unk-080	*	*	*	*
2	2	1	*	*	*	*	*	*	*	*	*	*	*	*	*	*	*	*	*	*	*	*	*	*	*	*	*	*	*	*	*	*	*	*	*	*	*	*	*	*	*	*	*	*	*	*	*	*	lcl|NC_028461.1_prot_YP_009182057.1_58
2	2	1	*	*	*	*	*	*	*	*	*	*	*	*	*	*	*	*	*	*	*	*	*	*	*	*	*	*	*	*	lcl|NC_005946.1_prot_YP_031621.1_43	FV-3_rBRU-043	*	*	*	*	*	*	*	*	*	*	*	*	*	*	*	*	*
2	2	1	*	*	*	*	*	*	*	*	*	*	*	*	*	*	*	*	*	*	*	*	*	*	*	*	*	*	*	*	lcl|NC_005946.1_prot_YP_031622.1_44	*	*	*	*	lcl|KJ175144.1_prot_SSMEgorf44R_43	*	*	*	*	*	*	*	*	*	*	*	*	*
2	2	1	*	*	*	*	*	*	*	*	*	*	*	*	*	*	*	*	*	*	*	*	*	*	*	*	*	*	*	*	*	*	*	*	*	*	*	*	*	*	*	lcl|KP266741.1_prot_CH8/96_ORF12L_12	lcl|KP266743.1_prot_ToRV1_ORF12L_12	*	*	*	*	*	*
1	1	0	*	lcl|NC_003038.1_prot_NP_149464.1_2	*	*	*	*	*	*	*	*	*	*	*	*	*	*	*	*	*	*	*	*	*	*	*	*	*	*	*	*	*	*	*	*	*	*	*	*	*	*	*	*	*	*	*	*	*
1	1	0	*	lcl|NC_003038.1_prot_NP_149465.1_3	*	*	*	*	*	*	*	*	*	*	*	*	*	*	*	*	*	*	*	*	*	*	*	*	*	*	*	*	*	*	*	*	*	*	*	*	*	*	*	*	*	*	*	*	*
1	1	0	*	lcl|NC_003038.1_prot_NP_149466.1_4	*	*	*	*	*	*	*	*	*	*	*	*	*	*	*	*	*	*	*	*	*	*	*	*	*	*	*	*	*	*	*	*	*	*	*	*	*	*	*	*	*	*	*	*	*
1	1	0	*	lcl|NC_003038.1_prot_NP_149467.1_5	*	*	*	*	*	*	*	*	*	*	*	*	*	*	*	*	*	*	*	*	*	*	*	*	*	*	*	*	*	*	*	*	*	*	*	*	*	*	*	*	*	*	*	*	*
1	1	0	*	lcl|NC_003038.1_prot_NP_149470.1_8	*	*	*	*	*	*	*	*	*	*	*	*	*	*	*	*	*	*	*	*	*	*	*	*	*	*	*	*	*	*	*	*	*	*	*	*	*	*	*	*	*	*	*	*	*
1	1	0	*	lcl|NC_003038.1_prot_NP_149471.1_9	*	*	*	*	*	*	*	*	*	*	*	*	*	*	*	*	*	*	*	*	*	*	*	*	*	*	*	*	*	*	*	*	*	*	*	*	*	*	*	*	*	*	*	*	*
1	1	0	*	lcl|NC_003038.1_prot_NP_149474.1_12	*	*	*	*	*	*	*	*	*	*	*	*	*	*	*	*	*	*	*	*	*	*	*	*	*	*	*	*	*	*	*	*	*	*	*	*	*	*	*	*	*	*	*	*	*
1	1	0	*	lcl|NC_003038.1_prot_NP_149476.1_14	*	*	*	*	*	*	*	*	*	*	*	*	*	*	*	*	*	*	*	*	*	*	*	*	*	*	*	*	*	*	*	*	*	*	*	*	*	*	*	*	*	*	*	*	*
1	1	0	*	lcl|NC_003038.1_prot_NP_149477.1_15	*	*	*	*	*	*	*	*	*	*	*	*	*	*	*	*	*	*	*	*	*	*	*	*	*	*	*	*	*	*	*	*	*	*	*	*	*	*	*	*	*	*	*	*	*
1	1	0	*	lcl|NC_003038.1_prot_NP_149478.1_16	*	*	*	*	*	*	*	*	*	*	*	*	*	*	*	*	*	*	*	*	*	*	*	*	*	*	*	*	*	*	*	*	*	*	*	*	*	*	*	*	*	*	*	*	*
1	1	0	*	lcl|NC_003038.1_prot_NP_149479.1_17	*	*	*	*	*	*	*	*	*	*	*	*	*	*	*	*	*	*	*	*	*	*	*	*	*	*	*	*	*	*	*	*	*	*	*	*	*	*	*	*	*	*	*	*	*
1	1	0	*	lcl|NC_003038.1_prot_NP_149480.1_18	*	*	*	*	*	*	*	*	*	*	*	*	*	*	*	*	*	*	*	*	*	*	*	*	*	*	*	*	*	*	*	*	*	*	*	*	*	*	*	*	*	*	*	*	*
1	1	0	*	lcl|NC_003038.1_prot_NP_149481.1_19	*	*	*	*	*	*	*	*	*	*	*	*	*	*	*	*	*	*	*	*	*	*	*	*	*	*	*	*	*	*	*	*	*	*	*	*	*	*	*	*	*	*	*	*	*
1	1	0	*	lcl|NC_003038.1_prot_NP_149483.1_21	*	*	*	*	*	*	*	*	*	*	*	*	*	*	*	*	*	*	*	*	*	*	*	*	*	*	*	*	*	*	*	*	*	*	*	*	*	*	*	*	*	*	*	*	*
1	1	0	*	lcl|NC_003038.1_prot_NP_149484.1_22	*	*	*	*	*	*	*	*	*	*	*	*	*	*	*	*	*	*	*	*	*	*	*	*	*	*	*	*	*	*	*	*	*	*	*	*	*	*	*	*	*	*	*	*	*
1	1	0	*	lcl|NC_003038.1_prot_NP_149486.1_24	*	*	*	*	*	*	*	*	*	*	*	*	*	*	*	*	*	*	*	*	*	*	*	*	*	*	*	*	*	*	*	*	*	*	*	*	*	*	*	*	*	*	*	*	*
1	1	0	*	lcl|NC_003038.1_prot_NP_149487.1_25	*	*	*	*	*	*	*	*	*	*	*	*	*	*	*	*	*	*	*	*	*	*	*	*	*	*	*	*	*	*	*	*	*	*	*	*	*	*	*	*	*	*	*	*	*
1	1	0	*	lcl|NC_003038.1_prot_NP_149488.1_26	*	*	*	*	*	*	*	*	*	*	*	*	*	*	*	*	*	*	*	*	*	*	*	*	*	*	*	*	*	*	*	*	*	*	*	*	*	*	*	*	*	*	*	*	*
1	1	0	*	lcl|NC_003038.1_prot_NP_149489.1_27	*	*	*	*	*	*	*	*	*	*	*	*	*	*	*	*	*	*	*	*	*	*	*	*	*	*	*	*	*	*	*	*	*	*	*	*	*	*	*	*	*	*	*	*	*
1	1	0	*	lcl|NC_003038.1_prot_NP_149490.1_28	*	*	*	*	*	*	*	*	*	*	*	*	*	*	*	*	*	*	*	*	*	*	*	*	*	*	*	*	*	*	*	*	*	*	*	*	*	*	*	*	*	*	*	*	*
1	1	0	*	lcl|NC_003038.1_prot_NP_149491.1_29	*	*	*	*	*	*	*	*	*	*	*	*	*	*	*	*	*	*	*	*	*	*	*	*	*	*	*	*	*	*	*	*	*	*	*	*	*	*	*	*	*	*	*	*	*
1	1	0	*	lcl|NC_003038.1_prot_NP_149494.1_32	*	*	*	*	*	*	*	*	*	*	*	*	*	*	*	*	*	*	*	*	*	*	*	*	*	*	*	*	*	*	*	*	*	*	*	*	*	*	*	*	*	*	*	*	*
1	1	0	*	lcl|NC_003038.1_prot_NP_149496.1_34	*	*	*	*	*	*	*	*	*	*	*	*	*	*	*	*	*	*	*	*	*	*	*	*	*	*	*	*	*	*	*	*	*	*	*	*	*	*	*	*	*	*	*	*	*
1	1	0	*	lcl|NC_003038.1_prot_NP_149498.1_36	*	*	*	*	*	*	*	*	*	*	*	*	*	*	*	*	*	*	*	*	*	*	*	*	*	*	*	*	*	*	*	*	*	*	*	*	*	*	*	*	*	*	*	*	*
1	1	0	*	lcl|NC_003038.1_prot_NP_149499.1_37	*	*	*	*	*	*	*	*	*	*	*	*	*	*	*	*	*	*	*	*	*	*	*	*	*	*	*	*	*	*	*	*	*	*	*	*	*	*	*	*	*	*	*	*	*
1	1	0	*	lcl|NC_003038.1_prot_NP_149501.1_39	*	*	*	*	*	*	*	*	*	*	*	*	*	*	*	*	*	*	*	*	*	*	*	*	*	*	*	*	*	*	*	*	*	*	*	*	*	*	*	*	*	*	*	*	*
1	1	0	*	lcl|NC_003038.1_prot_NP_149502.1_40	*	*	*	*	*	*	*	*	*	*	*	*	*	*	*	*	*	*	*	*	*	*	*	*	*	*	*	*	*	*	*	*	*	*	*	*	*	*	*	*	*	*	*	*	*
1	1	0	*	lcl|NC_003038.1_prot_NP_149503.1_41	*	*	*	*	*	*	*	*	*	*	*	*	*	*	*	*	*	*	*	*	*	*	*	*	*	*	*	*	*	*	*	*	*	*	*	*	*	*	*	*	*	*	*	*	*
1	1	0	*	lcl|NC_003038.1_prot_NP_149509.1_47	*	*	*	*	*	*	*	*	*	*	*	*	*	*	*	*	*	*	*	*	*	*	*	*	*	*	*	*	*	*	*	*	*	*	*	*	*	*	*	*	*	*	*	*	*
1	1	0	*	lcl|NC_003038.1_prot_NP_149510.1_48	*	*	*	*	*	*	*	*	*	*	*	*	*	*	*	*	*	*	*	*	*	*	*	*	*	*	*	*	*	*	*	*	*	*	*	*	*	*	*	*	*	*	*	*	*
1	1	0	*	lcl|NC_003038.1_prot_NP_149511.1_49	*	*	*	*	*	*	*	*	*	*	*	*	*	*	*	*	*	*	*	*	*	*	*	*	*	*	*	*	*	*	*	*	*	*	*	*	*	*	*	*	*	*	*	*	*
1	1	0	*	lcl|NC_003038.1_prot_NP_149514.1_52	*	*	*	*	*	*	*	*	*	*	*	*	*	*	*	*	*	*	*	*	*	*	*	*	*	*	*	*	*	*	*	*	*	*	*	*	*	*	*	*	*	*	*	*	*
1	1	0	*	lcl|NC_003038.1_prot_NP_149515.1_53	*	*	*	*	*	*	*	*	*	*	*	*	*	*	*	*	*	*	*	*	*	*	*	*	*	*	*	*	*	*	*	*	*	*	*	*	*	*	*	*	*	*	*	*	*
1	1	0	*	lcl|NC_003038.1_prot_NP_149516.1_54	*	*	*	*	*	*	*	*	*	*	*	*	*	*	*	*	*	*	*	*	*	*	*	*	*	*	*	*	*	*	*	*	*	*	*	*	*	*	*	*	*	*	*	*	*
1	1	0	*	lcl|NC_003038.1_prot_NP_149517.1_55	*	*	*	*	*	*	*	*	*	*	*	*	*	*	*	*	*	*	*	*	*	*	*	*	*	*	*	*	*	*	*	*	*	*	*	*	*	*	*	*	*	*	*	*	*
1	1	0	*	lcl|NC_003038.1_prot_NP_149518.1_56	*	*	*	*	*	*	*	*	*	*	*	*	*	*	*	*	*	*	*	*	*	*	*	*	*	*	*	*	*	*	*	*	*	*	*	*	*	*	*	*	*	*	*	*	*
1	1	0	*	lcl|NC_003038.1_prot_NP_149520.1_58	*	*	*	*	*	*	*	*	*	*	*	*	*	*	*	*	*	*	*	*	*	*	*	*	*	*	*	*	*	*	*	*	*	*	*	*	*	*	*	*	*	*	*	*	*
1	1	0	*	lcl|NC_003038.1_prot_NP_149521.1_59	*	*	*	*	*	*	*	*	*	*	*	*	*	*	*	*	*	*	*	*	*	*	*	*	*	*	*	*	*	*	*	*	*	*	*	*	*	*	*	*	*	*	*	*	*
1	1	0	*	lcl|NC_003038.1_prot_NP_149522.1_60	*	*	*	*	*	*	*	*	*	*	*	*	*	*	*	*	*	*	*	*	*	*	*	*	*	*	*	*	*	*	*	*	*	*	*	*	*	*	*	*	*	*	*	*	*
1	1	0	*	lcl|NC_003038.1_prot_NP_149526.1_64	*	*	*	*	*	*	*	*	*	*	*	*	*	*	*	*	*	*	*	*	*	*	*	*	*	*	*	*	*	*	*	*	*	*	*	*	*	*	*	*	*	*	*	*	*
1	1	0	*	lcl|NC_003038.1_prot_NP_149527.1_65	*	*	*	*	*	*	*	*	*	*	*	*	*	*	*	*	*	*	*	*	*	*	*	*	*	*	*	*	*	*	*	*	*	*	*	*	*	*	*	*	*	*	*	*	*
1	1	0	*	lcl|NC_003038.1_prot_NP_149529.1_67	*	*	*	*	*	*	*	*	*	*	*	*	*	*	*	*	*	*	*	*	*	*	*	*	*	*	*	*	*	*	*	*	*	*	*	*	*	*	*	*	*	*	*	*	*
1	1	0	*	lcl|NC_003038.1_prot_NP_149531.1_69	*	*	*	*	*	*	*	*	*	*	*	*	*	*	*	*	*	*	*	*	*	*	*	*	*	*	*	*	*	*	*	*	*	*	*	*	*	*	*	*	*	*	*	*	*
1	1	0	*	lcl|NC_003038.1_prot_NP_149533.1_71	*	*	*	*	*	*	*	*	*	*	*	*	*	*	*	*	*	*	*	*	*	*	*	*	*	*	*	*	*	*	*	*	*	*	*	*	*	*	*	*	*	*	*	*	*
1	1	0	*	lcl|NC_003038.1_prot_NP_149535.1_73	*	*	*	*	*	*	*	*	*	*	*	*	*	*	*	*	*	*	*	*	*	*	*	*	*	*	*	*	*	*	*	*	*	*	*	*	*	*	*	*	*	*	*	*	*
1	1	0	*	lcl|NC_003038.1_prot_NP_149536.1_74	*	*	*	*	*	*	*	*	*	*	*	*	*	*	*	*	*	*	*	*	*	*	*	*	*	*	*	*	*	*	*	*	*	*	*	*	*	*	*	*	*	*	*	*	*
1	1	0	*	lcl|NC_003038.1_prot_NP_149537.1_75	*	*	*	*	*	*	*	*	*	*	*	*	*	*	*	*	*	*	*	*	*	*	*	*	*	*	*	*	*	*	*	*	*	*	*	*	*	*	*	*	*	*	*	*	*
1	1	0	*	lcl|NC_003038.1_prot_NP_149539.1_77	*	*	*	*	*	*	*	*	*	*	*	*	*	*	*	*	*	*	*	*	*	*	*	*	*	*	*	*	*	*	*	*	*	*	*	*	*	*	*	*	*	*	*	*	*
1	1	0	*	lcl|NC_003038.1_prot_NP_149541.1_79	*	*	*	*	*	*	*	*	*	*	*	*	*	*	*	*	*	*	*	*	*	*	*	*	*	*	*	*	*	*	*	*	*	*	*	*	*	*	*	*	*	*	*	*	*
1	1	0	*	lcl|NC_003038.1_prot_NP_149542.1_80	*	*	*	*	*	*	*	*	*	*	*	*	*	*	*	*	*	*	*	*	*	*	*	*	*	*	*	*	*	*	*	*	*	*	*	*	*	*	*	*	*	*	*	*	*
1	1	0	*	lcl|NC_003038.1_prot_NP_149543.1_81	*	*	*	*	*	*	*	*	*	*	*	*	*	*	*	*	*	*	*	*	*	*	*	*	*	*	*	*	*	*	*	*	*	*	*	*	*	*	*	*	*	*	*	*	*
1	1	0	*	lcl|NC_003038.1_prot_NP_149544.1_82	*	*	*	*	*	*	*	*	*	*	*	*	*	*	*	*	*	*	*	*	*	*	*	*	*	*	*	*	*	*	*	*	*	*	*	*	*	*	*	*	*	*	*	*	*
1	1	0	*	lcl|NC_003038.1_prot_NP_149549.1_87	*	*	*	*	*	*	*	*	*	*	*	*	*	*	*	*	*	*	*	*	*	*	*	*	*	*	*	*	*	*	*	*	*	*	*	*	*	*	*	*	*	*	*	*	*
1	1	0	*	lcl|NC_003038.1_prot_NP_149550.1_88	*	*	*	*	*	*	*	*	*	*	*	*	*	*	*	*	*	*	*	*	*	*	*	*	*	*	*	*	*	*	*	*	*	*	*	*	*	*	*	*	*	*	*	*	*
1	1	0	*	lcl|NC_003038.1_prot_NP_149551.1_89	*	*	*	*	*	*	*	*	*	*	*	*	*	*	*	*	*	*	*	*	*	*	*	*	*	*	*	*	*	*	*	*	*	*	*	*	*	*	*	*	*	*	*	*	*
1	1	0	*	lcl|NC_003038.1_prot_NP_149552.1_90	*	*	*	*	*	*	*	*	*	*	*	*	*	*	*	*	*	*	*	*	*	*	*	*	*	*	*	*	*	*	*	*	*	*	*	*	*	*	*	*	*	*	*	*	*
1	1	0	*	lcl|NC_003038.1_prot_NP_149553.1_91	*	*	*	*	*	*	*	*	*	*	*	*	*	*	*	*	*	*	*	*	*	*	*	*	*	*	*	*	*	*	*	*	*	*	*	*	*	*	*	*	*	*	*	*	*
1	1	0	*	lcl|NC_003038.1_prot_NP_149554.1_92	*	*	*	*	*	*	*	*	*	*	*	*	*	*	*	*	*	*	*	*	*	*	*	*	*	*	*	*	*	*	*	*	*	*	*	*	*	*	*	*	*	*	*	*	*
1	1	0	*	lcl|NC_003038.1_prot_NP_149555.1_93	*	*	*	*	*	*	*	*	*	*	*	*	*	*	*	*	*	*	*	*	*	*	*	*	*	*	*	*	*	*	*	*	*	*	*	*	*	*	*	*	*	*	*	*	*
1	1	0	*	lcl|NC_003038.1_prot_NP_149556.1_94	*	*	*	*	*	*	*	*	*	*	*	*	*	*	*	*	*	*	*	*	*	*	*	*	*	*	*	*	*	*	*	*	*	*	*	*	*	*	*	*	*	*	*	*	*
1	1	0	*	lcl|NC_003038.1_prot_NP_149560.1_98	*	*	*	*	*	*	*	*	*	*	*	*	*	*	*	*	*	*	*	*	*	*	*	*	*	*	*	*	*	*	*	*	*	*	*	*	*	*	*	*	*	*	*	*	*
1	1	0	*	lcl|NC_003038.1_prot_NP_149562.1_100	*	*	*	*	*	*	*	*	*	*	*	*	*	*	*	*	*	*	*	*	*	*	*	*	*	*	*	*	*	*	*	*	*	*	*	*	*	*	*	*	*	*	*	*	*
1	1	0	*	lcl|NC_003038.1_prot_NP_149565.1_103	*	*	*	*	*	*	*	*	*	*	*	*	*	*	*	*	*	*	*	*	*	*	*	*	*	*	*	*	*	*	*	*	*	*	*	*	*	*	*	*	*	*	*	*	*
1	1	0	*	lcl|NC_003038.1_prot_NP_149566.1_104	*	*	*	*	*	*	*	*	*	*	*	*	*	*	*	*	*	*	*	*	*	*	*	*	*	*	*	*	*	*	*	*	*	*	*	*	*	*	*	*	*	*	*	*	*
1	1	0	*	lcl|NC_003038.1_prot_NP_149568.1_106	*	*	*	*	*	*	*	*	*	*	*	*	*	*	*	*	*	*	*	*	*	*	*	*	*	*	*	*	*	*	*	*	*	*	*	*	*	*	*	*	*	*	*	*	*
1	1	0	*	lcl|NC_003038.1_prot_NP_149571.1_109	*	*	*	*	*	*	*	*	*	*	*	*	*	*	*	*	*	*	*	*	*	*	*	*	*	*	*	*	*	*	*	*	*	*	*	*	*	*	*	*	*	*	*	*	*
1	1	0	*	lcl|NC_003038.1_prot_NP_149572.1_110	*	*	*	*	*	*	*	*	*	*	*	*	*	*	*	*	*	*	*	*	*	*	*	*	*	*	*	*	*	*	*	*	*	*	*	*	*	*	*	*	*	*	*	*	*
1	1	0	*	lcl|NC_003038.1_prot_NP_149575.1_113	*	*	*	*	*	*	*	*	*	*	*	*	*	*	*	*	*	*	*	*	*	*	*	*	*	*	*	*	*	*	*	*	*	*	*	*	*	*	*	*	*	*	*	*	*
1	1	0	*	lcl|NC_003038.1_prot_NP_149582.1_120	*	*	*	*	*	*	*	*	*	*	*	*	*	*	*	*	*	*	*	*	*	*	*	*	*	*	*	*	*	*	*	*	*	*	*	*	*	*	*	*	*	*	*	*	*
1	1	0	*	lcl|NC_003038.1_prot_NP_149587.1_125	*	*	*	*	*	*	*	*	*	*	*	*	*	*	*	*	*	*	*	*	*	*	*	*	*	*	*	*	*	*	*	*	*	*	*	*	*	*	*	*	*	*	*	*	*
1	1	0	*	lcl|NC_003038.1_prot_NP_149588.1_126	*	*	*	*	*	*	*	*	*	*	*	*	*	*	*	*	*	*	*	*	*	*	*	*	*	*	*	*	*	*	*	*	*	*	*	*	*	*	*	*	*	*	*	*	*
1	1	0	*	lcl|NC_003038.1_prot_NP_149591.1_129	*	*	*	*	*	*	*	*	*	*	*	*	*	*	*	*	*	*	*	*	*	*	*	*	*	*	*	*	*	*	*	*	*	*	*	*	*	*	*	*	*	*	*	*	*
1	1	0	*	lcl|NC_003038.1_prot_NP_149592.1_130	*	*	*	*	*	*	*	*	*	*	*	*	*	*	*	*	*	*	*	*	*	*	*	*	*	*	*	*	*	*	*	*	*	*	*	*	*	*	*	*	*	*	*	*	*
1	1	0	*	lcl|NC_003038.1_prot_NP_149594.1_132	*	*	*	*	*	*	*	*	*	*	*	*	*	*	*	*	*	*	*	*	*	*	*	*	*	*	*	*	*	*	*	*	*	*	*	*	*	*	*	*	*	*	*	*	*
1	1	0	*	lcl|NC_003038.1_prot_NP_149596.1_134	*	*	*	*	*	*	*	*	*	*	*	*	*	*	*	*	*	*	*	*	*	*	*	*	*	*	*	*	*	*	*	*	*	*	*	*	*	*	*	*	*	*	*	*	*
1	1	0	*	lcl|NC_003038.1_prot_NP_149597.1_135	*	*	*	*	*	*	*	*	*	*	*	*	*	*	*	*	*	*	*	*	*	*	*	*	*	*	*	*	*	*	*	*	*	*	*	*	*	*	*	*	*	*	*	*	*
1	1	0	*	lcl|NC_003038.1_prot_NP_149598.1_136	*	*	*	*	*	*	*	*	*	*	*	*	*	*	*	*	*	*	*	*	*	*	*	*	*	*	*	*	*	*	*	*	*	*	*	*	*	*	*	*	*	*	*	*	*
1	1	0	*	lcl|NC_003038.1_prot_NP_149607.1_145	*	*	*	*	*	*	*	*	*	*	*	*	*	*	*	*	*	*	*	*	*	*	*	*	*	*	*	*	*	*	*	*	*	*	*	*	*	*	*	*	*	*	*	*	*
1	1	0	*	lcl|NC_003038.1_prot_NP_149610.1_148	*	*	*	*	*	*	*	*	*	*	*	*	*	*	*	*	*	*	*	*	*	*	*	*	*	*	*	*	*	*	*	*	*	*	*	*	*	*	*	*	*	*	*	*	*
1	1	0	*	lcl|NC_003038.1_prot_NP_149613.1_151	*	*	*	*	*	*	*	*	*	*	*	*	*	*	*	*	*	*	*	*	*	*	*	*	*	*	*	*	*	*	*	*	*	*	*	*	*	*	*	*	*	*	*	*	*
1	1	0	*	lcl|NC_003038.1_prot_NP_149614.1_152	*	*	*	*	*	*	*	*	*	*	*	*	*	*	*	*	*	*	*	*	*	*	*	*	*	*	*	*	*	*	*	*	*	*	*	*	*	*	*	*	*	*	*	*	*
1	1	0	*	lcl|NC_003038.1_prot_NP_149615.1_153	*	*	*	*	*	*	*	*	*	*	*	*	*	*	*	*	*	*	*	*	*	*	*	*	*	*	*	*	*	*	*	*	*	*	*	*	*	*	*	*	*	*	*	*	*
1	1	0	*	lcl|NC_003038.1_prot_NP_149616.1_154	*	*	*	*	*	*	*	*	*	*	*	*	*	*	*	*	*	*	*	*	*	*	*	*	*	*	*	*	*	*	*	*	*	*	*	*	*	*	*	*	*	*	*	*	*
1	1	0	*	lcl|NC_003038.1_prot_NP_149617.1_155	*	*	*	*	*	*	*	*	*	*	*	*	*	*	*	*	*	*	*	*	*	*	*	*	*	*	*	*	*	*	*	*	*	*	*	*	*	*	*	*	*	*	*	*	*
1	1	0	*	lcl|NC_003038.1_prot_NP_149621.1_159	*	*	*	*	*	*	*	*	*	*	*	*	*	*	*	*	*	*	*	*	*	*	*	*	*	*	*	*	*	*	*	*	*	*	*	*	*	*	*	*	*	*	*	*	*
1	1	0	*	lcl|NC_003038.1_prot_NP_149626.1_164	*	*	*	*	*	*	*	*	*	*	*	*	*	*	*	*	*	*	*	*	*	*	*	*	*	*	*	*	*	*	*	*	*	*	*	*	*	*	*	*	*	*	*	*	*
1	1	0	*	lcl|NC_003038.1_prot_NP_149627.1_165	*	*	*	*	*	*	*	*	*	*	*	*	*	*	*	*	*	*	*	*	*	*	*	*	*	*	*	*	*	*	*	*	*	*	*	*	*	*	*	*	*	*	*	*	*
1	1	0	*	lcl|NC_003038.1_prot_NP_149629.1_167	*	*	*	*	*	*	*	*	*	*	*	*	*	*	*	*	*	*	*	*	*	*	*	*	*	*	*	*	*	*	*	*	*	*	*	*	*	*	*	*	*	*	*	*	*
1	1	0	*	lcl|NC_003038.1_prot_NP_149630.1_168	*	*	*	*	*	*	*	*	*	*	*	*	*	*	*	*	*	*	*	*	*	*	*	*	*	*	*	*	*	*	*	*	*	*	*	*	*	*	*	*	*	*	*	*	*
1	1	0	*	lcl|NC_003038.1_prot_NP_149631.1_169	*	*	*	*	*	*	*	*	*	*	*	*	*	*	*	*	*	*	*	*	*	*	*	*	*	*	*	*	*	*	*	*	*	*	*	*	*	*	*	*	*	*	*	*	*
1	1	0	*	lcl|NC_003038.1_prot_NP_149634.1_172	*	*	*	*	*	*	*	*	*	*	*	*	*	*	*	*	*	*	*	*	*	*	*	*	*	*	*	*	*	*	*	*	*	*	*	*	*	*	*	*	*	*	*	*	*
1	1	0	*	lcl|NC_003038.1_prot_NP_149636.1_174	*	*	*	*	*	*	*	*	*	*	*	*	*	*	*	*	*	*	*	*	*	*	*	*	*	*	*	*	*	*	*	*	*	*	*	*	*	*	*	*	*	*	*	*	*
1	1	0	*	lcl|NC_003038.1_prot_NP_149637.1_175	*	*	*	*	*	*	*	*	*	*	*	*	*	*	*	*	*	*	*	*	*	*	*	*	*	*	*	*	*	*	*	*	*	*	*	*	*	*	*	*	*	*	*	*	*
1	1	0	*	lcl|NC_003038.1_prot_NP_149640.1_178	*	*	*	*	*	*	*	*	*	*	*	*	*	*	*	*	*	*	*	*	*	*	*	*	*	*	*	*	*	*	*	*	*	*	*	*	*	*	*	*	*	*	*	*	*
1	1	0	*	lcl|NC_003038.1_prot_NP_149641.1_179	*	*	*	*	*	*	*	*	*	*	*	*	*	*	*	*	*	*	*	*	*	*	*	*	*	*	*	*	*	*	*	*	*	*	*	*	*	*	*	*	*	*	*	*	*
1	1	0	*	lcl|NC_003038.1_prot_NP_149643.1_181	*	*	*	*	*	*	*	*	*	*	*	*	*	*	*	*	*	*	*	*	*	*	*	*	*	*	*	*	*	*	*	*	*	*	*	*	*	*	*	*	*	*	*	*	*
1	1	0	*	lcl|NC_003038.1_prot_NP_149644.1_182	*	*	*	*	*	*	*	*	*	*	*	*	*	*	*	*	*	*	*	*	*	*	*	*	*	*	*	*	*	*	*	*	*	*	*	*	*	*	*	*	*	*	*	*	*
1	1	0	*	lcl|NC_003038.1_prot_NP_149645.1_183	*	*	*	*	*	*	*	*	*	*	*	*	*	*	*	*	*	*	*	*	*	*	*	*	*	*	*	*	*	*	*	*	*	*	*	*	*	*	*	*	*	*	*	*	*
1	1	0	*	lcl|NC_003038.1_prot_NP_149646.1_184	*	*	*	*	*	*	*	*	*	*	*	*	*	*	*	*	*	*	*	*	*	*	*	*	*	*	*	*	*	*	*	*	*	*	*	*	*	*	*	*	*	*	*	*	*
1	1	0	*	lcl|NC_003038.1_prot_NP_149648.1_186	*	*	*	*	*	*	*	*	*	*	*	*	*	*	*	*	*	*	*	*	*	*	*	*	*	*	*	*	*	*	*	*	*	*	*	*	*	*	*	*	*	*	*	*	*
1	1	0	*	lcl|NC_003038.1_prot_NP_149649.1_187	*	*	*	*	*	*	*	*	*	*	*	*	*	*	*	*	*	*	*	*	*	*	*	*	*	*	*	*	*	*	*	*	*	*	*	*	*	*	*	*	*	*	*	*	*
1	1	0	*	lcl|NC_003038.1_prot_NP_149650.1_188	*	*	*	*	*	*	*	*	*	*	*	*	*	*	*	*	*	*	*	*	*	*	*	*	*	*	*	*	*	*	*	*	*	*	*	*	*	*	*	*	*	*	*	*	*
1	1	0	*	lcl|NC_003038.1_prot_NP_149651.1_189	*	*	*	*	*	*	*	*	*	*	*	*	*	*	*	*	*	*	*	*	*	*	*	*	*	*	*	*	*	*	*	*	*	*	*	*	*	*	*	*	*	*	*	*	*
1	1	0	*	lcl|NC_003038.1_prot_NP_149652.1_190	*	*	*	*	*	*	*	*	*	*	*	*	*	*	*	*	*	*	*	*	*	*	*	*	*	*	*	*	*	*	*	*	*	*	*	*	*	*	*	*	*	*	*	*	*
1	1	0	*	lcl|NC_003038.1_prot_NP_149653.1_191	*	*	*	*	*	*	*	*	*	*	*	*	*	*	*	*	*	*	*	*	*	*	*	*	*	*	*	*	*	*	*	*	*	*	*	*	*	*	*	*	*	*	*	*	*
1	1	0	*	lcl|NC_003038.1_prot_NP_149654.1_192	*	*	*	*	*	*	*	*	*	*	*	*	*	*	*	*	*	*	*	*	*	*	*	*	*	*	*	*	*	*	*	*	*	*	*	*	*	*	*	*	*	*	*	*	*
1	1	0	*	lcl|NC_003038.1_prot_NP_149657.1_195	*	*	*	*	*	*	*	*	*	*	*	*	*	*	*	*	*	*	*	*	*	*	*	*	*	*	*	*	*	*	*	*	*	*	*	*	*	*	*	*	*	*	*	*	*
1	1	0	*	lcl|NC_003038.1_prot_NP_149662.1_200	*	*	*	*	*	*	*	*	*	*	*	*	*	*	*	*	*	*	*	*	*	*	*	*	*	*	*	*	*	*	*	*	*	*	*	*	*	*	*	*	*	*	*	*	*
1	1	0	*	lcl|NC_003038.1_prot_NP_149665.1_203	*	*	*	*	*	*	*	*	*	*	*	*	*	*	*	*	*	*	*	*	*	*	*	*	*	*	*	*	*	*	*	*	*	*	*	*	*	*	*	*	*	*	*	*	*
1	1	0	*	lcl|NC_003038.1_prot_NP_149667.1_205	*	*	*	*	*	*	*	*	*	*	*	*	*	*	*	*	*	*	*	*	*	*	*	*	*	*	*	*	*	*	*	*	*	*	*	*	*	*	*	*	*	*	*	*	*
1	1	0	*	lcl|NC_003038.1_prot_NP_149670.1_208	*	*	*	*	*	*	*	*	*	*	*	*	*	*	*	*	*	*	*	*	*	*	*	*	*	*	*	*	*	*	*	*	*	*	*	*	*	*	*	*	*	*	*	*	*
1	1	0	*	lcl|NC_003038.1_prot_NP_149671.1_209	*	*	*	*	*	*	*	*	*	*	*	*	*	*	*	*	*	*	*	*	*	*	*	*	*	*	*	*	*	*	*	*	*	*	*	*	*	*	*	*	*	*	*	*	*
1	1	0	*	lcl|NC_003038.1_prot_NP_149673.1_211	*	*	*	*	*	*	*	*	*	*	*	*	*	*	*	*	*	*	*	*	*	*	*	*	*	*	*	*	*	*	*	*	*	*	*	*	*	*	*	*	*	*	*	*	*
1	1	0	*	lcl|NC_003038.1_prot_NP_149674.1_212	*	*	*	*	*	*	*	*	*	*	*	*	*	*	*	*	*	*	*	*	*	*	*	*	*	*	*	*	*	*	*	*	*	*	*	*	*	*	*	*	*	*	*	*	*
1	1	0	*	lcl|NC_003038.1_prot_NP_149677.1_215	*	*	*	*	*	*	*	*	*	*	*	*	*	*	*	*	*	*	*	*	*	*	*	*	*	*	*	*	*	*	*	*	*	*	*	*	*	*	*	*	*	*	*	*	*
1	1	0	*	lcl|NC_003038.1_prot_NP_149678.1_216	*	*	*	*	*	*	*	*	*	*	*	*	*	*	*	*	*	*	*	*	*	*	*	*	*	*	*	*	*	*	*	*	*	*	*	*	*	*	*	*	*	*	*	*	*
1	1	0	*	lcl|NC_003038.1_prot_NP_149680.1_218	*	*	*	*	*	*	*	*	*	*	*	*	*	*	*	*	*	*	*	*	*	*	*	*	*	*	*	*	*	*	*	*	*	*	*	*	*	*	*	*	*	*	*	*	*
1	1	0	*	lcl|NC_003038.1_prot_NP_149683.1_221	*	*	*	*	*	*	*	*	*	*	*	*	*	*	*	*	*	*	*	*	*	*	*	*	*	*	*	*	*	*	*	*	*	*	*	*	*	*	*	*	*	*	*	*	*
1	1	0	*	lcl|NC_003038.1_prot_NP_149684.1_222	*	*	*	*	*	*	*	*	*	*	*	*	*	*	*	*	*	*	*	*	*	*	*	*	*	*	*	*	*	*	*	*	*	*	*	*	*	*	*	*	*	*	*	*	*
1	1	0	*	lcl|NC_003038.1_prot_NP_149685.1_223	*	*	*	*	*	*	*	*	*	*	*	*	*	*	*	*	*	*	*	*	*	*	*	*	*	*	*	*	*	*	*	*	*	*	*	*	*	*	*	*	*	*	*	*	*
1	1	0	*	lcl|NC_003038.1_prot_NP_149686.1_224	*	*	*	*	*	*	*	*	*	*	*	*	*	*	*	*	*	*	*	*	*	*	*	*	*	*	*	*	*	*	*	*	*	*	*	*	*	*	*	*	*	*	*	*	*
1	1	0	*	lcl|NC_003038.1_prot_NP_149693.1_231	*	*	*	*	*	*	*	*	*	*	*	*	*	*	*	*	*	*	*	*	*	*	*	*	*	*	*	*	*	*	*	*	*	*	*	*	*	*	*	*	*	*	*	*	*
1	1	0	*	lcl|NC_003038.1_prot_NP_149694.1_232	*	*	*	*	*	*	*	*	*	*	*	*	*	*	*	*	*	*	*	*	*	*	*	*	*	*	*	*	*	*	*	*	*	*	*	*	*	*	*	*	*	*	*	*	*
1	1	0	*	lcl|NC_003038.1_prot_NP_149696.1_234	*	*	*	*	*	*	*	*	*	*	*	*	*	*	*	*	*	*	*	*	*	*	*	*	*	*	*	*	*	*	*	*	*	*	*	*	*	*	*	*	*	*	*	*	*
1	1	0	*	lcl|NC_003038.1_prot_NP_149700.1_238	*	*	*	*	*	*	*	*	*	*	*	*	*	*	*	*	*	*	*	*	*	*	*	*	*	*	*	*	*	*	*	*	*	*	*	*	*	*	*	*	*	*	*	*	*
1	1	0	*	lcl|NC_003038.1_prot_NP_149702.1_240	*	*	*	*	*	*	*	*	*	*	*	*	*	*	*	*	*	*	*	*	*	*	*	*	*	*	*	*	*	*	*	*	*	*	*	*	*	*	*	*	*	*	*	*	*
1	1	0	*	lcl|NC_003038.1_prot_NP_149706.1_244	*	*	*	*	*	*	*	*	*	*	*	*	*	*	*	*	*	*	*	*	*	*	*	*	*	*	*	*	*	*	*	*	*	*	*	*	*	*	*	*	*	*	*	*	*
1	1	0	*	lcl|NC_003038.1_prot_NP_149708.1_246	*	*	*	*	*	*	*	*	*	*	*	*	*	*	*	*	*	*	*	*	*	*	*	*	*	*	*	*	*	*	*	*	*	*	*	*	*	*	*	*	*	*	*	*	*
1	1	0	*	lcl|NC_003038.1_prot_NP_149715.1_253	*	*	*	*	*	*	*	*	*	*	*	*	*	*	*	*	*	*	*	*	*	*	*	*	*	*	*	*	*	*	*	*	*	*	*	*	*	*	*	*	*	*	*	*	*
1	1	0	*	lcl|NC_003038.1_prot_NP_149718.1_256	*	*	*	*	*	*	*	*	*	*	*	*	*	*	*	*	*	*	*	*	*	*	*	*	*	*	*	*	*	*	*	*	*	*	*	*	*	*	*	*	*	*	*	*	*
1	1	0	*	lcl|NC_003038.1_prot_NP_149719.1_257	*	*	*	*	*	*	*	*	*	*	*	*	*	*	*	*	*	*	*	*	*	*	*	*	*	*	*	*	*	*	*	*	*	*	*	*	*	*	*	*	*	*	*	*	*
1	1	0	*	lcl|NC_003038.1_prot_NP_149720.1_258	*	*	*	*	*	*	*	*	*	*	*	*	*	*	*	*	*	*	*	*	*	*	*	*	*	*	*	*	*	*	*	*	*	*	*	*	*	*	*	*	*	*	*	*	*
1	1	0	*	lcl|NC_003038.1_prot_NP_149721.1_259	*	*	*	*	*	*	*	*	*	*	*	*	*	*	*	*	*	*	*	*	*	*	*	*	*	*	*	*	*	*	*	*	*	*	*	*	*	*	*	*	*	*	*	*	*
1	1	0	*	lcl|NC_003038.1_prot_NP_149723.1_261	*	*	*	*	*	*	*	*	*	*	*	*	*	*	*	*	*	*	*	*	*	*	*	*	*	*	*	*	*	*	*	*	*	*	*	*	*	*	*	*	*	*	*	*	*
1	1	0	*	lcl|NC_003038.1_prot_NP_149725.1_263	*	*	*	*	*	*	*	*	*	*	*	*	*	*	*	*	*	*	*	*	*	*	*	*	*	*	*	*	*	*	*	*	*	*	*	*	*	*	*	*	*	*	*	*	*
1	1	0	*	lcl|NC_003038.1_prot_NP_149726.1_264	*	*	*	*	*	*	*	*	*	*	*	*	*	*	*	*	*	*	*	*	*	*	*	*	*	*	*	*	*	*	*	*	*	*	*	*	*	*	*	*	*	*	*	*	*
1	1	0	*	lcl|NC_003038.1_prot_NP_149727.1_265	*	*	*	*	*	*	*	*	*	*	*	*	*	*	*	*	*	*	*	*	*	*	*	*	*	*	*	*	*	*	*	*	*	*	*	*	*	*	*	*	*	*	*	*	*
1	1	0	*	lcl|NC_003038.1_prot_NP_149728.1_266	*	*	*	*	*	*	*	*	*	*	*	*	*	*	*	*	*	*	*	*	*	*	*	*	*	*	*	*	*	*	*	*	*	*	*	*	*	*	*	*	*	*	*	*	*
1	1	0	*	lcl|NC_003038.1_prot_NP_149729.1_267	*	*	*	*	*	*	*	*	*	*	*	*	*	*	*	*	*	*	*	*	*	*	*	*	*	*	*	*	*	*	*	*	*	*	*	*	*	*	*	*	*	*	*	*	*
1	1	0	*	lcl|NC_003038.1_prot_NP_149730.1_268	*	*	*	*	*	*	*	*	*	*	*	*	*	*	*	*	*	*	*	*	*	*	*	*	*	*	*	*	*	*	*	*	*	*	*	*	*	*	*	*	*	*	*	*	*
1	1	0	*	lcl|NC_003038.1_prot_NP_149732.1_270	*	*	*	*	*	*	*	*	*	*	*	*	*	*	*	*	*	*	*	*	*	*	*	*	*	*	*	*	*	*	*	*	*	*	*	*	*	*	*	*	*	*	*	*	*
1	1	0	*	lcl|NC_003038.1_prot_NP_149733.1_271	*	*	*	*	*	*	*	*	*	*	*	*	*	*	*	*	*	*	*	*	*	*	*	*	*	*	*	*	*	*	*	*	*	*	*	*	*	*	*	*	*	*	*	*	*
1	1	0	*	lcl|NC_003038.1_prot_NP_149734.1_272	*	*	*	*	*	*	*	*	*	*	*	*	*	*	*	*	*	*	*	*	*	*	*	*	*	*	*	*	*	*	*	*	*	*	*	*	*	*	*	*	*	*	*	*	*
1	1	0	*	lcl|NC_003038.1_prot_NP_149738.1_276	*	*	*	*	*	*	*	*	*	*	*	*	*	*	*	*	*	*	*	*	*	*	*	*	*	*	*	*	*	*	*	*	*	*	*	*	*	*	*	*	*	*	*	*	*
1	1	0	*	lcl|NC_003038.1_prot_NP_149739.1_277	*	*	*	*	*	*	*	*	*	*	*	*	*	*	*	*	*	*	*	*	*	*	*	*	*	*	*	*	*	*	*	*	*	*	*	*	*	*	*	*	*	*	*	*	*
1	1	0	*	lcl|NC_003038.1_prot_NP_149740.1_278	*	*	*	*	*	*	*	*	*	*	*	*	*	*	*	*	*	*	*	*	*	*	*	*	*	*	*	*	*	*	*	*	*	*	*	*	*	*	*	*	*	*	*	*	*
1	1	0	*	lcl|NC_003038.1_prot_NP_149741.1_279	*	*	*	*	*	*	*	*	*	*	*	*	*	*	*	*	*	*	*	*	*	*	*	*	*	*	*	*	*	*	*	*	*	*	*	*	*	*	*	*	*	*	*	*	*
1	1	0	*	lcl|NC_003038.1_prot_NP_149742.1_280	*	*	*	*	*	*	*	*	*	*	*	*	*	*	*	*	*	*	*	*	*	*	*	*	*	*	*	*	*	*	*	*	*	*	*	*	*	*	*	*	*	*	*	*	*
1	1	0	*	lcl|NC_003038.1_prot_NP_149743.1_281	*	*	*	*	*	*	*	*	*	*	*	*	*	*	*	*	*	*	*	*	*	*	*	*	*	*	*	*	*	*	*	*	*	*	*	*	*	*	*	*	*	*	*	*	*
1	1	0	*	lcl|NC_003038.1_prot_NP_149744.1_282	*	*	*	*	*	*	*	*	*	*	*	*	*	*	*	*	*	*	*	*	*	*	*	*	*	*	*	*	*	*	*	*	*	*	*	*	*	*	*	*	*	*	*	*	*
1	1	0	*	lcl|NC_003038.1_prot_NP_149746.1_284	*	*	*	*	*	*	*	*	*	*	*	*	*	*	*	*	*	*	*	*	*	*	*	*	*	*	*	*	*	*	*	*	*	*	*	*	*	*	*	*	*	*	*	*	*
1	1	0	*	lcl|NC_003038.1_prot_NP_149749.1_287	*	*	*	*	*	*	*	*	*	*	*	*	*	*	*	*	*	*	*	*	*	*	*	*	*	*	*	*	*	*	*	*	*	*	*	*	*	*	*	*	*	*	*	*	*
1	1	0	*	lcl|NC_003038.1_prot_NP_149751.1_289	*	*	*	*	*	*	*	*	*	*	*	*	*	*	*	*	*	*	*	*	*	*	*	*	*	*	*	*	*	*	*	*	*	*	*	*	*	*	*	*	*	*	*	*	*
1	1	0	*	lcl|NC_003038.1_prot_NP_149753.1_291	*	*	*	*	*	*	*	*	*	*	*	*	*	*	*	*	*	*	*	*	*	*	*	*	*	*	*	*	*	*	*	*	*	*	*	*	*	*	*	*	*	*	*	*	*
1	1	0	*	lcl|NC_003038.1_prot_NP_149754.1_292	*	*	*	*	*	*	*	*	*	*	*	*	*	*	*	*	*	*	*	*	*	*	*	*	*	*	*	*	*	*	*	*	*	*	*	*	*	*	*	*	*	*	*	*	*
1	1	0	*	lcl|NC_003038.1_prot_NP_149755.1_293	*	*	*	*	*	*	*	*	*	*	*	*	*	*	*	*	*	*	*	*	*	*	*	*	*	*	*	*	*	*	*	*	*	*	*	*	*	*	*	*	*	*	*	*	*
1	1	0	*	lcl|NC_003038.1_prot_NP_149757.1_295	*	*	*	*	*	*	*	*	*	*	*	*	*	*	*	*	*	*	*	*	*	*	*	*	*	*	*	*	*	*	*	*	*	*	*	*	*	*	*	*	*	*	*	*	*
1	1	0	*	lcl|NC_003038.1_prot_NP_149759.1_297	*	*	*	*	*	*	*	*	*	*	*	*	*	*	*	*	*	*	*	*	*	*	*	*	*	*	*	*	*	*	*	*	*	*	*	*	*	*	*	*	*	*	*	*	*
1	1	0	*	lcl|NC_003038.1_prot_NP_149760.1_298	*	*	*	*	*	*	*	*	*	*	*	*	*	*	*	*	*	*	*	*	*	*	*	*	*	*	*	*	*	*	*	*	*	*	*	*	*	*	*	*	*	*	*	*	*
1	1	0	*	lcl|NC_003038.1_prot_NP_149761.1_299	*	*	*	*	*	*	*	*	*	*	*	*	*	*	*	*	*	*	*	*	*	*	*	*	*	*	*	*	*	*	*	*	*	*	*	*	*	*	*	*	*	*	*	*	*
1	1	0	*	lcl|NC_003038.1_prot_NP_149762.1_300	*	*	*	*	*	*	*	*	*	*	*	*	*	*	*	*	*	*	*	*	*	*	*	*	*	*	*	*	*	*	*	*	*	*	*	*	*	*	*	*	*	*	*	*	*
1	1	0	*	lcl|NC_003038.1_prot_NP_149766.1_304	*	*	*	*	*	*	*	*	*	*	*	*	*	*	*	*	*	*	*	*	*	*	*	*	*	*	*	*	*	*	*	*	*	*	*	*	*	*	*	*	*	*	*	*	*
1	1	0	*	lcl|NC_003038.1_prot_NP_149767.1_305	*	*	*	*	*	*	*	*	*	*	*	*	*	*	*	*	*	*	*	*	*	*	*	*	*	*	*	*	*	*	*	*	*	*	*	*	*	*	*	*	*	*	*	*	*
1	1	0	*	lcl|NC_003038.1_prot_NP_149768.1_306	*	*	*	*	*	*	*	*	*	*	*	*	*	*	*	*	*	*	*	*	*	*	*	*	*	*	*	*	*	*	*	*	*	*	*	*	*	*	*	*	*	*	*	*	*
1	1	0	*	lcl|NC_003038.1_prot_NP_149773.1_311	*	*	*	*	*	*	*	*	*	*	*	*	*	*	*	*	*	*	*	*	*	*	*	*	*	*	*	*	*	*	*	*	*	*	*	*	*	*	*	*	*	*	*	*	*
1	1	0	*	lcl|NC_003038.1_prot_NP_149774.1_312	*	*	*	*	*	*	*	*	*	*	*	*	*	*	*	*	*	*	*	*	*	*	*	*	*	*	*	*	*	*	*	*	*	*	*	*	*	*	*	*	*	*	*	*	*
1	1	0	*	lcl|NC_003038.1_prot_NP_149777.1_315	*	*	*	*	*	*	*	*	*	*	*	*	*	*	*	*	*	*	*	*	*	*	*	*	*	*	*	*	*	*	*	*	*	*	*	*	*	*	*	*	*	*	*	*	*
1	1	0	*	lcl|NC_003038.1_prot_NP_149779.1_317	*	*	*	*	*	*	*	*	*	*	*	*	*	*	*	*	*	*	*	*	*	*	*	*	*	*	*	*	*	*	*	*	*	*	*	*	*	*	*	*	*	*	*	*	*
1	1	0	*	lcl|NC_003038.1_prot_NP_149781.1_319	*	*	*	*	*	*	*	*	*	*	*	*	*	*	*	*	*	*	*	*	*	*	*	*	*	*	*	*	*	*	*	*	*	*	*	*	*	*	*	*	*	*	*	*	*
1	1	0	*	lcl|NC_003038.1_prot_NP_149782.1_320	*	*	*	*	*	*	*	*	*	*	*	*	*	*	*	*	*	*	*	*	*	*	*	*	*	*	*	*	*	*	*	*	*	*	*	*	*	*	*	*	*	*	*	*	*
1	1	0	*	lcl|NC_003038.1_prot_NP_149783.1_321	*	*	*	*	*	*	*	*	*	*	*	*	*	*	*	*	*	*	*	*	*	*	*	*	*	*	*	*	*	*	*	*	*	*	*	*	*	*	*	*	*	*	*	*	*
1	1	0	*	lcl|NC_003038.1_prot_NP_149784.1_322	*	*	*	*	*	*	*	*	*	*	*	*	*	*	*	*	*	*	*	*	*	*	*	*	*	*	*	*	*	*	*	*	*	*	*	*	*	*	*	*	*	*	*	*	*
1	1	0	*	lcl|NC_003038.1_prot_NP_149786.1_324	*	*	*	*	*	*	*	*	*	*	*	*	*	*	*	*	*	*	*	*	*	*	*	*	*	*	*	*	*	*	*	*	*	*	*	*	*	*	*	*	*	*	*	*	*
1	1	0	*	lcl|NC_003038.1_prot_NP_149787.1_325	*	*	*	*	*	*	*	*	*	*	*	*	*	*	*	*	*	*	*	*	*	*	*	*	*	*	*	*	*	*	*	*	*	*	*	*	*	*	*	*	*	*	*	*	*
1	1	0	*	lcl|NC_003038.1_prot_NP_149789.1_327	*	*	*	*	*	*	*	*	*	*	*	*	*	*	*	*	*	*	*	*	*	*	*	*	*	*	*	*	*	*	*	*	*	*	*	*	*	*	*	*	*	*	*	*	*
1	1	0	*	lcl|NC_003038.1_prot_NP_149790.1_328	*	*	*	*	*	*	*	*	*	*	*	*	*	*	*	*	*	*	*	*	*	*	*	*	*	*	*	*	*	*	*	*	*	*	*	*	*	*	*	*	*	*	*	*	*
1	1	0	*	lcl|NC_003038.1_prot_NP_149791.1_329	*	*	*	*	*	*	*	*	*	*	*	*	*	*	*	*	*	*	*	*	*	*	*	*	*	*	*	*	*	*	*	*	*	*	*	*	*	*	*	*	*	*	*	*	*
1	1	0	*	lcl|NC_003038.1_prot_NP_149793.1_331	*	*	*	*	*	*	*	*	*	*	*	*	*	*	*	*	*	*	*	*	*	*	*	*	*	*	*	*	*	*	*	*	*	*	*	*	*	*	*	*	*	*	*	*	*
1	1	0	*	lcl|NC_003038.1_prot_NP_149794.1_332	*	*	*	*	*	*	*	*	*	*	*	*	*	*	*	*	*	*	*	*	*	*	*	*	*	*	*	*	*	*	*	*	*	*	*	*	*	*	*	*	*	*	*	*	*
1	1	0	*	lcl|NC_003038.1_prot_NP_149796.1_334	*	*	*	*	*	*	*	*	*	*	*	*	*	*	*	*	*	*	*	*	*	*	*	*	*	*	*	*	*	*	*	*	*	*	*	*	*	*	*	*	*	*	*	*	*
1	1	0	*	lcl|NC_003038.1_prot_NP_149797.1_335	*	*	*	*	*	*	*	*	*	*	*	*	*	*	*	*	*	*	*	*	*	*	*	*	*	*	*	*	*	*	*	*	*	*	*	*	*	*	*	*	*	*	*	*	*
1	1	0	*	lcl|NC_003038.1_prot_NP_149799.1_337	*	*	*	*	*	*	*	*	*	*	*	*	*	*	*	*	*	*	*	*	*	*	*	*	*	*	*	*	*	*	*	*	*	*	*	*	*	*	*	*	*	*	*	*	*
1	1	0	*	lcl|NC_003038.1_prot_NP_149801.1_339	*	*	*	*	*	*	*	*	*	*	*	*	*	*	*	*	*	*	*	*	*	*	*	*	*	*	*	*	*	*	*	*	*	*	*	*	*	*	*	*	*	*	*	*	*
1	1	0	*	lcl|NC_003038.1_prot_NP_149802.1_340	*	*	*	*	*	*	*	*	*	*	*	*	*	*	*	*	*	*	*	*	*	*	*	*	*	*	*	*	*	*	*	*	*	*	*	*	*	*	*	*	*	*	*	*	*
1	1	0	*	lcl|NC_003038.1_prot_NP_149804.1_342	*	*	*	*	*	*	*	*	*	*	*	*	*	*	*	*	*	*	*	*	*	*	*	*	*	*	*	*	*	*	*	*	*	*	*	*	*	*	*	*	*	*	*	*	*
1	1	0	*	lcl|NC_003038.1_prot_NP_149808.1_346	*	*	*	*	*	*	*	*	*	*	*	*	*	*	*	*	*	*	*	*	*	*	*	*	*	*	*	*	*	*	*	*	*	*	*	*	*	*	*	*	*	*	*	*	*
1	1	0	*	lcl|NC_003038.1_prot_NP_149809.1_347	*	*	*	*	*	*	*	*	*	*	*	*	*	*	*	*	*	*	*	*	*	*	*	*	*	*	*	*	*	*	*	*	*	*	*	*	*	*	*	*	*	*	*	*	*
1	1	0	*	lcl|NC_003038.1_prot_NP_149814.1_352	*	*	*	*	*	*	*	*	*	*	*	*	*	*	*	*	*	*	*	*	*	*	*	*	*	*	*	*	*	*	*	*	*	*	*	*	*	*	*	*	*	*	*	*	*
1	1	0	*	lcl|NC_003038.1_prot_NP_149815.1_353	*	*	*	*	*	*	*	*	*	*	*	*	*	*	*	*	*	*	*	*	*	*	*	*	*	*	*	*	*	*	*	*	*	*	*	*	*	*	*	*	*	*	*	*	*
1	1	0	*	lcl|NC_003038.1_prot_NP_149817.1_355	*	*	*	*	*	*	*	*	*	*	*	*	*	*	*	*	*	*	*	*	*	*	*	*	*	*	*	*	*	*	*	*	*	*	*	*	*	*	*	*	*	*	*	*	*
1	1	0	*	lcl|NC_003038.1_prot_NP_149819.1_357	*	*	*	*	*	*	*	*	*	*	*	*	*	*	*	*	*	*	*	*	*	*	*	*	*	*	*	*	*	*	*	*	*	*	*	*	*	*	*	*	*	*	*	*	*
1	1	0	*	lcl|NC_003038.1_prot_NP_149823.1_361	*	*	*	*	*	*	*	*	*	*	*	*	*	*	*	*	*	*	*	*	*	*	*	*	*	*	*	*	*	*	*	*	*	*	*	*	*	*	*	*	*	*	*	*	*
1	1	0	*	lcl|NC_003038.1_prot_NP_149825.1_363	*	*	*	*	*	*	*	*	*	*	*	*	*	*	*	*	*	*	*	*	*	*	*	*	*	*	*	*	*	*	*	*	*	*	*	*	*	*	*	*	*	*	*	*	*
1	1	0	*	lcl|NC_003038.1_prot_NP_149826.1_364	*	*	*	*	*	*	*	*	*	*	*	*	*	*	*	*	*	*	*	*	*	*	*	*	*	*	*	*	*	*	*	*	*	*	*	*	*	*	*	*	*	*	*	*	*
1	1	0	*	lcl|NC_003038.1_prot_NP_149827.1_365	*	*	*	*	*	*	*	*	*	*	*	*	*	*	*	*	*	*	*	*	*	*	*	*	*	*	*	*	*	*	*	*	*	*	*	*	*	*	*	*	*	*	*	*	*
1	1	0	*	lcl|NC_003038.1_prot_NP_149828.1_366	*	*	*	*	*	*	*	*	*	*	*	*	*	*	*	*	*	*	*	*	*	*	*	*	*	*	*	*	*	*	*	*	*	*	*	*	*	*	*	*	*	*	*	*	*
1	1	0	*	lcl|NC_003038.1_prot_NP_149830.1_368	*	*	*	*	*	*	*	*	*	*	*	*	*	*	*	*	*	*	*	*	*	*	*	*	*	*	*	*	*	*	*	*	*	*	*	*	*	*	*	*	*	*	*	*	*
1	1	0	*	lcl|NC_003038.1_prot_NP_149834.1_372	*	*	*	*	*	*	*	*	*	*	*	*	*	*	*	*	*	*	*	*	*	*	*	*	*	*	*	*	*	*	*	*	*	*	*	*	*	*	*	*	*	*	*	*	*
1	1	0	*	lcl|NC_003038.1_prot_NP_149835.1_373	*	*	*	*	*	*	*	*	*	*	*	*	*	*	*	*	*	*	*	*	*	*	*	*	*	*	*	*	*	*	*	*	*	*	*	*	*	*	*	*	*	*	*	*	*
1	1	0	*	lcl|NC_003038.1_prot_NP_149838.1_376	*	*	*	*	*	*	*	*	*	*	*	*	*	*	*	*	*	*	*	*	*	*	*	*	*	*	*	*	*	*	*	*	*	*	*	*	*	*	*	*	*	*	*	*	*
1	1	0	*	lcl|NC_003038.1_prot_NP_149840.1_378	*	*	*	*	*	*	*	*	*	*	*	*	*	*	*	*	*	*	*	*	*	*	*	*	*	*	*	*	*	*	*	*	*	*	*	*	*	*	*	*	*	*	*	*	*
1	1	0	*	lcl|NC_003038.1_prot_NP_149842.1_380	*	*	*	*	*	*	*	*	*	*	*	*	*	*	*	*	*	*	*	*	*	*	*	*	*	*	*	*	*	*	*	*	*	*	*	*	*	*	*	*	*	*	*	*	*
1	1	0	*	lcl|NC_003038.1_prot_NP_149844.1_382	*	*	*	*	*	*	*	*	*	*	*	*	*	*	*	*	*	*	*	*	*	*	*	*	*	*	*	*	*	*	*	*	*	*	*	*	*	*	*	*	*	*	*	*	*
1	1	0	*	lcl|NC_003038.1_prot_NP_149845.1_383	*	*	*	*	*	*	*	*	*	*	*	*	*	*	*	*	*	*	*	*	*	*	*	*	*	*	*	*	*	*	*	*	*	*	*	*	*	*	*	*	*	*	*	*	*
1	1	0	*	lcl|NC_003038.1_prot_NP_149846.1_384	*	*	*	*	*	*	*	*	*	*	*	*	*	*	*	*	*	*	*	*	*	*	*	*	*	*	*	*	*	*	*	*	*	*	*	*	*	*	*	*	*	*	*	*	*
1	1	0	*	lcl|NC_003038.1_prot_NP_149849.1_387	*	*	*	*	*	*	*	*	*	*	*	*	*	*	*	*	*	*	*	*	*	*	*	*	*	*	*	*	*	*	*	*	*	*	*	*	*	*	*	*	*	*	*	*	*
1	1	0	*	lcl|NC_003038.1_prot_NP_149850.1_388	*	*	*	*	*	*	*	*	*	*	*	*	*	*	*	*	*	*	*	*	*	*	*	*	*	*	*	*	*	*	*	*	*	*	*	*	*	*	*	*	*	*	*	*	*
1	1	0	*	lcl|NC_003038.1_prot_NP_149853.1_391	*	*	*	*	*	*	*	*	*	*	*	*	*	*	*	*	*	*	*	*	*	*	*	*	*	*	*	*	*	*	*	*	*	*	*	*	*	*	*	*	*	*	*	*	*
1	1	0	*	lcl|NC_003038.1_prot_NP_149855.1_393	*	*	*	*	*	*	*	*	*	*	*	*	*	*	*	*	*	*	*	*	*	*	*	*	*	*	*	*	*	*	*	*	*	*	*	*	*	*	*	*	*	*	*	*	*
1	1	0	*	lcl|NC_003038.1_prot_NP_149857.1_395	*	*	*	*	*	*	*	*	*	*	*	*	*	*	*	*	*	*	*	*	*	*	*	*	*	*	*	*	*	*	*	*	*	*	*	*	*	*	*	*	*	*	*	*	*
1	1	0	*	lcl|NC_003038.1_prot_NP_149860.1_398	*	*	*	*	*	*	*	*	*	*	*	*	*	*	*	*	*	*	*	*	*	*	*	*	*	*	*	*	*	*	*	*	*	*	*	*	*	*	*	*	*	*	*	*	*
1	1	0	*	lcl|NC_003038.1_prot_NP_149861.1_399	*	*	*	*	*	*	*	*	*	*	*	*	*	*	*	*	*	*	*	*	*	*	*	*	*	*	*	*	*	*	*	*	*	*	*	*	*	*	*	*	*	*	*	*	*
1	1	0	*	lcl|NC_003038.1_prot_NP_149862.1_400	*	*	*	*	*	*	*	*	*	*	*	*	*	*	*	*	*	*	*	*	*	*	*	*	*	*	*	*	*	*	*	*	*	*	*	*	*	*	*	*	*	*	*	*	*
1	1	0	*	lcl|NC_003038.1_prot_NP_149865.1_403	*	*	*	*	*	*	*	*	*	*	*	*	*	*	*	*	*	*	*	*	*	*	*	*	*	*	*	*	*	*	*	*	*	*	*	*	*	*	*	*	*	*	*	*	*
1	1	0	*	lcl|NC_003038.1_prot_NP_149866.1_404	*	*	*	*	*	*	*	*	*	*	*	*	*	*	*	*	*	*	*	*	*	*	*	*	*	*	*	*	*	*	*	*	*	*	*	*	*	*	*	*	*	*	*	*	*
1	1	0	*	lcl|NC_003038.1_prot_NP_149868.1_406	*	*	*	*	*	*	*	*	*	*	*	*	*	*	*	*	*	*	*	*	*	*	*	*	*	*	*	*	*	*	*	*	*	*	*	*	*	*	*	*	*	*	*	*	*
1	1	0	*	lcl|NC_003038.1_prot_NP_149869.1_407	*	*	*	*	*	*	*	*	*	*	*	*	*	*	*	*	*	*	*	*	*	*	*	*	*	*	*	*	*	*	*	*	*	*	*	*	*	*	*	*	*	*	*	*	*
1	1	0	*	lcl|NC_003038.1_prot_NP_149870.1_408	*	*	*	*	*	*	*	*	*	*	*	*	*	*	*	*	*	*	*	*	*	*	*	*	*	*	*	*	*	*	*	*	*	*	*	*	*	*	*	*	*	*	*	*	*
1	1	0	*	lcl|NC_003038.1_prot_NP_149871.1_409	*	*	*	*	*	*	*	*	*	*	*	*	*	*	*	*	*	*	*	*	*	*	*	*	*	*	*	*	*	*	*	*	*	*	*	*	*	*	*	*	*	*	*	*	*
1	1	0	*	lcl|NC_003038.1_prot_NP_149873.1_411	*	*	*	*	*	*	*	*	*	*	*	*	*	*	*	*	*	*	*	*	*	*	*	*	*	*	*	*	*	*	*	*	*	*	*	*	*	*	*	*	*	*	*	*	*
1	1	0	*	lcl|NC_003038.1_prot_NP_149874.1_412	*	*	*	*	*	*	*	*	*	*	*	*	*	*	*	*	*	*	*	*	*	*	*	*	*	*	*	*	*	*	*	*	*	*	*	*	*	*	*	*	*	*	*	*	*
1	1	0	*	lcl|NC_003038.1_prot_NP_149875.1_413	*	*	*	*	*	*	*	*	*	*	*	*	*	*	*	*	*	*	*	*	*	*	*	*	*	*	*	*	*	*	*	*	*	*	*	*	*	*	*	*	*	*	*	*	*
1	1	0	*	lcl|NC_003038.1_prot_NP_149879.1_417	*	*	*	*	*	*	*	*	*	*	*	*	*	*	*	*	*	*	*	*	*	*	*	*	*	*	*	*	*	*	*	*	*	*	*	*	*	*	*	*	*	*	*	*	*
1	1	0	*	lcl|NC_003038.1_prot_NP_149880.1_418	*	*	*	*	*	*	*	*	*	*	*	*	*	*	*	*	*	*	*	*	*	*	*	*	*	*	*	*	*	*	*	*	*	*	*	*	*	*	*	*	*	*	*	*	*
1	1	0	*	lcl|NC_003038.1_prot_NP_149881.1_419	*	*	*	*	*	*	*	*	*	*	*	*	*	*	*	*	*	*	*	*	*	*	*	*	*	*	*	*	*	*	*	*	*	*	*	*	*	*	*	*	*	*	*	*	*
1	1	0	*	lcl|NC_003038.1_prot_NP_149882.1_420	*	*	*	*	*	*	*	*	*	*	*	*	*	*	*	*	*	*	*	*	*	*	*	*	*	*	*	*	*	*	*	*	*	*	*	*	*	*	*	*	*	*	*	*	*
1	1	0	*	lcl|NC_003038.1_prot_NP_149884.1_422	*	*	*	*	*	*	*	*	*	*	*	*	*	*	*	*	*	*	*	*	*	*	*	*	*	*	*	*	*	*	*	*	*	*	*	*	*	*	*	*	*	*	*	*	*
1	1	0	*	lcl|NC_003038.1_prot_NP_149887.1_425	*	*	*	*	*	*	*	*	*	*	*	*	*	*	*	*	*	*	*	*	*	*	*	*	*	*	*	*	*	*	*	*	*	*	*	*	*	*	*	*	*	*	*	*	*
1	1	0	*	lcl|NC_003038.1_prot_NP_149888.1_426	*	*	*	*	*	*	*	*	*	*	*	*	*	*	*	*	*	*	*	*	*	*	*	*	*	*	*	*	*	*	*	*	*	*	*	*	*	*	*	*	*	*	*	*	*
1	1	0	*	lcl|NC_003038.1_prot_NP_149890.1_428	*	*	*	*	*	*	*	*	*	*	*	*	*	*	*	*	*	*	*	*	*	*	*	*	*	*	*	*	*	*	*	*	*	*	*	*	*	*	*	*	*	*	*	*	*
1	1	0	*	lcl|NC_003038.1_prot_NP_149892.1_430	*	*	*	*	*	*	*	*	*	*	*	*	*	*	*	*	*	*	*	*	*	*	*	*	*	*	*	*	*	*	*	*	*	*	*	*	*	*	*	*	*	*	*	*	*
1	1	0	*	lcl|NC_003038.1_prot_NP_149894.1_432	*	*	*	*	*	*	*	*	*	*	*	*	*	*	*	*	*	*	*	*	*	*	*	*	*	*	*	*	*	*	*	*	*	*	*	*	*	*	*	*	*	*	*	*	*
1	1	0	*	lcl|NC_003038.1_prot_NP_149895.1_433	*	*	*	*	*	*	*	*	*	*	*	*	*	*	*	*	*	*	*	*	*	*	*	*	*	*	*	*	*	*	*	*	*	*	*	*	*	*	*	*	*	*	*	*	*
1	1	0	*	lcl|NC_003038.1_prot_NP_149896.1_434	*	*	*	*	*	*	*	*	*	*	*	*	*	*	*	*	*	*	*	*	*	*	*	*	*	*	*	*	*	*	*	*	*	*	*	*	*	*	*	*	*	*	*	*	*
1	1	0	*	lcl|NC_003038.1_prot_NP_149897.1_435	*	*	*	*	*	*	*	*	*	*	*	*	*	*	*	*	*	*	*	*	*	*	*	*	*	*	*	*	*	*	*	*	*	*	*	*	*	*	*	*	*	*	*	*	*
1	1	0	*	lcl|NC_003038.1_prot_NP_149898.1_436	*	*	*	*	*	*	*	*	*	*	*	*	*	*	*	*	*	*	*	*	*	*	*	*	*	*	*	*	*	*	*	*	*	*	*	*	*	*	*	*	*	*	*	*	*
1	1	0	*	lcl|NC_003038.1_prot_NP_149903.1_441	*	*	*	*	*	*	*	*	*	*	*	*	*	*	*	*	*	*	*	*	*	*	*	*	*	*	*	*	*	*	*	*	*	*	*	*	*	*	*	*	*	*	*	*	*
1	1	0	*	lcl|NC_003038.1_prot_NP_149905.1_443	*	*	*	*	*	*	*	*	*	*	*	*	*	*	*	*	*	*	*	*	*	*	*	*	*	*	*	*	*	*	*	*	*	*	*	*	*	*	*	*	*	*	*	*	*
1	1	0	*	lcl|NC_003038.1_prot_NP_149907.1_445	*	*	*	*	*	*	*	*	*	*	*	*	*	*	*	*	*	*	*	*	*	*	*	*	*	*	*	*	*	*	*	*	*	*	*	*	*	*	*	*	*	*	*	*	*
1	1	0	*	lcl|NC_003038.1_prot_NP_149908.1_446	*	*	*	*	*	*	*	*	*	*	*	*	*	*	*	*	*	*	*	*	*	*	*	*	*	*	*	*	*	*	*	*	*	*	*	*	*	*	*	*	*	*	*	*	*
1	1	0	*	lcl|NC_003038.1_prot_NP_149909.1_447	*	*	*	*	*	*	*	*	*	*	*	*	*	*	*	*	*	*	*	*	*	*	*	*	*	*	*	*	*	*	*	*	*	*	*	*	*	*	*	*	*	*	*	*	*
1	1	0	*	lcl|NC_003038.1_prot_NP_149910.1_448	*	*	*	*	*	*	*	*	*	*	*	*	*	*	*	*	*	*	*	*	*	*	*	*	*	*	*	*	*	*	*	*	*	*	*	*	*	*	*	*	*	*	*	*	*
1	1	0	*	lcl|NC_003038.1_prot_NP_149911.1_449	*	*	*	*	*	*	*	*	*	*	*	*	*	*	*	*	*	*	*	*	*	*	*	*	*	*	*	*	*	*	*	*	*	*	*	*	*	*	*	*	*	*	*	*	*
1	1	0	*	lcl|NC_003038.1_prot_NP_149912.1_450	*	*	*	*	*	*	*	*	*	*	*	*	*	*	*	*	*	*	*	*	*	*	*	*	*	*	*	*	*	*	*	*	*	*	*	*	*	*	*	*	*	*	*	*	*
1	1	0	*	lcl|NC_003038.1_prot_NP_149913.1_451	*	*	*	*	*	*	*	*	*	*	*	*	*	*	*	*	*	*	*	*	*	*	*	*	*	*	*	*	*	*	*	*	*	*	*	*	*	*	*	*	*	*	*	*	*
1	1	0	*	lcl|NC_003038.1_prot_NP_149915.1_453	*	*	*	*	*	*	*	*	*	*	*	*	*	*	*	*	*	*	*	*	*	*	*	*	*	*	*	*	*	*	*	*	*	*	*	*	*	*	*	*	*	*	*	*	*
1	1	0	*	lcl|NC_003038.1_prot_NP_149918.1_456	*	*	*	*	*	*	*	*	*	*	*	*	*	*	*	*	*	*	*	*	*	*	*	*	*	*	*	*	*	*	*	*	*	*	*	*	*	*	*	*	*	*	*	*	*
1	1	0	*	lcl|NC_003038.1_prot_NP_149919.1_457	*	*	*	*	*	*	*	*	*	*	*	*	*	*	*	*	*	*	*	*	*	*	*	*	*	*	*	*	*	*	*	*	*	*	*	*	*	*	*	*	*	*	*	*	*
1	1	0	*	lcl|NC_003038.1_prot_NP_149922.1_460	*	*	*	*	*	*	*	*	*	*	*	*	*	*	*	*	*	*	*	*	*	*	*	*	*	*	*	*	*	*	*	*	*	*	*	*	*	*	*	*	*	*	*	*	*
1	1	0	*	lcl|NC_003038.1_prot_NP_149924.1_462	*	*	*	*	*	*	*	*	*	*	*	*	*	*	*	*	*	*	*	*	*	*	*	*	*	*	*	*	*	*	*	*	*	*	*	*	*	*	*	*	*	*	*	*	*
1	1	0	*	lcl|NC_003038.1_prot_NP_149925.1_463	*	*	*	*	*	*	*	*	*	*	*	*	*	*	*	*	*	*	*	*	*	*	*	*	*	*	*	*	*	*	*	*	*	*	*	*	*	*	*	*	*	*	*	*	*
1	1	0	*	lcl|NC_003038.1_prot_NP_149927.1_465	*	*	*	*	*	*	*	*	*	*	*	*	*	*	*	*	*	*	*	*	*	*	*	*	*	*	*	*	*	*	*	*	*	*	*	*	*	*	*	*	*	*	*	*	*
1	1	0	*	lcl|NC_003038.1_prot_NP_149928.1_466	*	*	*	*	*	*	*	*	*	*	*	*	*	*	*	*	*	*	*	*	*	*	*	*	*	*	*	*	*	*	*	*	*	*	*	*	*	*	*	*	*	*	*	*	*
1	1	0	DIV1_001R_133:357	*	*	*	*	*	*	*	*	*	*	*	*	*	*	*	*	*	*	*	*	*	*	*	*	*	*	*	*	*	*	*	*	*	*	*	*	*	*	*	*	*	*	*	*	*	*
1	1	0	DIV1_002R_620:964	*	*	*	*	*	*	*	*	*	*	*	*	*	*	*	*	*	*	*	*	*	*	*	*	*	*	*	*	*	*	*	*	*	*	*	*	*	*	*	*	*	*	*	*	*	*
1	1	0	DIV1_003R_996:1865	*	*	*	*	*	*	*	*	*	*	*	*	*	*	*	*	*	*	*	*	*	*	*	*	*	*	*	*	*	*	*	*	*	*	*	*	*	*	*	*	*	*	*	*	*	*
1	1	0	DIV1_004L_2065:2205	*	*	*	*	*	*	*	*	*	*	*	*	*	*	*	*	*	*	*	*	*	*	*	*	*	*	*	*	*	*	*	*	*	*	*	*	*	*	*	*	*	*	*	*	*	*
1	1	0	DIV1_005R_3235:3603	*	*	*	*	*	*	*	*	*	*	*	*	*	*	*	*	*	*	*	*	*	*	*	*	*	*	*	*	*	*	*	*	*	*	*	*	*	*	*	*	*	*	*	*	*	*
1	1	0	DIV1_006L_3724:3858	*	*	*	*	*	*	*	*	*	*	*	*	*	*	*	*	*	*	*	*	*	*	*	*	*	*	*	*	*	*	*	*	*	*	*	*	*	*	*	*	*	*	*	*	*	*
1	1	0	DIV1_007R_3819:4241	*	*	*	*	*	*	*	*	*	*	*	*	*	*	*	*	*	*	*	*	*	*	*	*	*	*	*	*	*	*	*	*	*	*	*	*	*	*	*	*	*	*	*	*	*	*
1	1	0	DIV1_008L_4784:4900	*	*	*	*	*	*	*	*	*	*	*	*	*	*	*	*	*	*	*	*	*	*	*	*	*	*	*	*	*	*	*	*	*	*	*	*	*	*	*	*	*	*	*	*	*	*
1	1	0	DIV1_009L_5418:5543	*	*	*	*	*	*	*	*	*	*	*	*	*	*	*	*	*	*	*	*	*	*	*	*	*	*	*	*	*	*	*	*	*	*	*	*	*	*	*	*	*	*	*	*	*	*
1	1	0	DIV1_010L_5554:5865	*	*	*	*	*	*	*	*	*	*	*	*	*	*	*	*	*	*	*	*	*	*	*	*	*	*	*	*	*	*	*	*	*	*	*	*	*	*	*	*	*	*	*	*	*	*
1	1	0	DIV1_011R_6082:6213	*	*	*	*	*	*	*	*	*	*	*	*	*	*	*	*	*	*	*	*	*	*	*	*	*	*	*	*	*	*	*	*	*	*	*	*	*	*	*	*	*	*	*	*	*	*
1	1	0	DIV1_012R_6232:6480	*	*	*	*	*	*	*	*	*	*	*	*	*	*	*	*	*	*	*	*	*	*	*	*	*	*	*	*	*	*	*	*	*	*	*	*	*	*	*	*	*	*	*	*	*	*
1	1	0	DIV1_013R_6497:6613	*	*	*	*	*	*	*	*	*	*	*	*	*	*	*	*	*	*	*	*	*	*	*	*	*	*	*	*	*	*	*	*	*	*	*	*	*	*	*	*	*	*	*	*	*	*
1	1	0	DIV1_014R_6828:7307	*	*	*	*	*	*	*	*	*	*	*	*	*	*	*	*	*	*	*	*	*	*	*	*	*	*	*	*	*	*	*	*	*	*	*	*	*	*	*	*	*	*	*	*	*	*
1	1	0	DIV1_015R_7631:7768	*	*	*	*	*	*	*	*	*	*	*	*	*	*	*	*	*	*	*	*	*	*	*	*	*	*	*	*	*	*	*	*	*	*	*	*	*	*	*	*	*	*	*	*	*	*
1	1	0	DIV1_016R_7889:8737	*	*	*	*	*	*	*	*	*	*	*	*	*	*	*	*	*	*	*	*	*	*	*	*	*	*	*	*	*	*	*	*	*	*	*	*	*	*	*	*	*	*	*	*	*	*
1	1	0	DIV1_017L_8980:9093	*	*	*	*	*	*	*	*	*	*	*	*	*	*	*	*	*	*	*	*	*	*	*	*	*	*	*	*	*	*	*	*	*	*	*	*	*	*	*	*	*	*	*	*	*	*
1	1	0	DIV1_018R_9181:9783	*	*	*	*	*	*	*	*	*	*	*	*	*	*	*	*	*	*	*	*	*	*	*	*	*	*	*	*	*	*	*	*	*	*	*	*	*	*	*	*	*	*	*	*	*	*
1	1	0	DIV1_019R_9902:10072	*	*	*	*	*	*	*	*	*	*	*	*	*	*	*	*	*	*	*	*	*	*	*	*	*	*	*	*	*	*	*	*	*	*	*	*	*	*	*	*	*	*	*	*	*	*
1	1	0	DIV1_020R_9991:10980	*	*	*	*	*	*	*	*	*	*	*	*	*	*	*	*	*	*	*	*	*	*	*	*	*	*	*	*	*	*	*	*	*	*	*	*	*	*	*	*	*	*	*	*	*	*
1	1	0	DIV1_021L_11004:11207	*	*	*	*	*	*	*	*	*	*	*	*	*	*	*	*	*	*	*	*	*	*	*	*	*	*	*	*	*	*	*	*	*	*	*	*	*	*	*	*	*	*	*	*	*	*
1	1	0	DIV1_022R_11638:11889	*	*	*	*	*	*	*	*	*	*	*	*	*	*	*	*	*	*	*	*	*	*	*	*	*	*	*	*	*	*	*	*	*	*	*	*	*	*	*	*	*	*	*	*	*	*
1	1	0	DIV1_023R_12046:12228	*	*	*	*	*	*	*	*	*	*	*	*	*	*	*	*	*	*	*	*	*	*	*	*	*	*	*	*	*	*	*	*	*	*	*	*	*	*	*	*	*	*	*	*	*	*
1	1	0	DIV1_024R_12316:13236	*	*	*	*	*	*	*	*	*	*	*	*	*	*	*	*	*	*	*	*	*	*	*	*	*	*	*	*	*	*	*	*	*	*	*	*	*	*	*	*	*	*	*	*	*	*
1	1	0	DIV1_025L_13292:14803	*	*	*	*	*	*	*	*	*	*	*	*	*	*	*	*	*	*	*	*	*	*	*	*	*	*	*	*	*	*	*	*	*	*	*	*	*	*	*	*	*	*	*	*	*	*
1	1	0	DIV1_026L_14760:14975	*	*	*	*	*	*	*	*	*	*	*	*	*	*	*	*	*	*	*	*	*	*	*	*	*	*	*	*	*	*	*	*	*	*	*	*	*	*	*	*	*	*	*	*	*	*
1	1	0	DIV1_027R_15045:15518	*	*	*	*	*	*	*	*	*	*	*	*	*	*	*	*	*	*	*	*	*	*	*	*	*	*	*	*	*	*	*	*	*	*	*	*	*	*	*	*	*	*	*	*	*	*
1	1	0	DIV1_028L_15599:15841	*	*	*	*	*	*	*	*	*	*	*	*	*	*	*	*	*	*	*	*	*	*	*	*	*	*	*	*	*	*	*	*	*	*	*	*	*	*	*	*	*	*	*	*	*	*
1	1	0	DIV1_029L_15874:15996	*	*	*	*	*	*	*	*	*	*	*	*	*	*	*	*	*	*	*	*	*	*	*	*	*	*	*	*	*	*	*	*	*	*	*	*	*	*	*	*	*	*	*	*	*	*
1	1	0	DIV1_030R_16201:16887	*	*	*	*	*	*	*	*	*	*	*	*	*	*	*	*	*	*	*	*	*	*	*	*	*	*	*	*	*	*	*	*	*	*	*	*	*	*	*	*	*	*	*	*	*	*
1	1	0	DIV1_031L_16923:17114	*	*	*	*	*	*	*	*	*	*	*	*	*	*	*	*	*	*	*	*	*	*	*	*	*	*	*	*	*	*	*	*	*	*	*	*	*	*	*	*	*	*	*	*	*	*
1	1	0	DIV1_032L_17069:17494	*	*	*	*	*	*	*	*	*	*	*	*	*	*	*	*	*	*	*	*	*	*	*	*	*	*	*	*	*	*	*	*	*	*	*	*	*	*	*	*	*	*	*	*	*	*
1	1	0	DIV1_033R_17493:17636	*	*	*	*	*	*	*	*	*	*	*	*	*	*	*	*	*	*	*	*	*	*	*	*	*	*	*	*	*	*	*	*	*	*	*	*	*	*	*	*	*	*	*	*	*	*
1	1	0	DIV1_034R_17597:17725	*	*	*	*	*	*	*	*	*	*	*	*	*	*	*	*	*	*	*	*	*	*	*	*	*	*	*	*	*	*	*	*	*	*	*	*	*	*	*	*	*	*	*	*	*	*
1	1	0	DIV1_035L_17942:18181	*	*	*	*	*	*	*	*	*	*	*	*	*	*	*	*	*	*	*	*	*	*	*	*	*	*	*	*	*	*	*	*	*	*	*	*	*	*	*	*	*	*	*	*	*	*
1	1	0	DIV1_036L_18142:18327	*	*	*	*	*	*	*	*	*	*	*	*	*	*	*	*	*	*	*	*	*	*	*	*	*	*	*	*	*	*	*	*	*	*	*	*	*	*	*	*	*	*	*	*	*	*
1	1	0	DIV1_037L_18404:18532	*	*	*	*	*	*	*	*	*	*	*	*	*	*	*	*	*	*	*	*	*	*	*	*	*	*	*	*	*	*	*	*	*	*	*	*	*	*	*	*	*	*	*	*	*	*
1	1	0	DIV1_038L_18498:19220	*	*	*	*	*	*	*	*	*	*	*	*	*	*	*	*	*	*	*	*	*	*	*	*	*	*	*	*	*	*	*	*	*	*	*	*	*	*	*	*	*	*	*	*	*	*
1	1	0	DIV1_039L_19249:19422	*	*	*	*	*	*	*	*	*	*	*	*	*	*	*	*	*	*	*	*	*	*	*	*	*	*	*	*	*	*	*	*	*	*	*	*	*	*	*	*	*	*	*	*	*	*
1	1	0	DIV1_040R_19713:22355	*	*	*	*	*	*	*	*	*	*	*	*	*	*	*	*	*	*	*	*	*	*	*	*	*	*	*	*	*	*	*	*	*	*	*	*	*	*	*	*	*	*	*	*	*	*
1	1	0	DIV1_041L_22386:22529	*	*	*	*	*	*	*	*	*	*	*	*	*	*	*	*	*	*	*	*	*	*	*	*	*	*	*	*	*	*	*	*	*	*	*	*	*	*	*	*	*	*	*	*	*	*
1	1	0	DIV1_042R_22575:24887	*	*	*	*	*	*	*	*	*	*	*	*	*	*	*	*	*	*	*	*	*	*	*	*	*	*	*	*	*	*	*	*	*	*	*	*	*	*	*	*	*	*	*	*	*	*
1	1	0	DIV1_043L_24871:25038	*	*	*	*	*	*	*	*	*	*	*	*	*	*	*	*	*	*	*	*	*	*	*	*	*	*	*	*	*	*	*	*	*	*	*	*	*	*	*	*	*	*	*	*	*	*
1	1	0	DIV1_044R_25108:26610	*	*	*	*	*	*	*	*	*	*	*	*	*	*	*	*	*	*	*	*	*	*	*	*	*	*	*	*	*	*	*	*	*	*	*	*	*	*	*	*	*	*	*	*	*	*
1	1	0	DIV1_045R_26610:26813	*	*	*	*	*	*	*	*	*	*	*	*	*	*	*	*	*	*	*	*	*	*	*	*	*	*	*	*	*	*	*	*	*	*	*	*	*	*	*	*	*	*	*	*	*	*
1	1	0	DIV1_046R_26863:27900	*	*	*	*	*	*	*	*	*	*	*	*	*	*	*	*	*	*	*	*	*	*	*	*	*	*	*	*	*	*	*	*	*	*	*	*	*	*	*	*	*	*	*	*	*	*
1	1	0	DIV1_047L_27953:28183	*	*	*	*	*	*	*	*	*	*	*	*	*	*	*	*	*	*	*	*	*	*	*	*	*	*	*	*	*	*	*	*	*	*	*	*	*	*	*	*	*	*	*	*	*	*
1	1	0	DIV1_048L_28180:28374	*	*	*	*	*	*	*	*	*	*	*	*	*	*	*	*	*	*	*	*	*	*	*	*	*	*	*	*	*	*	*	*	*	*	*	*	*	*	*	*	*	*	*	*	*	*
1	1	0	DIV1_049R_28446:28565	*	*	*	*	*	*	*	*	*	*	*	*	*	*	*	*	*	*	*	*	*	*	*	*	*	*	*	*	*	*	*	*	*	*	*	*	*	*	*	*	*	*	*	*	*	*
1	1	0	DIV1_050R_28632:29636	*	*	*	*	*	*	*	*	*	*	*	*	*	*	*	*	*	*	*	*	*	*	*	*	*	*	*	*	*	*	*	*	*	*	*	*	*	*	*	*	*	*	*	*	*	*
1	1	0	DIV1_051R_29626:29745	*	*	*	*	*	*	*	*	*	*	*	*	*	*	*	*	*	*	*	*	*	*	*	*	*	*	*	*	*	*	*	*	*	*	*	*	*	*	*	*	*	*	*	*	*	*
1	1	0	DIV1_052R_29940:31094	*	*	*	*	*	*	*	*	*	*	*	*	*	*	*	*	*	*	*	*	*	*	*	*	*	*	*	*	*	*	*	*	*	*	*	*	*	*	*	*	*	*	*	*	*	*
1	1	0	DIV1_053L_31117:31245	*	*	*	*	*	*	*	*	*	*	*	*	*	*	*	*	*	*	*	*	*	*	*	*	*	*	*	*	*	*	*	*	*	*	*	*	*	*	*	*	*	*	*	*	*	*
1	1	0	DIV1_054R_31299:32591	*	*	*	*	*	*	*	*	*	*	*	*	*	*	*	*	*	*	*	*	*	*	*	*	*	*	*	*	*	*	*	*	*	*	*	*	*	*	*	*	*	*	*	*	*	*
1	1	0	DIV1_055L_32650:32850	*	*	*	*	*	*	*	*	*	*	*	*	*	*	*	*	*	*	*	*	*	*	*	*	*	*	*	*	*	*	*	*	*	*	*	*	*	*	*	*	*	*	*	*	*	*
1	1	0	DIV1_057R_33669:35009	*	*	*	*	*	*	*	*	*	*	*	*	*	*	*	*	*	*	*	*	*	*	*	*	*	*	*	*	*	*	*	*	*	*	*	*	*	*	*	*	*	*	*	*	*	*
1	1	0	DIV1_058L_34988:35353	*	*	*	*	*	*	*	*	*	*	*	*	*	*	*	*	*	*	*	*	*	*	*	*	*	*	*	*	*	*	*	*	*	*	*	*	*	*	*	*	*	*	*	*	*	*
1	1	0	DIV1_059R_35193:36014	*	*	*	*	*	*	*	*	*	*	*	*	*	*	*	*	*	*	*	*	*	*	*	*	*	*	*	*	*	*	*	*	*	*	*	*	*	*	*	*	*	*	*	*	*	*
1	1	0	DIV1_060L_36045:36962	*	*	*	*	*	*	*	*	*	*	*	*	*	*	*	*	*	*	*	*	*	*	*	*	*	*	*	*	*	*	*	*	*	*	*	*	*	*	*	*	*	*	*	*	*	*
1	1	0	DIV1_061R_36985:37389	*	*	*	*	*	*	*	*	*	*	*	*	*	*	*	*	*	*	*	*	*	*	*	*	*	*	*	*	*	*	*	*	*	*	*	*	*	*	*	*	*	*	*	*	*	*
1	1	0	DIV1_062L_37428:49487	*	*	*	*	*	*	*	*	*	*	*	*	*	*	*	*	*	*	*	*	*	*	*	*	*	*	*	*	*	*	*	*	*	*	*	*	*	*	*	*	*	*	*	*	*	*
1	1	0	DIV1_063L_49544:52459	*	*	*	*	*	*	*	*	*	*	*	*	*	*	*	*	*	*	*	*	*	*	*	*	*	*	*	*	*	*	*	*	*	*	*	*	*	*	*	*	*	*	*	*	*	*
1	1	0	DIV1_065L_53006:54964	*	*	*	*	*	*	*	*	*	*	*	*	*	*	*	*	*	*	*	*	*	*	*	*	*	*	*	*	*	*	*	*	*	*	*	*	*	*	*	*	*	*	*	*	*	*
1	1	0	DIV1_066R_55071:56399	*	*	*	*	*	*	*	*	*	*	*	*	*	*	*	*	*	*	*	*	*	*	*	*	*	*	*	*	*	*	*	*	*	*	*	*	*	*	*	*	*	*	*	*	*	*
1	1	0	DIV1_067R_56401:56964	*	*	*	*	*	*	*	*	*	*	*	*	*	*	*	*	*	*	*	*	*	*	*	*	*	*	*	*	*	*	*	*	*	*	*	*	*	*	*	*	*	*	*	*	*	*
1	1	0	DIV1_068L_57005:58735	*	*	*	*	*	*	*	*	*	*	*	*	*	*	*	*	*	*	*	*	*	*	*	*	*	*	*	*	*	*	*	*	*	*	*	*	*	*	*	*	*	*	*	*	*	*
1	1	0	DIV1_069L_58737:58925	*	*	*	*	*	*	*	*	*	*	*	*	*	*	*	*	*	*	*	*	*	*	*	*	*	*	*	*	*	*	*	*	*	*	*	*	*	*	*	*	*	*	*	*	*	*
1	1	0	DIV1_070R_59135:60076	*	*	*	*	*	*	*	*	*	*	*	*	*	*	*	*	*	*	*	*	*	*	*	*	*	*	*	*	*	*	*	*	*	*	*	*	*	*	*	*	*	*	*	*	*	*
1	1	0	DIV1_071R_60221:61396	*	*	*	*	*	*	*	*	*	*	*	*	*	*	*	*	*	*	*	*	*	*	*	*	*	*	*	*	*	*	*	*	*	*	*	*	*	*	*	*	*	*	*	*	*	*
1	1	0	DIV1_072R_61486:63162	*	*	*	*	*	*	*	*	*	*	*	*	*	*	*	*	*	*	*	*	*	*	*	*	*	*	*	*	*	*	*	*	*	*	*	*	*	*	*	*	*	*	*	*	*	*
1	1	0	DIV1_073R_63056:63298	*	*	*	*	*	*	*	*	*	*	*	*	*	*	*	*	*	*	*	*	*	*	*	*	*	*	*	*	*	*	*	*	*	*	*	*	*	*	*	*	*	*	*	*	*	*
1	1	0	DIV1_075R_64345:64503	*	*	*	*	*	*	*	*	*	*	*	*	*	*	*	*	*	*	*	*	*	*	*	*	*	*	*	*	*	*	*	*	*	*	*	*	*	*	*	*	*	*	*	*	*	*
1	1	0	DIV1_076R_64616:72649	*	*	*	*	*	*	*	*	*	*	*	*	*	*	*	*	*	*	*	*	*	*	*	*	*	*	*	*	*	*	*	*	*	*	*	*	*	*	*	*	*	*	*	*	*	*
1	1	0	DIV1_077R_72685:73893	*	*	*	*	*	*	*	*	*	*	*	*	*	*	*	*	*	*	*	*	*	*	*	*	*	*	*	*	*	*	*	*	*	*	*	*	*	*	*	*	*	*	*	*	*	*
1	1	0	DIV1_078R_73880:76954	*	*	*	*	*	*	*	*	*	*	*	*	*	*	*	*	*	*	*	*	*	*	*	*	*	*	*	*	*	*	*	*	*	*	*	*	*	*	*	*	*	*	*	*	*	*
1	1	0	DIV1_079L_77072:78691	*	*	*	*	*	*	*	*	*	*	*	*	*	*	*	*	*	*	*	*	*	*	*	*	*	*	*	*	*	*	*	*	*	*	*	*	*	*	*	*	*	*	*	*	*	*
1	1	0	DIV1_080R_78591:78740	*	*	*	*	*	*	*	*	*	*	*	*	*	*	*	*	*	*	*	*	*	*	*	*	*	*	*	*	*	*	*	*	*	*	*	*	*	*	*	*	*	*	*	*	*	*
1	1	0	DIV1_081L_78782:79534	*	*	*	*	*	*	*	*	*	*	*	*	*	*	*	*	*	*	*	*	*	*	*	*	*	*	*	*	*	*	*	*	*	*	*	*	*	*	*	*	*	*	*	*	*	*
1	1	0	DIV1_082L_79622:80272	*	*	*	*	*	*	*	*	*	*	*	*	*	*	*	*	*	*	*	*	*	*	*	*	*	*	*	*	*	*	*	*	*	*	*	*	*	*	*	*	*	*	*	*	*	*
1	1	0	DIV1_084L_81374:81763	*	*	*	*	*	*	*	*	*	*	*	*	*	*	*	*	*	*	*	*	*	*	*	*	*	*	*	*	*	*	*	*	*	*	*	*	*	*	*	*	*	*	*	*	*	*
1	1	0	DIV1_085L_81813:82130	*	*	*	*	*	*	*	*	*	*	*	*	*	*	*	*	*	*	*	*	*	*	*	*	*	*	*	*	*	*	*	*	*	*	*	*	*	*	*	*	*	*	*	*	*	*
1	1	0	DIV1_087R_82678:82833	*	*	*	*	*	*	*	*	*	*	*	*	*	*	*	*	*	*	*	*	*	*	*	*	*	*	*	*	*	*	*	*	*	*	*	*	*	*	*	*	*	*	*	*	*	*
1	1	0	DIV1_088R_82930:83304	*	*	*	*	*	*	*	*	*	*	*	*	*	*	*	*	*	*	*	*	*	*	*	*	*	*	*	*	*	*	*	*	*	*	*	*	*	*	*	*	*	*	*	*	*	*
1	1	0	DIV1_090L_84586:85152	*	*	*	*	*	*	*	*	*	*	*	*	*	*	*	*	*	*	*	*	*	*	*	*	*	*	*	*	*	*	*	*	*	*	*	*	*	*	*	*	*	*	*	*	*	*
1	1	0	DIV1_091L_85217:85807	*	*	*	*	*	*	*	*	*	*	*	*	*	*	*	*	*	*	*	*	*	*	*	*	*	*	*	*	*	*	*	*	*	*	*	*	*	*	*	*	*	*	*	*	*	*
1	1	0	DIV1_092L_85872:86144	*	*	*	*	*	*	*	*	*	*	*	*	*	*	*	*	*	*	*	*	*	*	*	*	*	*	*	*	*	*	*	*	*	*	*	*	*	*	*	*	*	*	*	*	*	*
1	1	0	DIV1_093R_86124:86237	*	*	*	*	*	*	*	*	*	*	*	*	*	*	*	*	*	*	*	*	*	*	*	*	*	*	*	*	*	*	*	*	*	*	*	*	*	*	*	*	*	*	*	*	*	*
1	1	0	DIV1_094L_86249:86599	*	*	*	*	*	*	*	*	*	*	*	*	*	*	*	*	*	*	*	*	*	*	*	*	*	*	*	*	*	*	*	*	*	*	*	*	*	*	*	*	*	*	*	*	*	*
1	1	0	DIV1_095L_86943:87698	*	*	*	*	*	*	*	*	*	*	*	*	*	*	*	*	*	*	*	*	*	*	*	*	*	*	*	*	*	*	*	*	*	*	*	*	*	*	*	*	*	*	*	*	*	*
1	1	0	DIV1_096L_87928:88452	*	*	*	*	*	*	*	*	*	*	*	*	*	*	*	*	*	*	*	*	*	*	*	*	*	*	*	*	*	*	*	*	*	*	*	*	*	*	*	*	*	*	*	*	*	*
1	1	0	DIV1_097L_88534:89103	*	*	*	*	*	*	*	*	*	*	*	*	*	*	*	*	*	*	*	*	*	*	*	*	*	*	*	*	*	*	*	*	*	*	*	*	*	*	*	*	*	*	*	*	*	*
1	1	0	DIV1_098L_89222:89692	*	*	*	*	*	*	*	*	*	*	*	*	*	*	*	*	*	*	*	*	*	*	*	*	*	*	*	*	*	*	*	*	*	*	*	*	*	*	*	*	*	*	*	*	*	*
1	1	0	DIV1_099L_89823:89954	*	*	*	*	*	*	*	*	*	*	*	*	*	*	*	*	*	*	*	*	*	*	*	*	*	*	*	*	*	*	*	*	*	*	*	*	*	*	*	*	*	*	*	*	*	*
1	1	0	DIV1_100R_89896:90099	*	*	*	*	*	*	*	*	*	*	*	*	*	*	*	*	*	*	*	*	*	*	*	*	*	*	*	*	*	*	*	*	*	*	*	*	*	*	*	*	*	*	*	*	*	*
1	1	0	DIV1_101L_90397:90579	*	*	*	*	*	*	*	*	*	*	*	*	*	*	*	*	*	*	*	*	*	*	*	*	*	*	*	*	*	*	*	*	*	*	*	*	*	*	*	*	*	*	*	*	*	*
1	1	0	DIV1_102R_90898:91068	*	*	*	*	*	*	*	*	*	*	*	*	*	*	*	*	*	*	*	*	*	*	*	*	*	*	*	*	*	*	*	*	*	*	*	*	*	*	*	*	*	*	*	*	*	*
1	1	0	DIV1_103L_91850:92071	*	*	*	*	*	*	*	*	*	*	*	*	*	*	*	*	*	*	*	*	*	*	*	*	*	*	*	*	*	*	*	*	*	*	*	*	*	*	*	*	*	*	*	*	*	*
1	1	0	DIV1_104L_92250:92372	*	*	*	*	*	*	*	*	*	*	*	*	*	*	*	*	*	*	*	*	*	*	*	*	*	*	*	*	*	*	*	*	*	*	*	*	*	*	*	*	*	*	*	*	*	*
1	1	0	DIV1_105R_92533:93207	*	*	*	*	*	*	*	*	*	*	*	*	*	*	*	*	*	*	*	*	*	*	*	*	*	*	*	*	*	*	*	*	*	*	*	*	*	*	*	*	*	*	*	*	*	*
1	1	0	DIV1_106L_93313:93828	*	*	*	*	*	*	*	*	*	*	*	*	*	*	*	*	*	*	*	*	*	*	*	*	*	*	*	*	*	*	*	*	*	*	*	*	*	*	*	*	*	*	*	*	*	*
1	1	0	DIV1_107L_93876:94271	*	*	*	*	*	*	*	*	*	*	*	*	*	*	*	*	*	*	*	*	*	*	*	*	*	*	*	*	*	*	*	*	*	*	*	*	*	*	*	*	*	*	*	*	*	*
1	1	0	DIV1_108R_94123:94449	*	*	*	*	*	*	*	*	*	*	*	*	*	*	*	*	*	*	*	*	*	*	*	*	*	*	*	*	*	*	*	*	*	*	*	*	*	*	*	*	*	*	*	*	*	*
1	1	0	DIV1_109R_94576:94953	*	*	*	*	*	*	*	*	*	*	*	*	*	*	*	*	*	*	*	*	*	*	*	*	*	*	*	*	*	*	*	*	*	*	*	*	*	*	*	*	*	*	*	*	*	*
1	1	0	DIV1_110R_95030:95629	*	*	*	*	*	*	*	*	*	*	*	*	*	*	*	*	*	*	*	*	*	*	*	*	*	*	*	*	*	*	*	*	*	*	*	*	*	*	*	*	*	*	*	*	*	*
1	1	0	DIV1_111R_95660:95869	*	*	*	*	*	*	*	*	*	*	*	*	*	*	*	*	*	*	*	*	*	*	*	*	*	*	*	*	*	*	*	*	*	*	*	*	*	*	*	*	*	*	*	*	*	*
1	1	0	DIV1_112R_96133:96627	*	*	*	*	*	*	*	*	*	*	*	*	*	*	*	*	*	*	*	*	*	*	*	*	*	*	*	*	*	*	*	*	*	*	*	*	*	*	*	*	*	*	*	*	*	*
1	1	0	DIV1_113L_96666:97217	*	*	*	*	*	*	*	*	*	*	*	*	*	*	*	*	*	*	*	*	*	*	*	*	*	*	*	*	*	*	*	*	*	*	*	*	*	*	*	*	*	*	*	*	*	*
1	1	0	DIV1_114L_97289:97519	*	*	*	*	*	*	*	*	*	*	*	*	*	*	*	*	*	*	*	*	*	*	*	*	*	*	*	*	*	*	*	*	*	*	*	*	*	*	*	*	*	*	*	*	*	*
1	1	0	DIV1_115L_97529:97798	*	*	*	*	*	*	*	*	*	*	*	*	*	*	*	*	*	*	*	*	*	*	*	*	*	*	*	*	*	*	*	*	*	*	*	*	*	*	*	*	*	*	*	*	*	*
1	1	0	DIV1_116L_98089:98514	*	*	*	*	*	*	*	*	*	*	*	*	*	*	*	*	*	*	*	*	*	*	*	*	*	*	*	*	*	*	*	*	*	*	*	*	*	*	*	*	*	*	*	*	*	*
1	1	0	DIV1_117L_98613:99620	*	*	*	*	*	*	*	*	*	*	*	*	*	*	*	*	*	*	*	*	*	*	*	*	*	*	*	*	*	*	*	*	*	*	*	*	*	*	*	*	*	*	*	*	*	*
1	1	0	DIV1_118L_99780:101036	*	*	*	*	*	*	*	*	*	*	*	*	*	*	*	*	*	*	*	*	*	*	*	*	*	*	*	*	*	*	*	*	*	*	*	*	*	*	*	*	*	*	*	*	*	*
1	1	0	DIV1_119L_101121:102215	*	*	*	*	*	*	*	*	*	*	*	*	*	*	*	*	*	*	*	*	*	*	*	*	*	*	*	*	*	*	*	*	*	*	*	*	*	*	*	*	*	*	*	*	*	*
1	1	0	DIV1_120L_102346:103617	*	*	*	*	*	*	*	*	*	*	*	*	*	*	*	*	*	*	*	*	*	*	*	*	*	*	*	*	*	*	*	*	*	*	*	*	*	*	*	*	*	*	*	*	*	*
1	1	0	DIV1_121L_103725:104045	*	*	*	*	*	*	*	*	*	*	*	*	*	*	*	*	*	*	*	*	*	*	*	*	*	*	*	*	*	*	*	*	*	*	*	*	*	*	*	*	*	*	*	*	*	*
1	1	0	DIV1_122L_103940:104167	*	*	*	*	*	*	*	*	*	*	*	*	*	*	*	*	*	*	*	*	*	*	*	*	*	*	*	*	*	*	*	*	*	*	*	*	*	*	*	*	*	*	*	*	*	*
1	1	0	DIV1_123L_104250:105725	*	*	*	*	*	*	*	*	*	*	*	*	*	*	*	*	*	*	*	*	*	*	*	*	*	*	*	*	*	*	*	*	*	*	*	*	*	*	*	*	*	*	*	*	*	*
1	1	0	DIV1_124L_105796:107025	*	*	*	*	*	*	*	*	*	*	*	*	*	*	*	*	*	*	*	*	*	*	*	*	*	*	*	*	*	*	*	*	*	*	*	*	*	*	*	*	*	*	*	*	*	*
1	1	0	DIV1_125L_107183:108097	*	*	*	*	*	*	*	*	*	*	*	*	*	*	*	*	*	*	*	*	*	*	*	*	*	*	*	*	*	*	*	*	*	*	*	*	*	*	*	*	*	*	*	*	*	*
1	1	0	DIV1_126L_108356:108469	*	*	*	*	*	*	*	*	*	*	*	*	*	*	*	*	*	*	*	*	*	*	*	*	*	*	*	*	*	*	*	*	*	*	*	*	*	*	*	*	*	*	*	*	*	*
1	1	0	DIV1_127L_108453:109193	*	*	*	*	*	*	*	*	*	*	*	*	*	*	*	*	*	*	*	*	*	*	*	*	*	*	*	*	*	*	*	*	*	*	*	*	*	*	*	*	*	*	*	*	*	*
1	1	0	DIV1_128L_109306:109803	*	*	*	*	*	*	*	*	*	*	*	*	*	*	*	*	*	*	*	*	*	*	*	*	*	*	*	*	*	*	*	*	*	*	*	*	*	*	*	*	*	*	*	*	*	*
1	1	0	DIV1_129L_109905:112889	*	*	*	*	*	*	*	*	*	*	*	*	*	*	*	*	*	*	*	*	*	*	*	*	*	*	*	*	*	*	*	*	*	*	*	*	*	*	*	*	*	*	*	*	*	*
1	1	0	DIV1_130R_112964:113113	*	*	*	*	*	*	*	*	*	*	*	*	*	*	*	*	*	*	*	*	*	*	*	*	*	*	*	*	*	*	*	*	*	*	*	*	*	*	*	*	*	*	*	*	*	*
1	1	0	DIV1_131L_113154:114413	*	*	*	*	*	*	*	*	*	*	*	*	*	*	*	*	*	*	*	*	*	*	*	*	*	*	*	*	*	*	*	*	*	*	*	*	*	*	*	*	*	*	*	*	*	*
1	1	0	DIV1_132L_114620:116074	*	*	*	*	*	*	*	*	*	*	*	*	*	*	*	*	*	*	*	*	*	*	*	*	*	*	*	*	*	*	*	*	*	*	*	*	*	*	*	*	*	*	*	*	*	*
1	1	0	DIV1_135R_118180:119172	*	*	*	*	*	*	*	*	*	*	*	*	*	*	*	*	*	*	*	*	*	*	*	*	*	*	*	*	*	*	*	*	*	*	*	*	*	*	*	*	*	*	*	*	*	*
1	1	0	DIV1_136L_119287:119805	*	*	*	*	*	*	*	*	*	*	*	*	*	*	*	*	*	*	*	*	*	*	*	*	*	*	*	*	*	*	*	*	*	*	*	*	*	*	*	*	*	*	*	*	*	*
1	1	0	DIV1_137L_119816:120616	*	*	*	*	*	*	*	*	*	*	*	*	*	*	*	*	*	*	*	*	*	*	*	*	*	*	*	*	*	*	*	*	*	*	*	*	*	*	*	*	*	*	*	*	*	*
1	1	0	DIV1_138L_120681:121580	*	*	*	*	*	*	*	*	*	*	*	*	*	*	*	*	*	*	*	*	*	*	*	*	*	*	*	*	*	*	*	*	*	*	*	*	*	*	*	*	*	*	*	*	*	*
1	1	0	DIV1_139L_121649:121906	*	*	*	*	*	*	*	*	*	*	*	*	*	*	*	*	*	*	*	*	*	*	*	*	*	*	*	*	*	*	*	*	*	*	*	*	*	*	*	*	*	*	*	*	*	*
1	1	0	DIV1_140R_121927:122607	*	*	*	*	*	*	*	*	*	*	*	*	*	*	*	*	*	*	*	*	*	*	*	*	*	*	*	*	*	*	*	*	*	*	*	*	*	*	*	*	*	*	*	*	*	*
1	1	0	DIV1_141L_122666:122863	*	*	*	*	*	*	*	*	*	*	*	*	*	*	*	*	*	*	*	*	*	*	*	*	*	*	*	*	*	*	*	*	*	*	*	*	*	*	*	*	*	*	*	*	*	*
1	1	0	DIV1_142L_122886:125336	*	*	*	*	*	*	*	*	*	*	*	*	*	*	*	*	*	*	*	*	*	*	*	*	*	*	*	*	*	*	*	*	*	*	*	*	*	*	*	*	*	*	*	*	*	*
1	1	0	DIV1_143R_125327:125469	*	*	*	*	*	*	*	*	*	*	*	*	*	*	*	*	*	*	*	*	*	*	*	*	*	*	*	*	*	*	*	*	*	*	*	*	*	*	*	*	*	*	*	*	*	*
1	1	0	DIV1_144R_125520:125891	*	*	*	*	*	*	*	*	*	*	*	*	*	*	*	*	*	*	*	*	*	*	*	*	*	*	*	*	*	*	*	*	*	*	*	*	*	*	*	*	*	*	*	*	*	*
1	1	0	DIV1_145R_125881:126183	*	*	*	*	*	*	*	*	*	*	*	*	*	*	*	*	*	*	*	*	*	*	*	*	*	*	*	*	*	*	*	*	*	*	*	*	*	*	*	*	*	*	*	*	*	*
1	1	0	DIV1_146R_126267:126458	*	*	*	*	*	*	*	*	*	*	*	*	*	*	*	*	*	*	*	*	*	*	*	*	*	*	*	*	*	*	*	*	*	*	*	*	*	*	*	*	*	*	*	*	*	*
1	1	0	DIV1_147L_126673:127239	*	*	*	*	*	*	*	*	*	*	*	*	*	*	*	*	*	*	*	*	*	*	*	*	*	*	*	*	*	*	*	*	*	*	*	*	*	*	*	*	*	*	*	*	*	*
1	1	0	DIV1_149R_128667:129899	*	*	*	*	*	*	*	*	*	*	*	*	*	*	*	*	*	*	*	*	*	*	*	*	*	*	*	*	*	*	*	*	*	*	*	*	*	*	*	*	*	*	*	*	*	*
1	1	0	DIV1_150L_129892:130791	*	*	*	*	*	*	*	*	*	*	*	*	*	*	*	*	*	*	*	*	*	*	*	*	*	*	*	*	*	*	*	*	*	*	*	*	*	*	*	*	*	*	*	*	*	*
1	1	0	DIV1_151L_130859:131479	*	*	*	*	*	*	*	*	*	*	*	*	*	*	*	*	*	*	*	*	*	*	*	*	*	*	*	*	*	*	*	*	*	*	*	*	*	*	*	*	*	*	*	*	*	*
1	1	0	DIV1_152R_131551:131976	*	*	*	*	*	*	*	*	*	*	*	*	*	*	*	*	*	*	*	*	*	*	*	*	*	*	*	*	*	*	*	*	*	*	*	*	*	*	*	*	*	*	*	*	*	*
1	1	0	DIV1_153L_132040:132228	*	*	*	*	*	*	*	*	*	*	*	*	*	*	*	*	*	*	*	*	*	*	*	*	*	*	*	*	*	*	*	*	*	*	*	*	*	*	*	*	*	*	*	*	*	*
1	1	0	DIV1_154R_132152:132499	*	*	*	*	*	*	*	*	*	*	*	*	*	*	*	*	*	*	*	*	*	*	*	*	*	*	*	*	*	*	*	*	*	*	*	*	*	*	*	*	*	*	*	*	*	*
1	1	0	DIV1_155L_132545:132805	*	*	*	*	*	*	*	*	*	*	*	*	*	*	*	*	*	*	*	*	*	*	*	*	*	*	*	*	*	*	*	*	*	*	*	*	*	*	*	*	*	*	*	*	*	*
1	1	0	DIV1_157R_133844:135907	*	*	*	*	*	*	*	*	*	*	*	*	*	*	*	*	*	*	*	*	*	*	*	*	*	*	*	*	*	*	*	*	*	*	*	*	*	*	*	*	*	*	*	*	*	*
1	1	0	DIV1_158R_135965:136078	*	*	*	*	*	*	*	*	*	*	*	*	*	*	*	*	*	*	*	*	*	*	*	*	*	*	*	*	*	*	*	*	*	*	*	*	*	*	*	*	*	*	*	*	*	*
1	1	0	DIV1_160R_139714:139896	*	*	*	*	*	*	*	*	*	*	*	*	*	*	*	*	*	*	*	*	*	*	*	*	*	*	*	*	*	*	*	*	*	*	*	*	*	*	*	*	*	*	*	*	*	*
1	1	0	DIV1_161R_139893:140165	*	*	*	*	*	*	*	*	*	*	*	*	*	*	*	*	*	*	*	*	*	*	*	*	*	*	*	*	*	*	*	*	*	*	*	*	*	*	*	*	*	*	*	*	*	*
1	1	0	DIV1_164R_141539:142261	*	*	*	*	*	*	*	*	*	*	*	*	*	*	*	*	*	*	*	*	*	*	*	*	*	*	*	*	*	*	*	*	*	*	*	*	*	*	*	*	*	*	*	*	*	*
1	1	0	DIV1_165R_142280:142705	*	*	*	*	*	*	*	*	*	*	*	*	*	*	*	*	*	*	*	*	*	*	*	*	*	*	*	*	*	*	*	*	*	*	*	*	*	*	*	*	*	*	*	*	*	*
1	1	0	DIV1_167L_143351:144418	*	*	*	*	*	*	*	*	*	*	*	*	*	*	*	*	*	*	*	*	*	*	*	*	*	*	*	*	*	*	*	*	*	*	*	*	*	*	*	*	*	*	*	*	*	*
1	1	0	DIV1_168L_144360:144596	*	*	*	*	*	*	*	*	*	*	*	*	*	*	*	*	*	*	*	*	*	*	*	*	*	*	*	*	*	*	*	*	*	*	*	*	*	*	*	*	*	*	*	*	*	*
1	1	0	DIV1_169R_144890:145087	*	*	*	*	*	*	*	*	*	*	*	*	*	*	*	*	*	*	*	*	*	*	*	*	*	*	*	*	*	*	*	*	*	*	*	*	*	*	*	*	*	*	*	*	*	*
1	1	0	DIV1_170L_145323:145529	*	*	*	*	*	*	*	*	*	*	*	*	*	*	*	*	*	*	*	*	*	*	*	*	*	*	*	*	*	*	*	*	*	*	*	*	*	*	*	*	*	*	*	*	*	*
1	1	0	DIV1_171L_145591:146022	*	*	*	*	*	*	*	*	*	*	*	*	*	*	*	*	*	*	*	*	*	*	*	*	*	*	*	*	*	*	*	*	*	*	*	*	*	*	*	*	*	*	*	*	*	*
1	1	0	DIV1_172L_146085:146399	*	*	*	*	*	*	*	*	*	*	*	*	*	*	*	*	*	*	*	*	*	*	*	*	*	*	*	*	*	*	*	*	*	*	*	*	*	*	*	*	*	*	*	*	*	*
1	1	0	DIV1_173R_146579:147487	*	*	*	*	*	*	*	*	*	*	*	*	*	*	*	*	*	*	*	*	*	*	*	*	*	*	*	*	*	*	*	*	*	*	*	*	*	*	*	*	*	*	*	*	*	*
1	1	0	DIV1_174L_147500:147721	*	*	*	*	*	*	*	*	*	*	*	*	*	*	*	*	*	*	*	*	*	*	*	*	*	*	*	*	*	*	*	*	*	*	*	*	*	*	*	*	*	*	*	*	*	*
1	1	0	DIV1_175R_147818:148846	*	*	*	*	*	*	*	*	*	*	*	*	*	*	*	*	*	*	*	*	*	*	*	*	*	*	*	*	*	*	*	*	*	*	*	*	*	*	*	*	*	*	*	*	*	*
1	1	0	DIV1_176R_148898:149107	*	*	*	*	*	*	*	*	*	*	*	*	*	*	*	*	*	*	*	*	*	*	*	*	*	*	*	*	*	*	*	*	*	*	*	*	*	*	*	*	*	*	*	*	*	*
1	1	0	DIV1_177L_149134:149253	*	*	*	*	*	*	*	*	*	*	*	*	*	*	*	*	*	*	*	*	*	*	*	*	*	*	*	*	*	*	*	*	*	*	*	*	*	*	*	*	*	*	*	*	*	*
1	1	0	DIV1_178R_149685:149984	*	*	*	*	*	*	*	*	*	*	*	*	*	*	*	*	*	*	*	*	*	*	*	*	*	*	*	*	*	*	*	*	*	*	*	*	*	*	*	*	*	*	*	*	*	*
1	1	0	DIV1_179L_150009:150134	*	*	*	*	*	*	*	*	*	*	*	*	*	*	*	*	*	*	*	*	*	*	*	*	*	*	*	*	*	*	*	*	*	*	*	*	*	*	*	*	*	*	*	*	*	*
1	1	0	DIV1_181L_152161:153072	*	*	*	*	*	*	*	*	*	*	*	*	*	*	*	*	*	*	*	*	*	*	*	*	*	*	*	*	*	*	*	*	*	*	*	*	*	*	*	*	*	*	*	*	*	*
1	1	0	DIV1_182L_153090:153236	*	*	*	*	*	*	*	*	*	*	*	*	*	*	*	*	*	*	*	*	*	*	*	*	*	*	*	*	*	*	*	*	*	*	*	*	*	*	*	*	*	*	*	*	*	*
1	1	0	DIV1_183R_153578:153694	*	*	*	*	*	*	*	*	*	*	*	*	*	*	*	*	*	*	*	*	*	*	*	*	*	*	*	*	*	*	*	*	*	*	*	*	*	*	*	*	*	*	*	*	*	*
1	1	0	DIV1_184L_153855:154520	*	*	*	*	*	*	*	*	*	*	*	*	*	*	*	*	*	*	*	*	*	*	*	*	*	*	*	*	*	*	*	*	*	*	*	*	*	*	*	*	*	*	*	*	*	*
1	1	0	DIV1_185R_153913:154173	*	*	*	*	*	*	*	*	*	*	*	*	*	*	*	*	*	*	*	*	*	*	*	*	*	*	*	*	*	*	*	*	*	*	*	*	*	*	*	*	*	*	*	*	*	*
1	1	0	DIV1_186R_154519:155994	*	*	*	*	*	*	*	*	*	*	*	*	*	*	*	*	*	*	*	*	*	*	*	*	*	*	*	*	*	*	*	*	*	*	*	*	*	*	*	*	*	*	*	*	*	*
1	1	0	DIV1_187L_156047:156502	*	*	*	*	*	*	*	*	*	*	*	*	*	*	*	*	*	*	*	*	*	*	*	*	*	*	*	*	*	*	*	*	*	*	*	*	*	*	*	*	*	*	*	*	*	*
1	1	0	DIV1_189R_157237:157599	*	*	*	*	*	*	*	*	*	*	*	*	*	*	*	*	*	*	*	*	*	*	*	*	*	*	*	*	*	*	*	*	*	*	*	*	*	*	*	*	*	*	*	*	*	*
1	1	0	DIV1_190L_157630:157845	*	*	*	*	*	*	*	*	*	*	*	*	*	*	*	*	*	*	*	*	*	*	*	*	*	*	*	*	*	*	*	*	*	*	*	*	*	*	*	*	*	*	*	*	*	*
1	1	0	DIV1_191R_157884:161573	*	*	*	*	*	*	*	*	*	*	*	*	*	*	*	*	*	*	*	*	*	*	*	*	*	*	*	*	*	*	*	*	*	*	*	*	*	*	*	*	*	*	*	*	*	*
1	1	0	DIV1_192L_157894:158406	*	*	*	*	*	*	*	*	*	*	*	*	*	*	*	*	*	*	*	*	*	*	*	*	*	*	*	*	*	*	*	*	*	*	*	*	*	*	*	*	*	*	*	*	*	*
1	1	0	DIV1_193R_161585:161962	*	*	*	*	*	*	*	*	*	*	*	*	*	*	*	*	*	*	*	*	*	*	*	*	*	*	*	*	*	*	*	*	*	*	*	*	*	*	*	*	*	*	*	*	*	*
1	1	0	DIV1_194L_162020:162544	*	*	*	*	*	*	*	*	*	*	*	*	*	*	*	*	*	*	*	*	*	*	*	*	*	*	*	*	*	*	*	*	*	*	*	*	*	*	*	*	*	*	*	*	*	*
1	1	0	DIV1_195R_162665:163195	*	*	*	*	*	*	*	*	*	*	*	*	*	*	*	*	*	*	*	*	*	*	*	*	*	*	*	*	*	*	*	*	*	*	*	*	*	*	*	*	*	*	*	*	*	*
1	1	0	DIV1_196R_163244:163621	*	*	*	*	*	*	*	*	*	*	*	*	*	*	*	*	*	*	*	*	*	*	*	*	*	*	*	*	*	*	*	*	*	*	*	*	*	*	*	*	*	*	*	*	*	*
1	1	0	DIV1_198L_165108:165434	*	*	*	*	*	*	*	*	*	*	*	*	*	*	*	*	*	*	*	*	*	*	*	*	*	*	*	*	*	*	*	*	*	*	*	*	*	*	*	*	*	*	*	*	*	*
1	1	0	DIV1_200L_166477:170952	*	*	*	*	*	*	*	*	*	*	*	*	*	*	*	*	*	*	*	*	*	*	*	*	*	*	*	*	*	*	*	*	*	*	*	*	*	*	*	*	*	*	*	*	*	*
1	1	0	DIV1_201R_171118:171759	*	*	*	*	*	*	*	*	*	*	*	*	*	*	*	*	*	*	*	*	*	*	*	*	*	*	*	*	*	*	*	*	*	*	*	*	*	*	*	*	*	*	*	*	*	*
1	1	0	DIV1_202R_171877:172722	*	*	*	*	*	*	*	*	*	*	*	*	*	*	*	*	*	*	*	*	*	*	*	*	*	*	*	*	*	*	*	*	*	*	*	*	*	*	*	*	*	*	*	*	*	*
1	1	0	DIV1_203R_172791:173168	*	*	*	*	*	*	*	*	*	*	*	*	*	*	*	*	*	*	*	*	*	*	*	*	*	*	*	*	*	*	*	*	*	*	*	*	*	*	*	*	*	*	*	*	*	*
1	1	0	DIV1_204R_173277:173915	*	*	*	*	*	*	*	*	*	*	*	*	*	*	*	*	*	*	*	*	*	*	*	*	*	*	*	*	*	*	*	*	*	*	*	*	*	*	*	*	*	*	*	*	*	*
1	1	0	DIV1_207L_175548:176084	*	*	*	*	*	*	*	*	*	*	*	*	*	*	*	*	*	*	*	*	*	*	*	*	*	*	*	*	*	*	*	*	*	*	*	*	*	*	*	*	*	*	*	*	*	*
1	1	0	DIV1_208L_176217:176375	*	*	*	*	*	*	*	*	*	*	*	*	*	*	*	*	*	*	*	*	*	*	*	*	*	*	*	*	*	*	*	*	*	*	*	*	*	*	*	*	*	*	*	*	*	*
1	1	0	DIV1_209L_176633:176842	*	*	*	*	*	*	*	*	*	*	*	*	*	*	*	*	*	*	*	*	*	*	*	*	*	*	*	*	*	*	*	*	*	*	*	*	*	*	*	*	*	*	*	*	*	*
1	1	0	DIV1_210L_177149:177430	*	*	*	*	*	*	*	*	*	*	*	*	*	*	*	*	*	*	*	*	*	*	*	*	*	*	*	*	*	*	*	*	*	*	*	*	*	*	*	*	*	*	*	*	*	*
1	1	0	DIV1_211R_177533:177757	*	*	*	*	*	*	*	*	*	*	*	*	*	*	*	*	*	*	*	*	*	*	*	*	*	*	*	*	*	*	*	*	*	*	*	*	*	*	*	*	*	*	*	*	*	*
1	1	0	DIV1_212L_177805:178266	*	*	*	*	*	*	*	*	*	*	*	*	*	*	*	*	*	*	*	*	*	*	*	*	*	*	*	*	*	*	*	*	*	*	*	*	*	*	*	*	*	*	*	*	*	*
1	1	0	DIV1_213L_178335:178592	*	*	*	*	*	*	*	*	*	*	*	*	*	*	*	*	*	*	*	*	*	*	*	*	*	*	*	*	*	*	*	*	*	*	*	*	*	*	*	*	*	*	*	*	*	*
1	1	0	DIV1_214L_178885:179298	*	*	*	*	*	*	*	*	*	*	*	*	*	*	*	*	*	*	*	*	*	*	*	*	*	*	*	*	*	*	*	*	*	*	*	*	*	*	*	*	*	*	*	*	*	*
1	1	0	DIV1_215L_179430:179663	*	*	*	*	*	*	*	*	*	*	*	*	*	*	*	*	*	*	*	*	*	*	*	*	*	*	*	*	*	*	*	*	*	*	*	*	*	*	*	*	*	*	*	*	*	*
1	1	0	DIV1_216L_179852:180409	*	*	*	*	*	*	*	*	*	*	*	*	*	*	*	*	*	*	*	*	*	*	*	*	*	*	*	*	*	*	*	*	*	*	*	*	*	*	*	*	*	*	*	*	*	*
1	1	0	DIV1_217L_180455:180742	*	*	*	*	*	*	*	*	*	*	*	*	*	*	*	*	*	*	*	*	*	*	*	*	*	*	*	*	*	*	*	*	*	*	*	*	*	*	*	*	*	*	*	*	*	*
1	1	0	DIV1_218L_180921:181523	*	*	*	*	*	*	*	*	*	*	*	*	*	*	*	*	*	*	*	*	*	*	*	*	*	*	*	*	*	*	*	*	*	*	*	*	*	*	*	*	*	*	*	*	*	*
1	1	0	DIV1_220L_182125:182361	*	*	*	*	*	*	*	*	*	*	*	*	*	*	*	*	*	*	*	*	*	*	*	*	*	*	*	*	*	*	*	*	*	*	*	*	*	*	*	*	*	*	*	*	*	*
1	1	0	DIV1_221L_182376:182687	*	*	*	*	*	*	*	*	*	*	*	*	*	*	*	*	*	*	*	*	*	*	*	*	*	*	*	*	*	*	*	*	*	*	*	*	*	*	*	*	*	*	*	*	*	*
1	1	0	DIV1_222L_182813:182971	*	*	*	*	*	*	*	*	*	*	*	*	*	*	*	*	*	*	*	*	*	*	*	*	*	*	*	*	*	*	*	*	*	*	*	*	*	*	*	*	*	*	*	*	*	*
1	1	0	DIV1_223R_182995:183222	*	*	*	*	*	*	*	*	*	*	*	*	*	*	*	*	*	*	*	*	*	*	*	*	*	*	*	*	*	*	*	*	*	*	*	*	*	*	*	*	*	*	*	*	*	*
1	1	0	DIV1_224L_183211:183453	*	*	*	*	*	*	*	*	*	*	*	*	*	*	*	*	*	*	*	*	*	*	*	*	*	*	*	*	*	*	*	*	*	*	*	*	*	*	*	*	*	*	*	*	*	*
1	1	0	DIV1_225L_183947:184114	*	*	*	*	*	*	*	*	*	*	*	*	*	*	*	*	*	*	*	*	*	*	*	*	*	*	*	*	*	*	*	*	*	*	*	*	*	*	*	*	*	*	*	*	*	*
1	1	0	DIV1_226L_184156:184323	*	*	*	*	*	*	*	*	*	*	*	*	*	*	*	*	*	*	*	*	*	*	*	*	*	*	*	*	*	*	*	*	*	*	*	*	*	*	*	*	*	*	*	*	*	*
1	1	0	DIV1_227L_184379:184528	*	*	*	*	*	*	*	*	*	*	*	*	*	*	*	*	*	*	*	*	*	*	*	*	*	*	*	*	*	*	*	*	*	*	*	*	*	*	*	*	*	*	*	*	*	*
1	1	0	DIV1_228R_184513:184635	*	*	*	*	*	*	*	*	*	*	*	*	*	*	*	*	*	*	*	*	*	*	*	*	*	*	*	*	*	*	*	*	*	*	*	*	*	*	*	*	*	*	*	*	*	*
1	1	0	DIV1_229R_184747:184896	*	*	*	*	*	*	*	*	*	*	*	*	*	*	*	*	*	*	*	*	*	*	*	*	*	*	*	*	*	*	*	*	*	*	*	*	*	*	*	*	*	*	*	*	*	*
1	1	0	DIV1_230R_184915:185064	*	*	*	*	*	*	*	*	*	*	*	*	*	*	*	*	*	*	*	*	*	*	*	*	*	*	*	*	*	*	*	*	*	*	*	*	*	*	*	*	*	*	*	*	*	*
1	1	0	DIV1_231L_185061:185675	*	*	*	*	*	*	*	*	*	*	*	*	*	*	*	*	*	*	*	*	*	*	*	*	*	*	*	*	*	*	*	*	*	*	*	*	*	*	*	*	*	*	*	*	*	*
1	1	0	DIV1_232L_185708:185959	*	*	*	*	*	*	*	*	*	*	*	*	*	*	*	*	*	*	*	*	*	*	*	*	*	*	*	*	*	*	*	*	*	*	*	*	*	*	*	*	*	*	*	*	*	*
1	1	0	DIV1_233R_185724:186101	*	*	*	*	*	*	*	*	*	*	*	*	*	*	*	*	*	*	*	*	*	*	*	*	*	*	*	*	*	*	*	*	*	*	*	*	*	*	*	*	*	*	*	*	*	*
1	1	0	DIV1_234R_186098:186280	*	*	*	*	*	*	*	*	*	*	*	*	*	*	*	*	*	*	*	*	*	*	*	*	*	*	*	*	*	*	*	*	*	*	*	*	*	*	*	*	*	*	*	*	*	*
1	1	0	DIV1_235R_186273:186581	*	*	*	*	*	*	*	*	*	*	*	*	*	*	*	*	*	*	*	*	*	*	*	*	*	*	*	*	*	*	*	*	*	*	*	*	*	*	*	*	*	*	*	*	*	*
1	1	0	DIV1_236R_186556:187758	*	*	*	*	*	*	*	*	*	*	*	*	*	*	*	*	*	*	*	*	*	*	*	*	*	*	*	*	*	*	*	*	*	*	*	*	*	*	*	*	*	*	*	*	*	*
1	1	0	DIV1_237L_187749:188321	*	*	*	*	*	*	*	*	*	*	*	*	*	*	*	*	*	*	*	*	*	*	*	*	*	*	*	*	*	*	*	*	*	*	*	*	*	*	*	*	*	*	*	*	*	*
1	1	0	DIV1_238L_188409:188606	*	*	*	*	*	*	*	*	*	*	*	*	*	*	*	*	*	*	*	*	*	*	*	*	*	*	*	*	*	*	*	*	*	*	*	*	*	*	*	*	*	*	*	*	*	*
1	1	0	DIV1_239L_188627:188833	*	*	*	*	*	*	*	*	*	*	*	*	*	*	*	*	*	*	*	*	*	*	*	*	*	*	*	*	*	*	*	*	*	*	*	*	*	*	*	*	*	*	*	*	*	*
1	1	0	DIV1_240R_188706:188915	*	*	*	*	*	*	*	*	*	*	*	*	*	*	*	*	*	*	*	*	*	*	*	*	*	*	*	*	*	*	*	*	*	*	*	*	*	*	*	*	*	*	*	*	*	*
1	1	0	DIV1_241L_188931:189824	*	*	*	*	*	*	*	*	*	*	*	*	*	*	*	*	*	*	*	*	*	*	*	*	*	*	*	*	*	*	*	*	*	*	*	*	*	*	*	*	*	*	*	*	*	*
1	1	0	DIV1_243L_190816:192345	*	*	*	*	*	*	*	*	*	*	*	*	*	*	*	*	*	*	*	*	*	*	*	*	*	*	*	*	*	*	*	*	*	*	*	*	*	*	*	*	*	*	*	*	*	*
1	1	0	DIV1_244L_192296:192835	*	*	*	*	*	*	*	*	*	*	*	*	*	*	*	*	*	*	*	*	*	*	*	*	*	*	*	*	*	*	*	*	*	*	*	*	*	*	*	*	*	*	*	*	*	*
1	1	0	DIV1_245L_192897:194660	*	*	*	*	*	*	*	*	*	*	*	*	*	*	*	*	*	*	*	*	*	*	*	*	*	*	*	*	*	*	*	*	*	*	*	*	*	*	*	*	*	*	*	*	*	*
1	1	0	DIV1_247R_195015:195131	*	*	*	*	*	*	*	*	*	*	*	*	*	*	*	*	*	*	*	*	*	*	*	*	*	*	*	*	*	*	*	*	*	*	*	*	*	*	*	*	*	*	*	*	*	*
1	1	0	DIV1_248L_195114:196031	*	*	*	*	*	*	*	*	*	*	*	*	*	*	*	*	*	*	*	*	*	*	*	*	*	*	*	*	*	*	*	*	*	*	*	*	*	*	*	*	*	*	*	*	*	*
1	1	0	DIV1_250L_196474:196764	*	*	*	*	*	*	*	*	*	*	*	*	*	*	*	*	*	*	*	*	*	*	*	*	*	*	*	*	*	*	*	*	*	*	*	*	*	*	*	*	*	*	*	*	*	*
1	1	0	DIV1_251R_196544:196729	*	*	*	*	*	*	*	*	*	*	*	*	*	*	*	*	*	*	*	*	*	*	*	*	*	*	*	*	*	*	*	*	*	*	*	*	*	*	*	*	*	*	*	*	*	*
1	1	0	DIV1_253R_197371:197916	*	*	*	*	*	*	*	*	*	*	*	*	*	*	*	*	*	*	*	*	*	*	*	*	*	*	*	*	*	*	*	*	*	*	*	*	*	*	*	*	*	*	*	*	*	*
1	1	0	DIV1_255L_201319:202578	*	*	*	*	*	*	*	*	*	*	*	*	*	*	*	*	*	*	*	*	*	*	*	*	*	*	*	*	*	*	*	*	*	*	*	*	*	*	*	*	*	*	*	*	*	*
1	1	0	DIV1_256R_202611:205718	*	*	*	*	*	*	*	*	*	*	*	*	*	*	*	*	*	*	*	*	*	*	*	*	*	*	*	*	*	*	*	*	*	*	*	*	*	*	*	*	*	*	*	*	*	*
1	1	0	DIV1_259R_208707:209234	*	*	*	*	*	*	*	*	*	*	*	*	*	*	*	*	*	*	*	*	*	*	*	*	*	*	*	*	*	*	*	*	*	*	*	*	*	*	*	*	*	*	*	*	*	*
1	1	0	DIV1_260R_209365:213729	*	*	*	*	*	*	*	*	*	*	*	*	*	*	*	*	*	*	*	*	*	*	*	*	*	*	*	*	*	*	*	*	*	*	*	*	*	*	*	*	*	*	*	*	*	*
1	1	0	DIV1_263R_215128:218130	*	*	*	*	*	*	*	*	*	*	*	*	*	*	*	*	*	*	*	*	*	*	*	*	*	*	*	*	*	*	*	*	*	*	*	*	*	*	*	*	*	*	*	*	*	*
1	1	0	DIV1_264L_218054:219076	*	*	*	*	*	*	*	*	*	*	*	*	*	*	*	*	*	*	*	*	*	*	*	*	*	*	*	*	*	*	*	*	*	*	*	*	*	*	*	*	*	*	*	*	*	*
1	1	0	DIV1_265L_219054:219353	*	*	*	*	*	*	*	*	*	*	*	*	*	*	*	*	*	*	*	*	*	*	*	*	*	*	*	*	*	*	*	*	*	*	*	*	*	*	*	*	*	*	*	*	*	*
1	1	0	DIV1_268R_220234:220638	*	*	*	*	*	*	*	*	*	*	*	*	*	*	*	*	*	*	*	*	*	*	*	*	*	*	*	*	*	*	*	*	*	*	*	*	*	*	*	*	*	*	*	*	*	*
1	1	0	DIV1_269L_220682:221584	*	*	*	*	*	*	*	*	*	*	*	*	*	*	*	*	*	*	*	*	*	*	*	*	*	*	*	*	*	*	*	*	*	*	*	*	*	*	*	*	*	*	*	*	*	*
1	1	0	DIV1_270L_221684:222064	*	*	*	*	*	*	*	*	*	*	*	*	*	*	*	*	*	*	*	*	*	*	*	*	*	*	*	*	*	*	*	*	*	*	*	*	*	*	*	*	*	*	*	*	*	*
1	1	0	DIV1_271R_222063:222926	*	*	*	*	*	*	*	*	*	*	*	*	*	*	*	*	*	*	*	*	*	*	*	*	*	*	*	*	*	*	*	*	*	*	*	*	*	*	*	*	*	*	*	*	*	*
1	1	0	DIV1_272L_222985:223491	*	*	*	*	*	*	*	*	*	*	*	*	*	*	*	*	*	*	*	*	*	*	*	*	*	*	*	*	*	*	*	*	*	*	*	*	*	*	*	*	*	*	*	*	*	*
1	1	0	DIV1_273L_223497:225149	*	*	*	*	*	*	*	*	*	*	*	*	*	*	*	*	*	*	*	*	*	*	*	*	*	*	*	*	*	*	*	*	*	*	*	*	*	*	*	*	*	*	*	*	*	*
1	1	0	DIV1_274R_225142:225477	*	*	*	*	*	*	*	*	*	*	*	*	*	*	*	*	*	*	*	*	*	*	*	*	*	*	*	*	*	*	*	*	*	*	*	*	*	*	*	*	*	*	*	*	*	*
1	1	0	DIV1_275R_225650:225925	*	*	*	*	*	*	*	*	*	*	*	*	*	*	*	*	*	*	*	*	*	*	*	*	*	*	*	*	*	*	*	*	*	*	*	*	*	*	*	*	*	*	*	*	*	*
1	1	0	DIV1_276R_225811:226053	*	*	*	*	*	*	*	*	*	*	*	*	*	*	*	*	*	*	*	*	*	*	*	*	*	*	*	*	*	*	*	*	*	*	*	*	*	*	*	*	*	*	*	*	*	*
1	1	0	DIV1_277R_226385:226804	*	*	*	*	*	*	*	*	*	*	*	*	*	*	*	*	*	*	*	*	*	*	*	*	*	*	*	*	*	*	*	*	*	*	*	*	*	*	*	*	*	*	*	*	*	*
1	1	0	DIV1_278R_226883:227803	*	*	*	*	*	*	*	*	*	*	*	*	*	*	*	*	*	*	*	*	*	*	*	*	*	*	*	*	*	*	*	*	*	*	*	*	*	*	*	*	*	*	*	*	*	*
1	1	0	DIV1_279R_227836:228423	*	*	*	*	*	*	*	*	*	*	*	*	*	*	*	*	*	*	*	*	*	*	*	*	*	*	*	*	*	*	*	*	*	*	*	*	*	*	*	*	*	*	*	*	*	*
1	1	0	DIV1_280R_228484:228825	*	*	*	*	*	*	*	*	*	*	*	*	*	*	*	*	*	*	*	*	*	*	*	*	*	*	*	*	*	*	*	*	*	*	*	*	*	*	*	*	*	*	*	*	*	*
1	1	0	DIV1_281R_229185:229466	*	*	*	*	*	*	*	*	*	*	*	*	*	*	*	*	*	*	*	*	*	*	*	*	*	*	*	*	*	*	*	*	*	*	*	*	*	*	*	*	*	*	*	*	*	*
1	1	0	DIV1_282R_229631:229906	*	*	*	*	*	*	*	*	*	*	*	*	*	*	*	*	*	*	*	*	*	*	*	*	*	*	*	*	*	*	*	*	*	*	*	*	*	*	*	*	*	*	*	*	*	*
1	1	0	DIV1_283R_229981:230367	*	*	*	*	*	*	*	*	*	*	*	*	*	*	*	*	*	*	*	*	*	*	*	*	*	*	*	*	*	*	*	*	*	*	*	*	*	*	*	*	*	*	*	*	*	*
1	1	0	DIV1_284R_230324:230485	*	*	*	*	*	*	*	*	*	*	*	*	*	*	*	*	*	*	*	*	*	*	*	*	*	*	*	*	*	*	*	*	*	*	*	*	*	*	*	*	*	*	*	*	*	*
1	1	0	DIV1_285R_230482:230619	*	*	*	*	*	*	*	*	*	*	*	*	*	*	*	*	*	*	*	*	*	*	*	*	*	*	*	*	*	*	*	*	*	*	*	*	*	*	*	*	*	*	*	*	*	*
1	1	0	DIV1_286R_230697:230894	*	*	*	*	*	*	*	*	*	*	*	*	*	*	*	*	*	*	*	*	*	*	*	*	*	*	*	*	*	*	*	*	*	*	*	*	*	*	*	*	*	*	*	*	*	*
1	1	0	DIV1_287R_230863:231102	*	*	*	*	*	*	*	*	*	*	*	*	*	*	*	*	*	*	*	*	*	*	*	*	*	*	*	*	*	*	*	*	*	*	*	*	*	*	*	*	*	*	*	*	*	*
1	1	0	DIV1_288R_231237:231545	*	*	*	*	*	*	*	*	*	*	*	*	*	*	*	*	*	*	*	*	*	*	*	*	*	*	*	*	*	*	*	*	*	*	*	*	*	*	*	*	*	*	*	*	*	*
1	1	0	DIV1_289R_232252:232719	*	*	*	*	*	*	*	*	*	*	*	*	*	*	*	*	*	*	*	*	*	*	*	*	*	*	*	*	*	*	*	*	*	*	*	*	*	*	*	*	*	*	*	*	*	*
1	1	0	DIV1_291R_234073:235026	*	*	*	*	*	*	*	*	*	*	*	*	*	*	*	*	*	*	*	*	*	*	*	*	*	*	*	*	*	*	*	*	*	*	*	*	*	*	*	*	*	*	*	*	*	*
1	1	0	DIV1_292L_235044:235163	*	*	*	*	*	*	*	*	*	*	*	*	*	*	*	*	*	*	*	*	*	*	*	*	*	*	*	*	*	*	*	*	*	*	*	*	*	*	*	*	*	*	*	*	*	*
1	1	0	DIV1_293R_235114:236403	*	*	*	*	*	*	*	*	*	*	*	*	*	*	*	*	*	*	*	*	*	*	*	*	*	*	*	*	*	*	*	*	*	*	*	*	*	*	*	*	*	*	*	*	*	*
1	1	0	DIV1_294L_236515:236958	*	*	*	*	*	*	*	*	*	*	*	*	*	*	*	*	*	*	*	*	*	*	*	*	*	*	*	*	*	*	*	*	*	*	*	*	*	*	*	*	*	*	*	*	*	*
1	1	0	DIV1_295L_237100:237585	*	*	*	*	*	*	*	*	*	*	*	*	*	*	*	*	*	*	*	*	*	*	*	*	*	*	*	*	*	*	*	*	*	*	*	*	*	*	*	*	*	*	*	*	*	*
1	1	0	DIV1_297L_238079:238594	*	*	*	*	*	*	*	*	*	*	*	*	*	*	*	*	*	*	*	*	*	*	*	*	*	*	*	*	*	*	*	*	*	*	*	*	*	*	*	*	*	*	*	*	*	*
1	1	0	DIV1_298L_238629:239075	*	*	*	*	*	*	*	*	*	*	*	*	*	*	*	*	*	*	*	*	*	*	*	*	*	*	*	*	*	*	*	*	*	*	*	*	*	*	*	*	*	*	*	*	*	*
1	1	0	DIV1_299L_239092:239577	*	*	*	*	*	*	*	*	*	*	*	*	*	*	*	*	*	*	*	*	*	*	*	*	*	*	*	*	*	*	*	*	*	*	*	*	*	*	*	*	*	*	*	*	*	*
1	1	0	DIV1_300L_239574:239699	*	*	*	*	*	*	*	*	*	*	*	*	*	*	*	*	*	*	*	*	*	*	*	*	*	*	*	*	*	*	*	*	*	*	*	*	*	*	*	*	*	*	*	*	*	*
1	1	0	DIV1_301L_239774:240925	*	*	*	*	*	*	*	*	*	*	*	*	*	*	*	*	*	*	*	*	*	*	*	*	*	*	*	*	*	*	*	*	*	*	*	*	*	*	*	*	*	*	*	*	*	*
1	1	0	DIV1_303R_242146:243048	*	*	*	*	*	*	*	*	*	*	*	*	*	*	*	*	*	*	*	*	*	*	*	*	*	*	*	*	*	*	*	*	*	*	*	*	*	*	*	*	*	*	*	*	*	*
1	1	0	DIV1_304R_243080:243460	*	*	*	*	*	*	*	*	*	*	*	*	*	*	*	*	*	*	*	*	*	*	*	*	*	*	*	*	*	*	*	*	*	*	*	*	*	*	*	*	*	*	*	*	*	*
1	1	0	DIV1_305R_243495:243920	*	*	*	*	*	*	*	*	*	*	*	*	*	*	*	*	*	*	*	*	*	*	*	*	*	*	*	*	*	*	*	*	*	*	*	*	*	*	*	*	*	*	*	*	*	*
1	1	0	DIV1_306R_244009:244686	*	*	*	*	*	*	*	*	*	*	*	*	*	*	*	*	*	*	*	*	*	*	*	*	*	*	*	*	*	*	*	*	*	*	*	*	*	*	*	*	*	*	*	*	*	*
1	1	0	DIV1_307R_244749:245624	*	*	*	*	*	*	*	*	*	*	*	*	*	*	*	*	*	*	*	*	*	*	*	*	*	*	*	*	*	*	*	*	*	*	*	*	*	*	*	*	*	*	*	*	*	*
1	1	0	DIV1_309R_246316:246756	*	*	*	*	*	*	*	*	*	*	*	*	*	*	*	*	*	*	*	*	*	*	*	*	*	*	*	*	*	*	*	*	*	*	*	*	*	*	*	*	*	*	*	*	*	*
1	1	0	DIV1_310R_246787:246972	*	*	*	*	*	*	*	*	*	*	*	*	*	*	*	*	*	*	*	*	*	*	*	*	*	*	*	*	*	*	*	*	*	*	*	*	*	*	*	*	*	*	*	*	*	*
1	1	0	DIV1_311L_246854:247582	*	*	*	*	*	*	*	*	*	*	*	*	*	*	*	*	*	*	*	*	*	*	*	*	*	*	*	*	*	*	*	*	*	*	*	*	*	*	*	*	*	*	*	*	*	*
1	1	0	DIV1_312L_247733:248344	*	*	*	*	*	*	*	*	*	*	*	*	*	*	*	*	*	*	*	*	*	*	*	*	*	*	*	*	*	*	*	*	*	*	*	*	*	*	*	*	*	*	*	*	*	*
1	1	0	DIV1_313L_248323:248622	*	*	*	*	*	*	*	*	*	*	*	*	*	*	*	*	*	*	*	*	*	*	*	*	*	*	*	*	*	*	*	*	*	*	*	*	*	*	*	*	*	*	*	*	*	*
1	1	0	DIV1_314R_248481:248846	*	*	*	*	*	*	*	*	*	*	*	*	*	*	*	*	*	*	*	*	*	*	*	*	*	*	*	*	*	*	*	*	*	*	*	*	*	*	*	*	*	*	*	*	*	*
1	1	0	DIV1_315R_248919:249647	*	*	*	*	*	*	*	*	*	*	*	*	*	*	*	*	*	*	*	*	*	*	*	*	*	*	*	*	*	*	*	*	*	*	*	*	*	*	*	*	*	*	*	*	*	*
1	1	0	DIV1_316L_249747:251261	*	*	*	*	*	*	*	*	*	*	*	*	*	*	*	*	*	*	*	*	*	*	*	*	*	*	*	*	*	*	*	*	*	*	*	*	*	*	*	*	*	*	*	*	*	*
1	1	0	DIV1_317L_251285:252073	*	*	*	*	*	*	*	*	*	*	*	*	*	*	*	*	*	*	*	*	*	*	*	*	*	*	*	*	*	*	*	*	*	*	*	*	*	*	*	*	*	*	*	*	*	*
1	1	0	DIV1_319L_253107:253538	*	*	*	*	*	*	*	*	*	*	*	*	*	*	*	*	*	*	*	*	*	*	*	*	*	*	*	*	*	*	*	*	*	*	*	*	*	*	*	*	*	*	*	*	*	*
1	1	0	DIV1_320L_253616:254500	*	*	*	*	*	*	*	*	*	*	*	*	*	*	*	*	*	*	*	*	*	*	*	*	*	*	*	*	*	*	*	*	*	*	*	*	*	*	*	*	*	*	*	*	*	*
1	1	0	DIV1_322L_256491:256604	*	*	*	*	*	*	*	*	*	*	*	*	*	*	*	*	*	*	*	*	*	*	*	*	*	*	*	*	*	*	*	*	*	*	*	*	*	*	*	*	*	*	*	*	*	*
1	1	0	DIV1_323R_256598:257620	*	*	*	*	*	*	*	*	*	*	*	*	*	*	*	*	*	*	*	*	*	*	*	*	*	*	*	*	*	*	*	*	*	*	*	*	*	*	*	*	*	*	*	*	*	*
1	1	0	DIV1_324R_257687:258901	*	*	*	*	*	*	*	*	*	*	*	*	*	*	*	*	*	*	*	*	*	*	*	*	*	*	*	*	*	*	*	*	*	*	*	*	*	*	*	*	*	*	*	*	*	*
1	1	0	DIV1_325L_258961:259428	*	*	*	*	*	*	*	*	*	*	*	*	*	*	*	*	*	*	*	*	*	*	*	*	*	*	*	*	*	*	*	*	*	*	*	*	*	*	*	*	*	*	*	*	*	*
1	1	0	DIV1_326R_259025:260149	*	*	*	*	*	*	*	*	*	*	*	*	*	*	*	*	*	*	*	*	*	*	*	*	*	*	*	*	*	*	*	*	*	*	*	*	*	*	*	*	*	*	*	*	*	*
1	1	0	DIV1_327L_260236:260952	*	*	*	*	*	*	*	*	*	*	*	*	*	*	*	*	*	*	*	*	*	*	*	*	*	*	*	*	*	*	*	*	*	*	*	*	*	*	*	*	*	*	*	*	*	*
1	1	0	DIV1_328R_261210:262223	*	*	*	*	*	*	*	*	*	*	*	*	*	*	*	*	*	*	*	*	*	*	*	*	*	*	*	*	*	*	*	*	*	*	*	*	*	*	*	*	*	*	*	*	*	*
1	1	0	DIV1_329R_262231:262629	*	*	*	*	*	*	*	*	*	*	*	*	*	*	*	*	*	*	*	*	*	*	*	*	*	*	*	*	*	*	*	*	*	*	*	*	*	*	*	*	*	*	*	*	*	*
1	1	0	DIV1_330R_262637:263071	*	*	*	*	*	*	*	*	*	*	*	*	*	*	*	*	*	*	*	*	*	*	*	*	*	*	*	*	*	*	*	*	*	*	*	*	*	*	*	*	*	*	*	*	*	*
1	1	0	DIV1_331R_263138:263632	*	*	*	*	*	*	*	*	*	*	*	*	*	*	*	*	*	*	*	*	*	*	*	*	*	*	*	*	*	*	*	*	*	*	*	*	*	*	*	*	*	*	*	*	*	*
1	1	0	DIV1_332R_263601:264617	*	*	*	*	*	*	*	*	*	*	*	*	*	*	*	*	*	*	*	*	*	*	*	*	*	*	*	*	*	*	*	*	*	*	*	*	*	*	*	*	*	*	*	*	*	*
1	1	0	DIV1_333R_264697:265488	*	*	*	*	*	*	*	*	*	*	*	*	*	*	*	*	*	*	*	*	*	*	*	*	*	*	*	*	*	*	*	*	*	*	*	*	*	*	*	*	*	*	*	*	*	*
1	1	0	DIV1_334L_265541:265780	*	*	*	*	*	*	*	*	*	*	*	*	*	*	*	*	*	*	*	*	*	*	*	*	*	*	*	*	*	*	*	*	*	*	*	*	*	*	*	*	*	*	*	*	*	*
1	1	0	DIV1_335L_265912:267369	*	*	*	*	*	*	*	*	*	*	*	*	*	*	*	*	*	*	*	*	*	*	*	*	*	*	*	*	*	*	*	*	*	*	*	*	*	*	*	*	*	*	*	*	*	*
1	1	0	DIV1_336R_267464:267586	*	*	*	*	*	*	*	*	*	*	*	*	*	*	*	*	*	*	*	*	*	*	*	*	*	*	*	*	*	*	*	*	*	*	*	*	*	*	*	*	*	*	*	*	*	*
1	1	0	DIV1_337L_267573:268757	*	*	*	*	*	*	*	*	*	*	*	*	*	*	*	*	*	*	*	*	*	*	*	*	*	*	*	*	*	*	*	*	*	*	*	*	*	*	*	*	*	*	*	*	*	*
1	1	0	DIV1_338L_268958:269296	*	*	*	*	*	*	*	*	*	*	*	*	*	*	*	*	*	*	*	*	*	*	*	*	*	*	*	*	*	*	*	*	*	*	*	*	*	*	*	*	*	*	*	*	*	*
1	1	0	DIV1_339L_269247:269864	*	*	*	*	*	*	*	*	*	*	*	*	*	*	*	*	*	*	*	*	*	*	*	*	*	*	*	*	*	*	*	*	*	*	*	*	*	*	*	*	*	*	*	*	*	*
1	1	0	DIV1_340L_269926:270156	*	*	*	*	*	*	*	*	*	*	*	*	*	*	*	*	*	*	*	*	*	*	*	*	*	*	*	*	*	*	*	*	*	*	*	*	*	*	*	*	*	*	*	*	*	*
1	1	0	DIV1_341L_270329:271153	*	*	*	*	*	*	*	*	*	*	*	*	*	*	*	*	*	*	*	*	*	*	*	*	*	*	*	*	*	*	*	*	*	*	*	*	*	*	*	*	*	*	*	*	*	*
1	1	0	DIV1_342L_271240:272034	*	*	*	*	*	*	*	*	*	*	*	*	*	*	*	*	*	*	*	*	*	*	*	*	*	*	*	*	*	*	*	*	*	*	*	*	*	*	*	*	*	*	*	*	*	*
1	1	0	DIV1_343L_272068:273216	*	*	*	*	*	*	*	*	*	*	*	*	*	*	*	*	*	*	*	*	*	*	*	*	*	*	*	*	*	*	*	*	*	*	*	*	*	*	*	*	*	*	*	*	*	*
1	1	0	DIV1_344L_273306:274697	*	*	*	*	*	*	*	*	*	*	*	*	*	*	*	*	*	*	*	*	*	*	*	*	*	*	*	*	*	*	*	*	*	*	*	*	*	*	*	*	*	*	*	*	*	*
1	1	0	DIV1_345L_274806:276653	*	*	*	*	*	*	*	*	*	*	*	*	*	*	*	*	*	*	*	*	*	*	*	*	*	*	*	*	*	*	*	*	*	*	*	*	*	*	*	*	*	*	*	*	*	*
1	1	0	DIV1_346L_276880:278076	*	*	*	*	*	*	*	*	*	*	*	*	*	*	*	*	*	*	*	*	*	*	*	*	*	*	*	*	*	*	*	*	*	*	*	*	*	*	*	*	*	*	*	*	*	*
1	1	0	DIV1_347L_278194:278376	*	*	*	*	*	*	*	*	*	*	*	*	*	*	*	*	*	*	*	*	*	*	*	*	*	*	*	*	*	*	*	*	*	*	*	*	*	*	*	*	*	*	*	*	*	*
1	1	0	DIV1_348L_278377:279036	*	*	*	*	*	*	*	*	*	*	*	*	*	*	*	*	*	*	*	*	*	*	*	*	*	*	*	*	*	*	*	*	*	*	*	*	*	*	*	*	*	*	*	*	*	*
1	1	0	DIV1_349L_279437:279658	*	*	*	*	*	*	*	*	*	*	*	*	*	*	*	*	*	*	*	*	*	*	*	*	*	*	*	*	*	*	*	*	*	*	*	*	*	*	*	*	*	*	*	*	*	*
1	1	0	DIV1_350L_279829:279978	*	*	*	*	*	*	*	*	*	*	*	*	*	*	*	*	*	*	*	*	*	*	*	*	*	*	*	*	*	*	*	*	*	*	*	*	*	*	*	*	*	*	*	*	*	*
1	1	0	DIV1_351R_280284:280415	*	*	*	*	*	*	*	*	*	*	*	*	*	*	*	*	*	*	*	*	*	*	*	*	*	*	*	*	*	*	*	*	*	*	*	*	*	*	*	*	*	*	*	*	*	*
1	1	0	DIV1_352L_280616:280771	*	*	*	*	*	*	*	*	*	*	*	*	*	*	*	*	*	*	*	*	*	*	*	*	*	*	*	*	*	*	*	*	*	*	*	*	*	*	*	*	*	*	*	*	*	*
1	1	0	DIV1_353L_280752:282023	*	*	*	*	*	*	*	*	*	*	*	*	*	*	*	*	*	*	*	*	*	*	*	*	*	*	*	*	*	*	*	*	*	*	*	*	*	*	*	*	*	*	*	*	*	*
1	1	0	DIV1_354L_282581:282973	*	*	*	*	*	*	*	*	*	*	*	*	*	*	*	*	*	*	*	*	*	*	*	*	*	*	*	*	*	*	*	*	*	*	*	*	*	*	*	*	*	*	*	*	*	*
1	1	0	DIV1_355R_283686:283892	*	*	*	*	*	*	*	*	*	*	*	*	*	*	*	*	*	*	*	*	*	*	*	*	*	*	*	*	*	*	*	*	*	*	*	*	*	*	*	*	*	*	*	*	*	*
1	1	0	DIV1_356R_284053:284247	*	*	*	*	*	*	*	*	*	*	*	*	*	*	*	*	*	*	*	*	*	*	*	*	*	*	*	*	*	*	*	*	*	*	*	*	*	*	*	*	*	*	*	*	*	*
1	1	0	DIV1_357L_284342:284473	*	*	*	*	*	*	*	*	*	*	*	*	*	*	*	*	*	*	*	*	*	*	*	*	*	*	*	*	*	*	*	*	*	*	*	*	*	*	*	*	*	*	*	*	*	*
1	1	0	DIV1_358R_284579:284851	*	*	*	*	*	*	*	*	*	*	*	*	*	*	*	*	*	*	*	*	*	*	*	*	*	*	*	*	*	*	*	*	*	*	*	*	*	*	*	*	*	*	*	*	*	*
1	1	0	DIV1_359L_284785:284946	*	*	*	*	*	*	*	*	*	*	*	*	*	*	*	*	*	*	*	*	*	*	*	*	*	*	*	*	*	*	*	*	*	*	*	*	*	*	*	*	*	*	*	*	*	*
1	1	0	DIV1_360R_285015:285476	*	*	*	*	*	*	*	*	*	*	*	*	*	*	*	*	*	*	*	*	*	*	*	*	*	*	*	*	*	*	*	*	*	*	*	*	*	*	*	*	*	*	*	*	*	*
1	1	0	DIV1_361L_285700:285831	*	*	*	*	*	*	*	*	*	*	*	*	*	*	*	*	*	*	*	*	*	*	*	*	*	*	*	*	*	*	*	*	*	*	*	*	*	*	*	*	*	*	*	*	*	*
1	1	0	DIV1_362L_286200:286499	*	*	*	*	*	*	*	*	*	*	*	*	*	*	*	*	*	*	*	*	*	*	*	*	*	*	*	*	*	*	*	*	*	*	*	*	*	*	*	*	*	*	*	*	*	*
1	1	0	DIV1_363R_286375:286890	*	*	*	*	*	*	*	*	*	*	*	*	*	*	*	*	*	*	*	*	*	*	*	*	*	*	*	*	*	*	*	*	*	*	*	*	*	*	*	*	*	*	*	*	*	*
1	1	0	DIV1_365R_287454:287567	*	*	*	*	*	*	*	*	*	*	*	*	*	*	*	*	*	*	*	*	*	*	*	*	*	*	*	*	*	*	*	*	*	*	*	*	*	*	*	*	*	*	*	*	*	*
1	1	0	DIV1_366L_287529:287669	*	*	*	*	*	*	*	*	*	*	*	*	*	*	*	*	*	*	*	*	*	*	*	*	*	*	*	*	*	*	*	*	*	*	*	*	*	*	*	*	*	*	*	*	*	*
1	1	0	DIV1_367R_287713:287931	*	*	*	*	*	*	*	*	*	*	*	*	*	*	*	*	*	*	*	*	*	*	*	*	*	*	*	*	*	*	*	*	*	*	*	*	*	*	*	*	*	*	*	*	*	*
1	1	0	*	*	*	*	*	*	*	*	*	*	*	*	*	*	lcl|NC_005902.1_prot_YP_073513.1_4	*	*	*	*	*	*	*	*	*	*	*	*	*	*	*	*	*	*	*	*	*	*	*	*	*	*	*	*	*	*	*	*
1	1	0	*	*	*	*	*	*	*	*	*	*	*	*	*	*	lcl|NC_005902.1_prot_YP_073517.1_8	*	*	*	*	*	*	*	*	*	*	*	*	*	*	*	*	*	*	*	*	*	*	*	*	*	*	*	*	*	*	*	*
1	1	0	*	*	*	*	*	*	*	*	*	*	*	*	*	*	lcl|NC_005902.1_prot_YP_073526.1_17	*	*	*	*	*	*	*	*	*	*	*	*	*	*	*	*	*	*	*	*	*	*	*	*	*	*	*	*	*	*	*	*
1	1	0	*	*	*	*	*	*	*	*	*	*	*	*	*	*	lcl|NC_005902.1_prot_YP_073529.1_20	*	*	*	*	*	*	*	*	*	*	*	*	*	*	*	*	*	*	*	*	*	*	*	*	*	*	*	*	*	*	*	*
1	1	0	*	*	*	*	*	*	*	*	*	*	*	*	*	*	lcl|NC_005902.1_prot_YP_073530.1_21	*	*	*	*	*	*	*	*	*	*	*	*	*	*	*	*	*	*	*	*	*	*	*	*	*	*	*	*	*	*	*	*
1	1	0	*	*	*	*	*	*	*	*	*	*	*	*	*	*	lcl|NC_005902.1_prot_YP_073535.1_26	*	*	*	*	*	*	*	*	*	*	*	*	*	*	*	*	*	*	*	*	*	*	*	*	*	*	*	*	*	*	*	*
1	1	0	*	*	*	*	*	*	*	*	*	*	*	*	*	*	lcl|NC_005902.1_prot_YP_073537.1_28	*	*	*	*	*	*	*	*	*	*	*	*	*	*	*	*	*	*	*	*	*	*	*	*	*	*	*	*	*	*	*	*
1	1	0	*	*	*	*	*	*	*	*	*	*	*	*	*	*	lcl|NC_005902.1_prot_YP_073539.1_30	*	*	*	*	*	*	*	*	*	*	*	*	*	*	*	*	*	*	*	*	*	*	*	*	*	*	*	*	*	*	*	*
1	1	0	*	*	*	*	*	*	*	*	*	*	*	*	*	*	lcl|NC_005902.1_prot_YP_073540.1_31	*	*	*	*	*	*	*	*	*	*	*	*	*	*	*	*	*	*	*	*	*	*	*	*	*	*	*	*	*	*	*	*
1	1	0	*	*	*	*	*	*	*	*	*	*	*	*	*	*	lcl|NC_005902.1_prot_YP_073541.1_32	*	*	*	*	*	*	*	*	*	*	*	*	*	*	*	*	*	*	*	*	*	*	*	*	*	*	*	*	*	*	*	*
1	1	0	*	*	*	*	*	*	*	*	*	*	*	*	*	*	lcl|NC_005902.1_prot_YP_073543.1_35	*	*	*	*	*	*	*	*	*	*	*	*	*	*	*	*	*	*	*	*	*	*	*	*	*	*	*	*	*	*	*	*
1	1	0	*	*	*	*	*	*	*	*	*	*	*	*	*	*	lcl|NC_005902.1_prot_YP_073544.1_36	*	*	*	*	*	*	*	*	*	*	*	*	*	*	*	*	*	*	*	*	*	*	*	*	*	*	*	*	*	*	*	*
1	1	0	*	*	*	*	*	*	*	*	*	*	*	*	*	*	lcl|NC_005902.1_prot_YP_073551.1_44	*	*	*	*	*	*	*	*	*	*	*	*	*	*	*	*	*	*	*	*	*	*	*	*	*	*	*	*	*	*	*	*
1	1	0	*	*	*	*	*	*	*	*	*	*	*	*	*	*	lcl|NC_005902.1_prot_YP_073553.1_46	*	*	*	*	*	*	*	*	*	*	*	*	*	*	*	*	*	*	*	*	*	*	*	*	*	*	*	*	*	*	*	*
1	1	0	*	*	*	*	*	*	*	*	*	*	*	*	*	*	lcl|NC_005902.1_prot_YP_073555.1_48	*	*	*	*	*	*	*	*	*	*	*	*	*	*	*	*	*	*	*	*	*	*	*	*	*	*	*	*	*	*	*	*
1	1	0	*	*	*	*	*	*	*	*	*	*	*	*	*	*	lcl|NC_005902.1_prot_YP_073559.1_52	*	*	*	*	*	*	*	*	*	*	*	*	*	*	*	*	*	*	*	*	*	*	*	*	*	*	*	*	*	*	*	*
1	1	0	*	*	*	*	*	*	*	*	*	*	*	*	*	*	lcl|NC_005902.1_prot_YP_073562.1_55	*	*	*	*	*	*	*	*	*	*	*	*	*	*	*	*	*	*	*	*	*	*	*	*	*	*	*	*	*	*	*	*
1	1	0	*	*	*	*	*	*	*	*	*	*	*	*	*	*	lcl|NC_005902.1_prot_YP_073575.1_68	*	*	*	*	*	*	*	*	*	*	*	*	*	*	*	*	*	*	*	*	*	*	*	*	*	*	*	*	*	*	*	*
1	1	0	*	*	*	*	*	*	*	*	*	*	*	*	*	*	lcl|NC_005902.1_prot_YP_073581.1_74	*	*	*	*	*	*	*	*	*	*	*	*	*	*	*	*	*	*	*	*	*	*	*	*	*	*	*	*	*	*	*	*
1	1	0	*	*	*	*	*	*	*	*	*	*	*	*	*	*	lcl|NC_005902.1_prot_YP_073583.1_76	*	*	*	*	*	*	*	*	*	*	*	*	*	*	*	*	*	*	*	*	*	*	*	*	*	*	*	*	*	*	*	*
1	1	0	*	*	*	*	*	*	*	*	*	*	*	*	*	*	lcl|NC_005902.1_prot_YP_073587.1_80	*	*	*	*	*	*	*	*	*	*	*	*	*	*	*	*	*	*	*	*	*	*	*	*	*	*	*	*	*	*	*	*
1	1	0	*	*	*	*	*	*	*	*	*	*	*	*	*	*	lcl|NC_005902.1_prot_YP_073588.1_81	*	*	*	*	*	*	*	*	*	*	*	*	*	*	*	*	*	*	*	*	*	*	*	*	*	*	*	*	*	*	*	*
1	1	0	*	*	*	*	*	*	*	*	*	*	*	*	*	*	lcl|NC_005902.1_prot_YP_073594.1_88	*	*	*	*	*	*	*	*	*	*	*	*	*	*	*	*	*	*	*	*	*	*	*	*	*	*	*	*	*	*	*	*
1	1	0	*	*	*	*	*	*	*	*	*	*	*	*	*	*	lcl|NC_005902.1_prot_YP_073598.1_92	*	*	*	*	*	*	*	*	*	*	*	*	*	*	*	*	*	*	*	*	*	*	*	*	*	*	*	*	*	*	*	*
1	1	0	*	*	*	*	*	*	*	*	*	*	*	*	*	*	lcl|NC_005902.1_prot_YP_073600.1_94	*	*	*	*	*	*	*	*	*	*	*	*	*	*	*	*	*	*	*	*	*	*	*	*	*	*	*	*	*	*	*	*
1	1	0	*	*	*	*	*	*	*	*	*	*	*	*	*	*	lcl|NC_005902.1_prot_YP_073604.1_98	*	*	*	*	*	*	*	*	*	*	*	*	*	*	*	*	*	*	*	*	*	*	*	*	*	*	*	*	*	*	*	*
1	1	0	*	*	*	*	*	*	*	*	*	*	*	*	*	*	lcl|NC_005902.1_prot_YP_073608.1_102	*	*	*	*	*	*	*	*	*	*	*	*	*	*	*	*	*	*	*	*	*	*	*	*	*	*	*	*	*	*	*	*
1	1	0	*	*	*	*	*	*	*	*	*	*	*	*	*	*	lcl|NC_005902.1_prot_YP_073609.1_103	*	*	*	*	*	*	*	*	*	*	*	*	*	*	*	*	*	*	*	*	*	*	*	*	*	*	*	*	*	*	*	*
1	1	0	*	*	*	*	*	*	*	*	*	*	*	*	*	*	lcl|NC_005902.1_prot_YP_073619.1_113	*	*	*	*	*	*	*	*	*	*	*	*	*	*	*	*	*	*	*	*	*	*	*	*	*	*	*	*	*	*	*	*
1	1	0	*	*	*	*	*	*	*	*	*	*	*	*	*	*	lcl|NC_005902.1_prot_YP_073626.1_120	*	*	*	*	*	*	*	*	*	*	*	*	*	*	*	*	*	*	*	*	*	*	*	*	*	*	*	*	*	*	*	*
1	1	0	*	*	*	*	*	*	*	*	*	*	*	*	*	*	lcl|NC_005902.1_prot_YP_073636.1_130	*	*	*	*	*	*	*	*	*	*	*	*	*	*	*	*	*	*	*	*	*	*	*	*	*	*	*	*	*	*	*	*
1	1	0	*	*	*	*	*	*	*	*	*	*	*	*	*	*	lcl|NC_005902.1_prot_YP_073638.1_132	*	*	*	*	*	*	*	*	*	*	*	*	*	*	*	*	*	*	*	*	*	*	*	*	*	*	*	*	*	*	*	*
1	1	0	*	*	*	*	*	*	*	*	*	*	*	*	*	*	lcl|NC_005902.1_prot_YP_073640.1_134	*	*	*	*	*	*	*	*	*	*	*	*	*	*	*	*	*	*	*	*	*	*	*	*	*	*	*	*	*	*	*	*
1	1	0	*	*	*	*	*	*	*	*	*	*	*	*	*	*	lcl|NC_005902.1_prot_YP_073643.1_137	*	*	*	*	*	*	*	*	*	*	*	*	*	*	*	*	*	*	*	*	*	*	*	*	*	*	*	*	*	*	*	*
1	1	0	*	*	*	*	*	*	*	*	*	*	*	*	*	*	lcl|NC_005902.1_prot_YP_073646.1_140	*	*	*	*	*	*	*	*	*	*	*	*	*	*	*	*	*	*	*	*	*	*	*	*	*	*	*	*	*	*	*	*
1	1	0	*	*	*	*	*	*	*	*	*	*	*	*	*	*	lcl|NC_005902.1_prot_YP_073649.1_143	*	*	*	*	*	*	*	*	*	*	*	*	*	*	*	*	*	*	*	*	*	*	*	*	*	*	*	*	*	*	*	*
1	1	0	*	*	*	*	*	*	*	*	*	*	*	*	*	*	lcl|NC_005902.1_prot_YP_073657.1_151	*	*	*	*	*	*	*	*	*	*	*	*	*	*	*	*	*	*	*	*	*	*	*	*	*	*	*	*	*	*	*	*
1	1	0	*	*	*	*	*	*	*	*	*	*	*	*	*	*	lcl|NC_005902.1_prot_YP_073660.1_154	*	*	*	*	*	*	*	*	*	*	*	*	*	*	*	*	*	*	*	*	*	*	*	*	*	*	*	*	*	*	*	*
1	1	0	*	*	*	*	*	*	*	*	*	*	*	*	*	*	lcl|NC_005902.1_prot_YP_073661.1_155	*	*	*	*	*	*	*	*	*	*	*	*	*	*	*	*	*	*	*	*	*	*	*	*	*	*	*	*	*	*	*	*
1	1	0	*	*	*	*	*	*	*	*	*	*	*	*	*	*	lcl|NC_005902.1_prot_YP_073668.1_162	*	*	*	*	*	*	*	*	*	*	*	*	*	*	*	*	*	*	*	*	*	*	*	*	*	*	*	*	*	*	*	*
1	1	0	*	*	*	*	*	*	*	*	*	*	*	*	*	*	lcl|NC_005902.1_prot_YP_073672.1_166	*	*	*	*	*	*	*	*	*	*	*	*	*	*	*	*	*	*	*	*	*	*	*	*	*	*	*	*	*	*	*	*
1	1	0	*	*	*	*	*	*	*	*	*	*	*	*	*	*	lcl|NC_005902.1_prot_YP_073678.1_173	*	*	*	*	*	*	*	*	*	*	*	*	*	*	*	*	*	*	*	*	*	*	*	*	*	*	*	*	*	*	*	*
1	1	0	*	*	*	*	*	*	*	*	*	*	*	*	*	*	lcl|NC_005902.1_prot_YP_073687.1_182	*	*	*	*	*	*	*	*	*	*	*	*	*	*	*	*	*	*	*	*	*	*	*	*	*	*	*	*	*	*	*	*
1	1	0	*	*	*	*	*	*	*	*	*	*	*	*	*	*	lcl|NC_005902.1_prot_YP_073692.1_187	*	*	*	*	*	*	*	*	*	*	*	*	*	*	*	*	*	*	*	*	*	*	*	*	*	*	*	*	*	*	*	*
1	1	0	*	*	*	*	*	*	*	*	*	*	*	*	*	*	lcl|NC_005902.1_prot_YP_073695.1_191	*	*	*	*	*	*	*	*	*	*	*	*	*	*	*	*	*	*	*	*	*	*	*	*	*	*	*	*	*	*	*	*
1	1	0	*	*	*	*	*	*	*	*	*	*	*	*	*	*	lcl|NC_005902.1_prot_YP_073696.1_192	*	*	*	*	*	*	*	*	*	*	*	*	*	*	*	*	*	*	*	*	*	*	*	*	*	*	*	*	*	*	*	*
1	1	0	*	*	*	*	*	*	*	*	*	*	*	*	*	*	lcl|NC_005902.1_prot_YP_073697.1_193	*	*	*	*	*	*	*	*	*	*	*	*	*	*	*	*	*	*	*	*	*	*	*	*	*	*	*	*	*	*	*	*
1	1	0	*	*	*	*	*	*	*	*	*	*	*	*	*	*	lcl|NC_005902.1_prot_YP_073698.1_194	*	*	*	*	*	*	*	*	*	*	*	*	*	*	*	*	*	*	*	*	*	*	*	*	*	*	*	*	*	*	*	*
1	1	0	*	*	*	*	*	*	*	*	*	*	*	*	*	*	lcl|NC_005902.1_prot_YP_073701.1_197	*	*	*	*	*	*	*	*	*	*	*	*	*	*	*	*	*	*	*	*	*	*	*	*	*	*	*	*	*	*	*	*
1	1	0	*	*	*	*	*	*	*	*	*	*	*	*	*	*	lcl|NC_005902.1_prot_YP_073702.1_198	*	*	*	*	*	*	*	*	*	*	*	*	*	*	*	*	*	*	*	*	*	*	*	*	*	*	*	*	*	*	*	*
1	1	0	*	*	*	*	*	*	*	*	*	*	*	*	*	*	lcl|NC_005902.1_prot_YP_073703.1_199	*	*	*	*	*	*	*	*	*	*	*	*	*	*	*	*	*	*	*	*	*	*	*	*	*	*	*	*	*	*	*	*
1	1	0	*	*	*	*	*	*	*	*	*	*	*	*	*	*	lcl|NC_005902.1_prot_YP_073707.1_203	*	*	*	*	*	*	*	*	*	*	*	*	*	*	*	*	*	*	*	*	*	*	*	*	*	*	*	*	*	*	*	*
1	1	0	*	*	*	*	*	*	*	*	*	*	*	*	*	*	lcl|NC_005902.1_prot_YP_073709.1_205	*	*	*	*	*	*	*	*	*	*	*	*	*	*	*	*	*	*	*	*	*	*	*	*	*	*	*	*	*	*	*	*
1	1	0	*	*	*	*	*	*	*	*	*	*	*	*	*	*	lcl|NC_005902.1_prot_YP_073710.1_206	*	*	*	*	*	*	*	*	*	*	*	*	*	*	*	*	*	*	*	*	*	*	*	*	*	*	*	*	*	*	*	*
1	1	0	*	*	*	*	*	*	*	*	*	*	*	*	*	*	lcl|NC_005902.1_prot_YP_073713.1_209	*	*	*	*	*	*	*	*	*	*	*	*	*	*	*	*	*	*	*	*	*	*	*	*	*	*	*	*	*	*	*	*
1	1	0	*	*	*	*	*	*	*	*	*	*	*	*	*	*	lcl|NC_005902.1_prot_YP_073716.1_212	*	*	*	*	*	*	*	*	*	*	*	*	*	*	*	*	*	*	*	*	*	*	*	*	*	*	*	*	*	*	*	*
1	1	0	*	*	*	*	*	*	*	*	*	*	*	*	*	*	lcl|NC_005902.1_prot_YP_073726.1_222	*	*	*	*	*	*	*	*	*	*	*	*	*	*	*	*	*	*	*	*	*	*	*	*	*	*	*	*	*	*	*	*
1	1	0	*	*	*	*	*	*	*	*	*	*	*	*	*	*	lcl|NC_005902.1_prot_YP_073728.1_224	*	*	*	*	*	*	*	*	*	*	*	*	*	*	*	*	*	*	*	*	*	*	*	*	*	*	*	*	*	*	*	*
1	1	0	*	*	*	*	*	*	*	*	*	*	*	*	*	*	lcl|NC_005902.1_prot_YP_073735.1_231	*	*	*	*	*	*	*	*	*	*	*	*	*	*	*	*	*	*	*	*	*	*	*	*	*	*	*	*	*	*	*	*
1	1	0	*	*	*	*	*	*	*	*	*	*	*	*	*	*	lcl|NC_005902.1_prot_YP_073736.1_232	*	*	*	*	*	*	*	*	*	*	*	*	*	*	*	*	*	*	*	*	*	*	*	*	*	*	*	*	*	*	*	*
1	1	0	*	*	*	*	*	*	*	*	*	*	*	*	*	*	lcl|NC_005902.1_prot_YP_073739.1_235	*	*	*	*	*	*	*	*	*	*	*	*	*	*	*	*	*	*	*	*	*	*	*	*	*	*	*	*	*	*	*	*
1	1	0	*	*	*	*	*	*	*	*	*	*	*	*	*	*	lcl|NC_005902.1_prot_YP_073741.1_237	*	*	*	*	*	*	*	*	*	*	*	*	*	*	*	*	*	*	*	*	*	*	*	*	*	*	*	*	*	*	*	*
1	1	0	*	*	*	*	*	*	*	*	*	*	*	*	*	*	lcl|NC_005902.1_prot_YP_073743.1_239	*	*	*	*	*	*	*	*	*	*	*	*	*	*	*	*	*	*	*	*	*	*	*	*	*	*	*	*	*	*	*	*
1	1	0	*	*	*	lcl|NC_024451.1_prot_YP_009046617.1_3	*	*	*	*	*	*	*	*	*	*	*	*	*	*	*	*	*	*	*	*	*	*	*	*	*	*	*	*	*	*	*	*	*	*	*	*	*	*	*	*	*	*	*
1	1	0	*	*	*	lcl|NC_024451.1_prot_YP_009046622.1_8	*	*	*	*	*	*	*	*	*	*	*	*	*	*	*	*	*	*	*	*	*	*	*	*	*	*	*	*	*	*	*	*	*	*	*	*	*	*	*	*	*	*	*
1	1	0	*	*	*	lcl|NC_024451.1_prot_YP_009046624.1_10	*	*	*	*	*	*	*	*	*	*	*	*	*	*	*	*	*	*	*	*	*	*	*	*	*	*	*	*	*	*	*	*	*	*	*	*	*	*	*	*	*	*	*
1	1	0	*	*	*	lcl|NC_024451.1_prot_YP_009046629.1_15	*	*	*	*	*	*	*	*	*	*	*	*	*	*	*	*	*	*	*	*	*	*	*	*	*	*	*	*	*	*	*	*	*	*	*	*	*	*	*	*	*	*	*
1	1	0	*	*	*	lcl|NC_024451.1_prot_YP_009046639.1_25	*	*	*	*	*	*	*	*	*	*	*	*	*	*	*	*	*	*	*	*	*	*	*	*	*	*	*	*	*	*	*	*	*	*	*	*	*	*	*	*	*	*	*
1	1	0	*	*	*	lcl|NC_024451.1_prot_YP_009046648.1_34	*	*	*	*	*	*	*	*	*	*	*	*	*	*	*	*	*	*	*	*	*	*	*	*	*	*	*	*	*	*	*	*	*	*	*	*	*	*	*	*	*	*	*
1	1	0	*	*	*	lcl|NC_024451.1_prot_YP_009046649.1_35	*	*	*	*	*	*	*	*	*	*	*	*	*	*	*	*	*	*	*	*	*	*	*	*	*	*	*	*	*	*	*	*	*	*	*	*	*	*	*	*	*	*	*
1	1	0	*	*	*	lcl|NC_024451.1_prot_YP_009046650.1_36	*	*	*	*	*	*	*	*	*	*	*	*	*	*	*	*	*	*	*	*	*	*	*	*	*	*	*	*	*	*	*	*	*	*	*	*	*	*	*	*	*	*	*
1	1	0	*	*	*	lcl|NC_024451.1_prot_YP_009046663.1_49	*	*	*	*	*	*	*	*	*	*	*	*	*	*	*	*	*	*	*	*	*	*	*	*	*	*	*	*	*	*	*	*	*	*	*	*	*	*	*	*	*	*	*
1	1	0	*	*	*	lcl|NC_024451.1_prot_YP_009046674.1_60	*	*	*	*	*	*	*	*	*	*	*	*	*	*	*	*	*	*	*	*	*	*	*	*	*	*	*	*	*	*	*	*	*	*	*	*	*	*	*	*	*	*	*
1	1	0	*	*	*	lcl|NC_024451.1_prot_YP_009046675.1_61	*	*	*	*	*	*	*	*	*	*	*	*	*	*	*	*	*	*	*	*	*	*	*	*	*	*	*	*	*	*	*	*	*	*	*	*	*	*	*	*	*	*	*
1	1	0	*	*	*	lcl|NC_024451.1_prot_YP_009046677.1_63	*	*	*	*	*	*	*	*	*	*	*	*	*	*	*	*	*	*	*	*	*	*	*	*	*	*	*	*	*	*	*	*	*	*	*	*	*	*	*	*	*	*	*
1	1	0	*	*	*	lcl|NC_024451.1_prot_YP_009046681.1_67	*	*	*	*	*	*	*	*	*	*	*	*	*	*	*	*	*	*	*	*	*	*	*	*	*	*	*	*	*	*	*	*	*	*	*	*	*	*	*	*	*	*	*
1	1	0	*	*	*	lcl|NC_024451.1_prot_YP_009046685.1_71	*	*	*	*	*	*	*	*	*	*	*	*	*	*	*	*	*	*	*	*	*	*	*	*	*	*	*	*	*	*	*	*	*	*	*	*	*	*	*	*	*	*	*
1	1	0	*	*	*	lcl|NC_024451.1_prot_YP_009046688.1_74	*	*	*	*	*	*	*	*	*	*	*	*	*	*	*	*	*	*	*	*	*	*	*	*	*	*	*	*	*	*	*	*	*	*	*	*	*	*	*	*	*	*	*
1	1	0	*	*	*	lcl|NC_024451.1_prot_YP_009046694.1_80	*	*	*	*	*	*	*	*	*	*	*	*	*	*	*	*	*	*	*	*	*	*	*	*	*	*	*	*	*	*	*	*	*	*	*	*	*	*	*	*	*	*	*
1	1	0	*	*	*	lcl|NC_024451.1_prot_YP_009046696.1_82	*	*	*	*	*	*	*	*	*	*	*	*	*	*	*	*	*	*	*	*	*	*	*	*	*	*	*	*	*	*	*	*	*	*	*	*	*	*	*	*	*	*	*
1	1	0	*	*	*	lcl|NC_024451.1_prot_YP_009046698.1_84	*	*	*	*	*	*	*	*	*	*	*	*	*	*	*	*	*	*	*	*	*	*	*	*	*	*	*	*	*	*	*	*	*	*	*	*	*	*	*	*	*	*	*
1	1	0	*	*	*	lcl|NC_024451.1_prot_YP_009046699.1_85	*	*	*	*	*	*	*	*	*	*	*	*	*	*	*	*	*	*	*	*	*	*	*	*	*	*	*	*	*	*	*	*	*	*	*	*	*	*	*	*	*	*	*
1	1	0	*	*	*	lcl|NC_024451.1_prot_YP_009046701.1_87	*	*	*	*	*	*	*	*	*	*	*	*	*	*	*	*	*	*	*	*	*	*	*	*	*	*	*	*	*	*	*	*	*	*	*	*	*	*	*	*	*	*	*
1	1	0	*	*	*	lcl|NC_024451.1_prot_YP_009046705.1_91	*	*	*	*	*	*	*	*	*	*	*	*	*	*	*	*	*	*	*	*	*	*	*	*	*	*	*	*	*	*	*	*	*	*	*	*	*	*	*	*	*	*	*
1	1	0	*	*	*	lcl|NC_024451.1_prot_YP_009046707.1_93	*	*	*	*	*	*	*	*	*	*	*	*	*	*	*	*	*	*	*	*	*	*	*	*	*	*	*	*	*	*	*	*	*	*	*	*	*	*	*	*	*	*	*
1	1	0	*	*	*	lcl|NC_024451.1_prot_YP_009046708.1_94	*	*	*	*	*	*	*	*	*	*	*	*	*	*	*	*	*	*	*	*	*	*	*	*	*	*	*	*	*	*	*	*	*	*	*	*	*	*	*	*	*	*	*
1	1	0	*	*	*	lcl|NC_024451.1_prot_YP_009046712.1_98	*	*	*	*	*	*	*	*	*	*	*	*	*	*	*	*	*	*	*	*	*	*	*	*	*	*	*	*	*	*	*	*	*	*	*	*	*	*	*	*	*	*	*
1	1	0	*	*	*	lcl|NC_024451.1_prot_YP_009046715.1_101	*	*	*	*	*	*	*	*	*	*	*	*	*	*	*	*	*	*	*	*	*	*	*	*	*	*	*	*	*	*	*	*	*	*	*	*	*	*	*	*	*	*	*
1	1	0	*	*	*	lcl|NC_024451.1_prot_YP_009046716.1_102	*	*	*	*	*	*	*	*	*	*	*	*	*	*	*	*	*	*	*	*	*	*	*	*	*	*	*	*	*	*	*	*	*	*	*	*	*	*	*	*	*	*	*
1	1	0	*	*	*	lcl|NC_024451.1_prot_YP_009046719.1_105	*	*	*	*	*	*	*	*	*	*	*	*	*	*	*	*	*	*	*	*	*	*	*	*	*	*	*	*	*	*	*	*	*	*	*	*	*	*	*	*	*	*	*
1	1	0	*	*	*	lcl|NC_024451.1_prot_YP_009046720.1_106	*	*	*	*	*	*	*	*	*	*	*	*	*	*	*	*	*	*	*	*	*	*	*	*	*	*	*	*	*	*	*	*	*	*	*	*	*	*	*	*	*	*	*
1	1	0	*	*	*	lcl|NC_024451.1_prot_YP_009046721.1_107	*	*	*	*	*	*	*	*	*	*	*	*	*	*	*	*	*	*	*	*	*	*	*	*	*	*	*	*	*	*	*	*	*	*	*	*	*	*	*	*	*	*	*
1	1	0	*	*	*	lcl|NC_024451.1_prot_YP_009046723.1_109	*	*	*	*	*	*	*	*	*	*	*	*	*	*	*	*	*	*	*	*	*	*	*	*	*	*	*	*	*	*	*	*	*	*	*	*	*	*	*	*	*	*	*
1	1	0	*	*	*	lcl|NC_024451.1_prot_YP_009046726.1_112	*	*	*	*	*	*	*	*	*	*	*	*	*	*	*	*	*	*	*	*	*	*	*	*	*	*	*	*	*	*	*	*	*	*	*	*	*	*	*	*	*	*	*
1	1	0	*	*	*	lcl|NC_024451.1_prot_YP_009046729.1_115	*	*	*	*	*	*	*	*	*	*	*	*	*	*	*	*	*	*	*	*	*	*	*	*	*	*	*	*	*	*	*	*	*	*	*	*	*	*	*	*	*	*	*
1	1	0	*	*	*	lcl|NC_024451.1_prot_YP_009046733.1_119	*	*	*	*	*	*	*	*	*	*	*	*	*	*	*	*	*	*	*	*	*	*	*	*	*	*	*	*	*	*	*	*	*	*	*	*	*	*	*	*	*	*	*
1	1	0	*	*	*	lcl|NC_024451.1_prot_YP_009046737.1_123	*	*	*	*	*	*	*	*	*	*	*	*	*	*	*	*	*	*	*	*	*	*	*	*	*	*	*	*	*	*	*	*	*	*	*	*	*	*	*	*	*	*	*
1	1	0	*	*	*	lcl|NC_024451.1_prot_YP_009046738.1_124	*	*	*	*	*	*	*	*	*	*	*	*	*	*	*	*	*	*	*	*	*	*	*	*	*	*	*	*	*	*	*	*	*	*	*	*	*	*	*	*	*	*	*
1	1	0	*	*	*	lcl|NC_024451.1_prot_YP_009046742.1_128	*	*	*	*	*	*	*	*	*	*	*	*	*	*	*	*	*	*	*	*	*	*	*	*	*	*	*	*	*	*	*	*	*	*	*	*	*	*	*	*	*	*	*
1	1	0	*	*	*	lcl|NC_024451.1_prot_YP_009046744.1_130	*	*	*	*	*	*	*	*	*	*	*	*	*	*	*	*	*	*	*	*	*	*	*	*	*	*	*	*	*	*	*	*	*	*	*	*	*	*	*	*	*	*	*
1	1	0	*	*	*	lcl|NC_024451.1_prot_YP_009046747.1_133	*	*	*	*	*	*	*	*	*	*	*	*	*	*	*	*	*	*	*	*	*	*	*	*	*	*	*	*	*	*	*	*	*	*	*	*	*	*	*	*	*	*	*
1	1	0	*	*	*	lcl|NC_024451.1_prot_YP_009046749.1_135	*	*	*	*	*	*	*	*	*	*	*	*	*	*	*	*	*	*	*	*	*	*	*	*	*	*	*	*	*	*	*	*	*	*	*	*	*	*	*	*	*	*	*
1	1	0	*	*	*	lcl|NC_024451.1_prot_YP_009046750.1_136	*	*	*	*	*	*	*	*	*	*	*	*	*	*	*	*	*	*	*	*	*	*	*	*	*	*	*	*	*	*	*	*	*	*	*	*	*	*	*	*	*	*	*
1	1	0	*	*	*	lcl|NC_024451.1_prot_YP_009046763.1_149	*	*	*	*	*	*	*	*	*	*	*	*	*	*	*	*	*	*	*	*	*	*	*	*	*	*	*	*	*	*	*	*	*	*	*	*	*	*	*	*	*	*	*
1	1	0	*	*	*	lcl|NC_024451.1_prot_YP_009046767.1_153	*	*	*	*	*	*	*	*	*	*	*	*	*	*	*	*	*	*	*	*	*	*	*	*	*	*	*	*	*	*	*	*	*	*	*	*	*	*	*	*	*	*	*
1	1	0	*	*	*	lcl|NC_024451.1_prot_YP_009046783.1_169	*	*	*	*	*	*	*	*	*	*	*	*	*	*	*	*	*	*	*	*	*	*	*	*	*	*	*	*	*	*	*	*	*	*	*	*	*	*	*	*	*	*	*
1	1	0	*	*	*	lcl|NC_024451.1_prot_YP_009046784.1_170	*	*	*	*	*	*	*	*	*	*	*	*	*	*	*	*	*	*	*	*	*	*	*	*	*	*	*	*	*	*	*	*	*	*	*	*	*	*	*	*	*	*	*
1	1	0	*	*	*	lcl|NC_024451.1_prot_YP_009046790.1_176	*	*	*	*	*	*	*	*	*	*	*	*	*	*	*	*	*	*	*	*	*	*	*	*	*	*	*	*	*	*	*	*	*	*	*	*	*	*	*	*	*	*	*
1	1	0	*	*	*	lcl|NC_024451.1_prot_YP_009046797.1_183	*	*	*	*	*	*	*	*	*	*	*	*	*	*	*	*	*	*	*	*	*	*	*	*	*	*	*	*	*	*	*	*	*	*	*	*	*	*	*	*	*	*	*
1	1	0	*	*	*	lcl|NC_024451.1_prot_YP_009046799.1_185	*	*	*	*	*	*	*	*	*	*	*	*	*	*	*	*	*	*	*	*	*	*	*	*	*	*	*	*	*	*	*	*	*	*	*	*	*	*	*	*	*	*	*
1	1	0	*	*	*	lcl|NC_024451.1_prot_YP_009046802.1_188	*	*	*	*	*	*	*	*	*	*	*	*	*	*	*	*	*	*	*	*	*	*	*	*	*	*	*	*	*	*	*	*	*	*	*	*	*	*	*	*	*	*	*
1	1	0	*	*	*	lcl|NC_024451.1_prot_YP_009046806.1_192	*	*	*	*	*	*	*	*	*	*	*	*	*	*	*	*	*	*	*	*	*	*	*	*	*	*	*	*	*	*	*	*	*	*	*	*	*	*	*	*	*	*	*
1	1	0	*	*	*	*	lcl|NC_015780.1_prot_YP_004732794.1_11	*	*	*	*	*	*	*	*	*	*	*	*	*	*	*	*	*	*	*	*	*	*	*	*	*	*	*	*	*	*	*	*	*	*	*	*	*	*	*	*	*	*
1	1	0	*	*	*	*	lcl|NC_015780.1_prot_YP_004732801.1_18	*	*	*	*	*	*	*	*	*	*	*	*	*	*	*	*	*	*	*	*	*	*	*	*	*	*	*	*	*	*	*	*	*	*	*	*	*	*	*	*	*	*
1	1	0	*	*	*	*	lcl|NC_015780.1_prot_YP_004732811.1_28	*	*	*	*	*	*	*	*	*	*	*	*	*	*	*	*	*	*	*	*	*	*	*	*	*	*	*	*	*	*	*	*	*	*	*	*	*	*	*	*	*	*
1	1	0	*	*	*	*	lcl|NC_015780.1_prot_YP_004732840.1_57	*	*	*	*	*	*	*	*	*	*	*	*	*	*	*	*	*	*	*	*	*	*	*	*	*	*	*	*	*	*	*	*	*	*	*	*	*	*	*	*	*	*
1	1	0	*	*	*	*	lcl|NC_015780.1_prot_YP_004732844.1_61	*	*	*	*	*	*	*	*	*	*	*	*	*	*	*	*	*	*	*	*	*	*	*	*	*	*	*	*	*	*	*	*	*	*	*	*	*	*	*	*	*	*
1	1	0	*	*	*	*	lcl|NC_015780.1_prot_YP_004732845.1_62	*	*	*	*	*	*	*	*	*	*	*	*	*	*	*	*	*	*	*	*	*	*	*	*	*	*	*	*	*	*	*	*	*	*	*	*	*	*	*	*	*	*
1	1	0	*	*	*	*	lcl|NC_015780.1_prot_YP_004732861.1_78	*	*	*	*	*	*	*	*	*	*	*	*	*	*	*	*	*	*	*	*	*	*	*	*	*	*	*	*	*	*	*	*	*	*	*	*	*	*	*	*	*	*
1	1	0	*	*	*	*	lcl|NC_015780.1_prot_YP_004732862.1_79	*	*	*	*	*	*	*	*	*	*	*	*	*	*	*	*	*	*	*	*	*	*	*	*	*	*	*	*	*	*	*	*	*	*	*	*	*	*	*	*	*	*
1	1	0	*	*	*	*	lcl|NC_015780.1_prot_YP_004732880.1_97	*	*	*	*	*	*	*	*	*	*	*	*	*	*	*	*	*	*	*	*	*	*	*	*	*	*	*	*	*	*	*	*	*	*	*	*	*	*	*	*	*	*
1	1	0	*	*	*	*	lcl|NC_015780.1_prot_YP_004732916.1_133	*	*	*	*	*	*	*	*	*	*	*	*	*	*	*	*	*	*	*	*	*	*	*	*	*	*	*	*	*	*	*	*	*	*	*	*	*	*	*	*	*	*
1	1	0	*	*	*	*	lcl|NC_015780.1_prot_YP_004732923.1_140	*	*	*	*	*	*	*	*	*	*	*	*	*	*	*	*	*	*	*	*	*	*	*	*	*	*	*	*	*	*	*	*	*	*	*	*	*	*	*	*	*	*
1	1	0	*	*	*	*	lcl|NC_015780.1_prot_YP_004732924.1_141	*	*	*	*	*	*	*	*	*	*	*	*	*	*	*	*	*	*	*	*	*	*	*	*	*	*	*	*	*	*	*	*	*	*	*	*	*	*	*	*	*	*
1	1	0	*	*	*	*	lcl|NC_015780.1_prot_YP_004732931.1_148	*	*	*	*	*	*	*	*	*	*	*	*	*	*	*	*	*	*	*	*	*	*	*	*	*	*	*	*	*	*	*	*	*	*	*	*	*	*	*	*	*	*
1	1	0	*	*	*	*	lcl|NC_015780.1_prot_YP_004732932.1_149	*	*	*	*	*	*	*	*	*	*	*	*	*	*	*	*	*	*	*	*	*	*	*	*	*	*	*	*	*	*	*	*	*	*	*	*	*	*	*	*	*	*
1	1	0	*	*	*	*	lcl|NC_015780.1_prot_YP_004732946.1_163	*	*	*	*	*	*	*	*	*	*	*	*	*	*	*	*	*	*	*	*	*	*	*	*	*	*	*	*	*	*	*	*	*	*	*	*	*	*	*	*	*	*
1	1	0	*	*	*	*	lcl|NC_015780.1_prot_YP_004732947.1_164	*	*	*	*	*	*	*	*	*	*	*	*	*	*	*	*	*	*	*	*	*	*	*	*	*	*	*	*	*	*	*	*	*	*	*	*	*	*	*	*	*	*
1	1	0	*	*	*	*	lcl|NC_015780.1_prot_YP_004732948.1_165	*	*	*	*	*	*	*	*	*	*	*	*	*	*	*	*	*	*	*	*	*	*	*	*	*	*	*	*	*	*	*	*	*	*	*	*	*	*	*	*	*	*
1	1	0	*	*	*	*	*	*	lcl|NC_023611.1_prot_YP_009010353.1_59	*	*	*	*	*	*	*	*	*	*	*	*	*	*	*	*	*	*	*	*	*	*	*	*	*	*	*	*	*	*	*	*	*	*	*	*	*	*	*	*
1	1	0	*	*	*	*	*	*	lcl|NC_023611.1_prot_YP_009010385.1_91	*	*	*	*	*	*	*	*	*	*	*	*	*	*	*	*	*	*	*	*	*	*	*	*	*	*	*	*	*	*	*	*	*	*	*	*	*	*	*	*
1	1	0	*	*	*	*	*	*	lcl|NC_023611.1_prot_YP_009010419.1_125	*	*	*	*	*	*	*	*	*	*	*	*	*	*	*	*	*	*	*	*	*	*	*	*	*	*	*	*	*	*	*	*	*	*	*	*	*	*	*	*
1	1	0	*	*	*	*	*	*	lcl|NC_023611.1_prot_YP_009010424.1_130	*	*	*	*	*	*	*	*	*	*	*	*	*	*	*	*	*	*	*	*	*	*	*	*	*	*	*	*	*	*	*	*	*	*	*	*	*	*	*	*
1	1	0	*	*	*	*	*	*	lcl|NC_023611.1_prot_YP_009010425.1_131	*	*	*	*	*	*	*	*	*	*	*	*	*	*	*	*	*	*	*	*	*	*	*	*	*	*	*	*	*	*	*	*	*	*	*	*	*	*	*	*
1	1	0	*	*	*	*	*	lcl|NC_023613.1_prot_YP_009010557.1_24	*	*	*	*	*	*	*	*	*	*	*	*	*	*	*	*	*	*	*	*	*	*	*	*	*	*	*	*	*	*	*	*	*	*	*	*	*	*	*	*	*
1	1	0	*	*	*	*	*	lcl|NC_023613.1_prot_YP_009010635.1_102	*	*	*	*	*	*	*	*	*	*	*	*	*	*	*	*	*	*	*	*	*	*	*	*	*	*	*	*	*	*	*	*	*	*	*	*	*	*	*	*	*
1	1	0	*	*	*	*	*	lcl|NC_023613.1_prot_YP_009010640.1_107	*	*	*	*	*	*	*	*	*	*	*	*	*	*	*	*	*	*	*	*	*	*	*	*	*	*	*	*	*	*	*	*	*	*	*	*	*	*	*	*	*
1	1	0	*	*	*	*	*	lcl|NC_023613.1_prot_YP_009010665.1_132	*	*	*	*	*	*	*	*	*	*	*	*	*	*	*	*	*	*	*	*	*	*	*	*	*	*	*	*	*	*	*	*	*	*	*	*	*	*	*	*	*
1	1	0	*	*	*	*	*	lcl|NC_023613.1_prot_YP_009010679.1_146	*	*	*	*	*	*	*	*	*	*	*	*	*	*	*	*	*	*	*	*	*	*	*	*	*	*	*	*	*	*	*	*	*	*	*	*	*	*	*	*	*
1	1	0	*	*	*	*	*	*	*	*	*	*	*	*	*	*	*	LCDV-China_rBRU-150	*	*	*	*	*	*	*	*	*	*	*	*	*	*	*	*	*	*	*	*	*	*	*	*	*	*	*	*	*	*	*
1	1	0	*	*	*	*	*	*	*	*	lcl|NC_023615.1_prot_YP_009010774.1_13	*	*	*	*	*	*	*	*	*	*	*	*	*	*	*	*	*	*	*	*	*	*	*	*	*	*	*	*	*	*	*	*	*	*	*	*	*	*
1	1	0	*	*	*	*	*	*	*	*	lcl|NC_023615.1_prot_YP_009010886.1_125	*	*	*	*	*	*	*	*	*	*	*	*	*	*	*	*	*	*	*	*	*	*	*	*	*	*	*	*	*	*	*	*	*	*	*	*	*	*
1	1	0	*	*	*	*	*	*	*	lcl|NC_021901.1_prot_YP_008357310.1_12	*	*	*	*	*	*	*	*	*	*	*	*	*	*	*	*	*	*	*	*	*	*	*	*	*	*	*	*	*	*	*	*	*	*	*	*	*	*	*
1	1	0	*	*	*	*	*	*	*	lcl|NC_021901.1_prot_YP_008357417.1_119	*	*	*	*	*	*	*	*	*	*	*	*	*	*	*	*	*	*	*	*	*	*	*	*	*	*	*	*	*	*	*	*	*	*	*	*	*	*	*
1	1	0	*	*	*	*	*	*	*	lcl|NC_021901.1_prot_YP_008357418.1_120	*	*	*	*	*	*	*	*	*	*	*	*	*	*	*	*	*	*	*	*	*	*	*	*	*	*	*	*	*	*	*	*	*	*	*	*	*	*	*
1	1	0	*	*	*	*	*	*	*	lcl|NC_021901.1_prot_YP_008357424.1_126	*	*	*	*	*	*	*	*	*	*	*	*	*	*	*	*	*	*	*	*	*	*	*	*	*	*	*	*	*	*	*	*	*	*	*	*	*	*	*
1	1	0	*	*	*	*	*	*	*	*	*	*	*	*	*	*	*	*	*	*	*	*	*	*	*	*	*	*	*	*	*	*	*	*	*	*	*	*	*	*	*	*	*	*	*	*	*	*	*
1	1	0	*	*	*	*	*	*	*	*	*	*	*	*	*	*	*	*	*	*	*	*	*	*	*	*	*	*	*	*	*	*	*	*	*	*	*	*	*	*	*	*	*	*	*	*	*	*	*
1	1	0	*	*	*	*	*	*	*	*	*	*	*	*	*	*	*	*	*	*	*	*	*	*	*	*	*	*	*	*	*	*	*	*	*	*	*	*	*	*	*	*	*	*	*	*	*	*	*
1	1	0	*	*	*	*	*	*	*	*	*	*	*	*	*	*	*	*	*	*	*	*	*	*	*	*	*	*	*	*	*	*	*	*	*	*	*	*	*	*	*	*	*	*	*	*	*	*	*
1	1	0	*	*	*	*	*	*	*	*	*	*	*	*	*	*	*	*	*	*	*	*	*	*	*	*	*	*	*	*	*	*	*	*	*	*	*	*	*	*	*	*	*	*	*	*	*	*	*
1	1	0	*	*	*	*	*	*	*	*	*	*	*	*	*	*	*	*	*	*	*	*	*	*	*	*	*	*	*	*	*	*	*	*	*	*	*	*	*	*	*	*	*	*	*	*	*	*	*
1	1	0	*	*	*	*	*	*	*	*	*	*	*	*	*	*	*	*	*	*	*	*	*	*	*	*	*	*	*	*	*	*	*	*	*	*	*	*	*	*	*	*	*	*	*	*	*	*	*
1	1	0	*	*	*	*	*	*	*	*	*	*	*	*	*	*	*	*	*	*	*	*	*	*	*	*	*	*	*	*	*	*	*	*	*	*	*	*	*	*	*	*	*	*	*	*	*	*	*
1	1	0	*	*	*	*	*	*	*	*	*	*	*	*	*	*	*	*	*	*	*	*	*	*	*	*	*	*	*	*	*	*	*	*	*	*	*	*	*	*	*	*	*	*	*	*	*	*	*
1	1	0	*	*	*	*	*	*	*	*	*	*	*	*	*	*	*	*	*	*	*	*	*	*	*	*	*	*	*	*	*	*	*	*	*	*	*	*	*	*	*	*	*	*	*	*	*	*	*
1	1	0	*	*	*	*	*	*	*	*	*	*	*	*	*	*	*	*	*	*	*	*	*	*	*	*	*	*	*	*	*	*	*	*	*	*	*	*	*	*	*	*	*	*	*	*	*	*	*
1	1	0	*	*	*	*	*	*	*	*	*	*	*	*	*	*	*	*	*	*	*	*	*	*	*	*	*	*	*	*	*	*	*	*	*	*	*	*	*	*	*	*	*	*	*	*	*	*	*
1	1	0	*	*	*	*	*	*	*	*	*	*	*	*	*	*	*	*	*	*	*	*	*	*	*	*	*	*	*	*	*	*	*	*	*	*	*	*	*	*	*	*	*	*	*	*	*	*	*
1	1	0	*	*	*	*	*	*	*	*	*	*	*	*	*	*	*	*	*	*	*	*	*	*	*	*	*	*	*	*	*	*	*	*	*	*	*	*	*	*	*	*	*	*	*	*	*	*	*
1	1	0	*	*	*	*	*	*	*	*	*	*	*	*	*	*	*	*	*	*	*	*	*	*	*	*	*	*	*	*	*	*	*	*	*	*	*	*	*	*	*	*	*	*	*	*	*	*	*
1	1	0	*	*	*	*	*	*	*	*	*	*	*	*	*	*	*	*	*	*	*	*	*	*	*	*	*	*	*	*	*	*	*	*	*	*	*	*	*	*	*	*	*	*	*	*	*	*	*
1	1	0	*	*	*	*	*	*	*	*	*	*	*	*	*	*	*	*	*	*	*	*	*	*	*	*	*	*	*	*	*	*	*	*	*	*	*	*	*	*	*	*	*	*	*	*	*	*	*
1	1	0	*	*	*	*	*	*	*	*	*	*	*	*	*	*	*	*	*	*	*	*	*	*	*	*	*	*	*	*	*	*	*	*	*	*	*	*	*	*	*	*	*	*	*	*	*	*	*
1	1	0	*	*	*	*	*	*	*	*	*	*	*	*	*	*	*	*	*	*	*	*	*	*	*	*	*	*	*	*	*	*	*	*	*	*	*	*	*	*	*	*	*	*	*	*	*	*	*
1	1	0	*	*	*	*	*	*	*	*	*	*	*	*	*	*	*	*	*	*	*	*	*	*	*	*	*	*	*	*	*	*	*	*	*	*	*	*	*	*	*	*	*	*	*	*	*	*	*
1	1	0	*	*	*	*	*	*	*	*	*	*	*	*	*	*	*	*	*	*	*	*	*	*	*	*	*	*	*	*	*	*	*	*	*	*	*	*	*	*	*	*	*	*	*	*	*	*	*
1	1	0	*	*	*	*	*	*	*	*	*	*	*	*	*	*	*	*	*	*	*	*	*	*	*	*	*	*	*	*	*	*	*	*	*	*	*	*	*	*	*	*	*	*	*	*	*	*	*
1	1	0	*	*	*	*	*	*	*	*	*	*	*	*	*	*	*	*	*	*	*	*	*	lcl|KT804738.1_prot_AMM72786.1_4	*	*	*	*	*	*	*	*	*	*	*	*	*	*	*	*	*	*	*	*	*	*	*	*	*
1	1	0	*	*	*	*	*	*	*	*	*	*	*	*	*	*	*	*	*	*	*	*	*	lcl|KT804738.1_prot_AMM72670.1_23	*	*	*	*	*	*	*	*	*	*	*	*	*	*	*	*	*	*	*	*	*	*	*	*	*
1	1	0	*	*	*	*	*	*	*	*	*	*	*	*	*	*	*	*	*	*	*	*	*	lcl|KT804738.1_prot_AMM72701.1_74	*	*	*	*	*	*	*	*	*	*	*	*	*	*	*	*	*	*	*	*	*	*	*	*	*
1	1	0	*	*	*	*	*	*	*	*	*	*	*	*	*	*	*	*	*	*	*	*	*	lcl|KT804738.1_prot_AMM72790.1_98	*	*	*	*	*	*	*	*	*	*	*	*	*	*	*	*	*	*	*	*	*	*	*	*	*
1	1	0	*	*	*	*	*	*	*	*	*	*	*	*	*	*	*	*	*	*	*	*	*	lcl|KT804738.1_prot_AMM72743.1_124	*	*	*	*	*	*	*	*	*	*	*	*	*	*	*	*	*	*	*	*	*	*	*	*	*
1	1	0	*	*	*	*	*	*	*	*	*	*	*	*	*	*	*	*	*	*	*	*	*	*	lcl|KT781098.1_prot_AMM04422.1_15	*	*	*	*	*	*	*	*	*	*	*	*	*	*	*	*	*	*	*	*	*	*	*	*
1	1	0	*	*	*	*	*	*	*	*	*	*	*	*	*	*	*	*	*	*	*	*	*	*	lcl|KT781098.1_prot_AMM04436.1_29	*	*	*	*	*	*	*	*	*	*	*	*	*	*	*	*	*	*	*	*	*	*	*	*
1	1	0	*	*	*	*	*	*	*	*	*	*	*	*	*	*	*	*	*	*	*	*	*	*	lcl|KT781098.1_prot_AMM04437.1_30	*	*	*	*	*	*	*	*	*	*	*	*	*	*	*	*	*	*	*	*	*	*	*	*
1	1	0	*	*	*	*	*	*	*	*	*	lcl|NC_023848.1_prot_YP_009021105.1_17	*	*	*	*	*	*	*	*	*	*	*	*	*	*	*	*	*	*	*	*	*	*	*	*	*	*	*	*	*	*	*	*	*	*	*	*	*
1	1	0	*	*	*	*	*	*	*	*	*	lcl|NC_023848.1_prot_YP_009021111.1_23	*	*	*	*	*	*	*	*	*	*	*	*	*	*	*	*	*	*	*	*	*	*	*	*	*	*	*	*	*	*	*	*	*	*	*	*	*
1	1	0	*	*	*	*	*	*	*	*	*	lcl|NC_023848.1_prot_YP_009021113.1_25	*	*	*	*	*	*	*	*	*	*	*	*	*	*	*	*	*	*	*	*	*	*	*	*	*	*	*	*	*	*	*	*	*	*	*	*	*
1	1	0	*	*	*	*	*	*	*	*	*	lcl|NC_023848.1_prot_YP_009021154.1_66	*	*	*	*	*	*	*	*	*	*	*	*	*	*	*	*	*	*	*	*	*	*	*	*	*	*	*	*	*	*	*	*	*	*	*	*	*
1	1	0	*	*	*	*	*	*	*	*	*	lcl|NC_023848.1_prot_YP_009021155.1_67	*	*	*	*	*	*	*	*	*	*	*	*	*	*	*	*	*	*	*	*	*	*	*	*	*	*	*	*	*	*	*	*	*	*	*	*	*
1	1	0	*	*	*	*	*	*	*	*	*	lcl|NC_023848.1_prot_YP_009021159.1_71	*	*	*	*	*	*	*	*	*	*	*	*	*	*	*	*	*	*	*	*	*	*	*	*	*	*	*	*	*	*	*	*	*	*	*	*	*
1	1	0	*	*	*	*	*	*	*	*	*	lcl|NC_023848.1_prot_YP_009021161.1_73	*	*	*	*	*	*	*	*	*	*	*	*	*	*	*	*	*	*	*	*	*	*	*	*	*	*	*	*	*	*	*	*	*	*	*	*	*
1	1	0	*	*	*	*	*	*	*	*	*	lcl|NC_023848.1_prot_YP_009021163.1_75	*	*	*	*	*	*	*	*	*	*	*	*	*	*	*	*	*	*	*	*	*	*	*	*	*	*	*	*	*	*	*	*	*	*	*	*	*
1	1	0	*	*	*	*	*	*	*	*	*	lcl|NC_023848.1_prot_YP_009021179.1_91	*	*	*	*	*	*	*	*	*	*	*	*	*	*	*	*	*	*	*	*	*	*	*	*	*	*	*	*	*	*	*	*	*	*	*	*	*
1	1	0	*	*	*	*	*	*	*	*	*	lcl|NC_023848.1_prot_YP_009021194.1_106	*	*	*	*	*	*	*	*	*	*	*	*	*	*	*	*	*	*	*	*	*	*	*	*	*	*	*	*	*	*	*	*	*	*	*	*	*
1	1	0	*	*	*	*	*	*	*	*	*	lcl|NC_023848.1_prot_YP_009021206.1_118	*	*	*	*	*	*	*	*	*	*	*	*	*	*	*	*	*	*	*	*	*	*	*	*	*	*	*	*	*	*	*	*	*	*	*	*	*
1	1	0	*	*	*	*	*	*	*	*	*	lcl|NC_023848.1_prot_YP_009021219.1_131	*	*	*	*	*	*	*	*	*	*	*	*	*	*	*	*	*	*	*	*	*	*	*	*	*	*	*	*	*	*	*	*	*	*	*	*	*
1	1	0	*	*	*	*	*	*	*	*	*	*	*	*	*	*	*	*	*	*	*	*	*	*	*	*	*	*	*	lcl|NC_027778.1_prot_YP_009163762.1_1	*	*	*	*	*	*	*	*	*	*	*	*	*	*	*	*	*	*	*
1	1	0	*	*	*	*	*	*	*	*	*	*	*	*	*	*	*	*	*	*	*	*	*	*	*	*	*	*	*	lcl|NC_027778.1_prot_YP_009163763.1_2	*	*	*	*	*	*	*	*	*	*	*	*	*	*	*	*	*	*	*
1	1	0	*	*	*	*	*	*	*	*	*	*	*	*	*	*	*	*	*	*	*	*	*	*	*	*	*	*	*	lcl|NC_027778.1_prot_YP_009163765.1_4	*	*	*	*	*	*	*	*	*	*	*	*	*	*	*	*	*	*	*
1	1	0	*	*	*	*	*	*	*	*	*	*	*	*	*	*	*	*	*	*	*	*	*	*	*	*	*	*	*	lcl|NC_027778.1_prot_YP_009163766.1_5	*	*	*	*	*	*	*	*	*	*	*	*	*	*	*	*	*	*	*
1	1	0	*	*	*	*	*	*	*	*	*	*	*	*	*	*	*	*	*	*	*	*	*	*	*	*	*	*	*	lcl|NC_027778.1_prot_YP_009163769.1_8	*	*	*	*	*	*	*	*	*	*	*	*	*	*	*	*	*	*	*
1	1	0	*	*	*	*	*	*	*	*	*	*	*	*	*	*	*	*	*	*	*	*	*	*	*	*	*	*	*	lcl|NC_027778.1_prot_YP_009163770.1_9	*	*	*	*	*	*	*	*	*	*	*	*	*	*	*	*	*	*	*
1	1	0	*	*	*	*	*	*	*	*	*	*	*	*	*	*	*	*	*	*	*	*	*	*	*	*	*	*	*	lcl|NC_027778.1_prot_YP_009163773.1_12	*	*	*	*	*	*	*	*	*	*	*	*	*	*	*	*	*	*	*
1	1	0	*	*	*	*	*	*	*	*	*	*	*	*	*	*	*	*	*	*	*	*	*	*	*	*	*	*	*	lcl|NC_027778.1_prot_YP_009163774.1_13	*	*	*	*	*	*	*	*	*	*	*	*	*	*	*	*	*	*	*
1	1	0	*	*	*	*	*	*	*	*	*	*	*	*	*	*	*	*	*	*	*	*	*	*	*	*	*	*	*	lcl|NC_027778.1_prot_YP_009163779.1_18	*	*	*	*	*	*	*	*	*	*	*	*	*	*	*	*	*	*	*
1	1	0	*	*	*	*	*	*	*	*	*	*	*	*	*	*	*	*	*	*	*	*	*	*	*	*	*	*	*	lcl|NC_027778.1_prot_YP_009163780.1_19	*	*	*	*	*	*	*	*	*	*	*	*	*	*	*	*	*	*	*
1	1	0	*	*	*	*	*	*	*	*	*	*	*	*	*	*	*	*	*	*	*	*	*	*	*	*	*	*	*	lcl|NC_027778.1_prot_YP_009163781.1_20	*	*	*	*	*	*	*	*	*	*	*	*	*	*	*	*	*	*	*
1	1	0	*	*	*	*	*	*	*	*	*	*	*	*	*	*	*	*	*	*	*	*	*	*	*	*	*	*	*	lcl|NC_027778.1_prot_YP_009163782.1_21	*	*	*	*	*	*	*	*	*	*	*	*	*	*	*	*	*	*	*
1	1	0	*	*	*	*	*	*	*	*	*	*	*	*	*	*	*	*	*	*	*	*	*	*	*	*	*	*	*	lcl|NC_027778.1_prot_YP_009163783.1_22	*	*	*	*	*	*	*	*	*	*	*	*	*	*	*	*	*	*	*
1	1	0	*	*	*	*	*	*	*	*	*	*	*	*	*	*	*	*	*	*	*	*	*	*	*	*	*	*	*	lcl|NC_027778.1_prot_YP_009163784.1_23	*	*	*	*	*	*	*	*	*	*	*	*	*	*	*	*	*	*	*
1	1	0	*	*	*	*	*	*	*	*	*	*	*	*	*	*	*	*	*	*	*	*	*	*	*	*	*	*	*	lcl|NC_027778.1_prot_YP_009163789.1_28	*	*	*	*	*	*	*	*	*	*	*	*	*	*	*	*	*	*	*
1	1	0	*	*	*	*	*	*	*	*	*	*	*	*	*	*	*	*	*	*	*	*	*	*	*	*	*	*	*	lcl|NC_027778.1_prot_YP_009163793.1_32	*	*	*	*	*	*	*	*	*	*	*	*	*	*	*	*	*	*	*
1	1	0	*	*	*	*	*	*	*	*	*	*	*	*	*	*	*	*	*	*	*	*	*	*	*	*	*	*	*	lcl|NC_027778.1_prot_YP_009163803.1_42	*	*	*	*	*	*	*	*	*	*	*	*	*	*	*	*	*	*	*
1	1	0	*	*	*	*	*	*	*	*	*	*	*	*	*	*	*	*	*	*	*	*	*	*	*	*	*	*	*	lcl|NC_027778.1_prot_YP_009163804.1_43	*	*	*	*	*	*	*	*	*	*	*	*	*	*	*	*	*	*	*
1	1	0	*	*	*	*	*	*	*	*	*	*	*	*	*	*	*	*	*	*	*	*	*	*	*	*	*	*	*	lcl|NC_027778.1_prot_YP_009163805.1_44	*	*	*	*	*	*	*	*	*	*	*	*	*	*	*	*	*	*	*
1	1	0	*	*	*	*	*	*	*	*	*	*	*	*	*	*	*	*	*	*	*	*	*	*	*	*	*	*	*	lcl|NC_027778.1_prot_YP_009163806.1_45	*	*	*	*	*	*	*	*	*	*	*	*	*	*	*	*	*	*	*
1	1	0	*	*	*	*	*	*	*	*	*	*	*	*	*	*	*	*	*	*	*	*	*	*	*	*	*	*	*	lcl|NC_027778.1_prot_YP_009163807.1_46	*	*	*	*	*	*	*	*	*	*	*	*	*	*	*	*	*	*	*
1	1	0	*	*	*	*	*	*	*	*	*	*	*	*	*	*	*	*	*	*	*	*	*	*	*	*	*	*	*	lcl|NC_027778.1_prot_YP_009163808.1_47	*	*	*	*	*	*	*	*	*	*	*	*	*	*	*	*	*	*	*
1	1	0	*	*	*	*	*	*	*	*	*	*	*	*	*	*	*	*	*	*	*	*	*	*	*	*	*	*	*	lcl|NC_027778.1_prot_YP_009163811.1_50	*	*	*	*	*	*	*	*	*	*	*	*	*	*	*	*	*	*	*
1	1	0	*	*	*	*	*	*	*	*	*	*	*	*	*	*	*	*	*	*	*	*	*	*	*	*	*	*	*	lcl|NC_027778.1_prot_YP_009163812.1_51	*	*	*	*	*	*	*	*	*	*	*	*	*	*	*	*	*	*	*
1	1	0	*	*	*	*	*	*	*	*	*	*	*	*	*	*	*	*	*	*	*	*	*	*	*	*	*	*	*	lcl|NC_027778.1_prot_YP_009163814.1_53	*	*	*	*	*	*	*	*	*	*	*	*	*	*	*	*	*	*	*
1	1	0	*	*	*	*	*	*	*	*	*	*	*	*	*	*	*	*	*	*	*	*	*	*	*	*	*	*	*	lcl|NC_027778.1_prot_YP_009163817.1_56	*	*	*	*	*	*	*	*	*	*	*	*	*	*	*	*	*	*	*
1	1	0	*	*	*	*	*	*	*	*	*	*	*	*	*	*	*	*	*	*	*	*	*	*	*	*	*	*	*	lcl|NC_027778.1_prot_YP_009163818.1_57	*	*	*	*	*	*	*	*	*	*	*	*	*	*	*	*	*	*	*
1	1	0	*	*	*	*	*	*	*	*	*	*	*	*	*	*	*	*	*	*	*	*	*	*	*	*	*	*	*	lcl|NC_027778.1_prot_YP_009163819.1_58	*	*	*	*	*	*	*	*	*	*	*	*	*	*	*	*	*	*	*
1	1	0	*	*	*	*	*	*	*	*	*	*	*	*	*	*	*	*	*	*	*	*	*	*	*	*	*	*	*	lcl|NC_027778.1_prot_YP_009163820.1_59	*	*	*	*	*	*	*	*	*	*	*	*	*	*	*	*	*	*	*
1	1	0	*	*	*	*	*	*	*	*	*	*	*	*	*	*	*	*	*	*	*	*	*	*	*	*	*	*	*	lcl|NC_027778.1_prot_YP_009163823.1_62	*	*	*	*	*	*	*	*	*	*	*	*	*	*	*	*	*	*	*
1	1	0	*	*	*	*	*	*	*	*	*	*	*	*	*	*	*	*	*	*	*	*	*	*	*	*	*	*	*	lcl|NC_027778.1_prot_YP_009163824.1_63	*	*	*	*	*	*	*	*	*	*	*	*	*	*	*	*	*	*	*
1	1	0	*	*	*	*	*	*	*	*	*	*	*	*	*	*	*	*	*	*	*	*	*	*	*	*	*	*	*	lcl|NC_027778.1_prot_YP_009163826.1_65	*	*	*	*	*	*	*	*	*	*	*	*	*	*	*	*	*	*	*
1	1	0	*	*	*	*	*	*	*	*	*	*	*	*	*	*	*	*	*	*	*	*	*	*	*	*	*	*	*	lcl|NC_027778.1_prot_YP_009163827.1_66	*	*	*	*	*	*	*	*	*	*	*	*	*	*	*	*	*	*	*
1	1	0	*	*	*	*	*	*	*	*	*	*	*	*	*	*	*	*	*	*	*	*	*	*	*	*	*	*	*	lcl|NC_027778.1_prot_YP_009163830.1_69	*	*	*	*	*	*	*	*	*	*	*	*	*	*	*	*	*	*	*
1	1	0	*	*	*	*	*	*	*	*	*	*	*	*	*	*	*	*	*	*	*	*	*	*	*	*	*	*	*	lcl|NC_027778.1_prot_YP_009163833.1_72	*	*	*	*	*	*	*	*	*	*	*	*	*	*	*	*	*	*	*
1	1	0	*	*	*	*	*	*	*	*	*	*	*	*	*	*	*	*	*	*	*	*	*	*	*	*	*	*	*	lcl|NC_027778.1_prot_YP_009163835.1_74	*	*	*	*	*	*	*	*	*	*	*	*	*	*	*	*	*	*	*
1	1	0	*	*	*	*	*	*	*	*	*	*	*	*	*	*	*	*	*	*	*	*	*	*	*	*	*	*	*	lcl|NC_027778.1_prot_YP_009163836.1_75	*	*	*	*	*	*	*	*	*	*	*	*	*	*	*	*	*	*	*
1	1	0	*	*	*	*	*	*	*	*	*	*	*	*	*	*	*	*	*	*	*	*	*	*	*	*	*	*	*	lcl|NC_027778.1_prot_YP_009163839.1_78	*	*	*	*	*	*	*	*	*	*	*	*	*	*	*	*	*	*	*
1	1	0	*	*	*	*	*	*	*	*	*	*	*	*	*	*	*	*	*	*	*	*	*	*	*	*	*	*	*	lcl|NC_027778.1_prot_YP_009163841.1_80	*	*	*	*	*	*	*	*	*	*	*	*	*	*	*	*	*	*	*
1	1	0	*	*	*	*	*	*	*	*	*	*	*	*	*	*	*	*	*	*	*	*	*	*	*	*	*	*	*	lcl|NC_027778.1_prot_YP_009163844.1_83	*	*	*	*	*	*	*	*	*	*	*	*	*	*	*	*	*	*	*
1	1	0	*	*	*	*	*	*	*	*	*	*	*	*	*	*	*	*	*	*	*	*	*	*	*	*	*	*	*	lcl|NC_027778.1_prot_YP_009163846.1_85	*	*	*	*	*	*	*	*	*	*	*	*	*	*	*	*	*	*	*
1	1	0	*	*	*	*	*	*	*	*	*	*	*	*	*	*	*	*	*	*	*	*	*	*	*	*	*	*	*	lcl|NC_027778.1_prot_YP_009163847.1_86	*	*	*	*	*	*	*	*	*	*	*	*	*	*	*	*	*	*	*
1	1	0	*	*	*	*	*	*	*	*	*	*	*	*	*	*	*	*	*	*	*	*	*	*	*	*	*	*	*	lcl|NC_027778.1_prot_YP_009163848.1_87	*	*	*	*	*	*	*	*	*	*	*	*	*	*	*	*	*	*	*
1	1	0	*	*	*	*	*	*	*	*	*	*	*	*	*	*	*	*	*	*	*	*	*	*	*	*	*	*	*	lcl|NC_027778.1_prot_YP_009163850.1_89	*	*	*	*	*	*	*	*	*	*	*	*	*	*	*	*	*	*	*
1	1	0	*	*	*	*	*	*	*	*	*	*	*	*	*	*	*	*	*	*	*	*	*	*	*	*	*	*	*	lcl|NC_027778.1_prot_YP_009163853.1_92	*	*	*	*	*	*	*	*	*	*	*	*	*	*	*	*	*	*	*
1	1	0	*	*	*	*	*	*	*	*	*	*	*	*	*	*	*	*	*	*	*	*	*	*	*	*	*	*	*	lcl|NC_027778.1_prot_YP_009163855.1_94	*	*	*	*	*	*	*	*	*	*	*	*	*	*	*	*	*	*	*
1	1	0	*	*	*	*	*	*	*	*	*	*	*	*	*	*	*	*	*	*	*	*	*	*	*	*	*	*	*	lcl|NC_027778.1_prot_YP_009163856.1_95	*	*	*	*	*	*	*	*	*	*	*	*	*	*	*	*	*	*	*
1	1	0	*	*	*	*	*	*	*	*	*	*	*	*	*	*	*	*	*	*	*	*	*	*	*	*	*	*	*	lcl|NC_027778.1_prot_YP_009163857.1_96	*	*	*	*	*	*	*	*	*	*	*	*	*	*	*	*	*	*	*
1	1	0	*	*	*	*	*	*	*	*	*	*	*	*	*	*	*	*	*	*	*	*	*	*	*	*	*	*	*	lcl|NC_027778.1_prot_YP_009163858.1_97	*	*	*	*	*	*	*	*	*	*	*	*	*	*	*	*	*	*	*
1	1	0	*	*	*	*	*	*	*	*	*	*	*	*	*	*	*	*	*	*	*	*	*	*	*	*	*	*	*	lcl|NC_027778.1_prot_YP_009163859.1_98	*	*	*	*	*	*	*	*	*	*	*	*	*	*	*	*	*	*	*
1	1	0	*	*	*	*	*	*	*	*	*	*	*	*	*	*	*	*	*	*	*	*	*	*	*	*	*	*	*	lcl|NC_027778.1_prot_YP_009163861.1_100	*	*	*	*	*	*	*	*	*	*	*	*	*	*	*	*	*	*	*
1	1	0	*	*	*	*	*	*	*	*	*	*	*	*	*	*	*	*	*	*	*	*	*	*	*	*	*	*	*	lcl|NC_027778.1_prot_YP_009163862.1_101	*	*	*	*	*	*	*	*	*	*	*	*	*	*	*	*	*	*	*
1	1	0	*	*	*	*	*	*	*	*	*	*	*	*	*	*	*	*	*	*	*	*	*	*	*	*	*	*	*	lcl|NC_027778.1_prot_YP_009163866.1_105	*	*	*	*	*	*	*	*	*	*	*	*	*	*	*	*	*	*	*
1	1	0	*	*	*	*	*	*	*	*	*	*	*	*	*	*	*	*	*	*	*	*	*	*	*	*	*	*	*	lcl|NC_027778.1_prot_YP_009163867.1_106	*	*	*	*	*	*	*	*	*	*	*	*	*	*	*	*	*	*	*
1	1	0	*	*	*	*	*	*	*	*	*	*	*	*	*	*	*	*	*	*	*	*	*	*	*	*	*	*	*	lcl|NC_027778.1_prot_YP_009163868.1_107	*	*	*	*	*	*	*	*	*	*	*	*	*	*	*	*	*	*	*
1	1	0	*	*	*	*	*	*	*	*	*	*	*	*	*	*	*	*	*	*	*	*	*	*	*	*	*	*	*	lcl|NC_027778.1_prot_YP_009163869.1_108	*	*	*	*	*	*	*	*	*	*	*	*	*	*	*	*	*	*	*
1	1	0	*	*	*	*	*	*	*	*	*	*	*	*	*	*	*	*	*	*	*	*	*	*	*	*	*	*	*	lcl|NC_027778.1_prot_YP_009163873.1_112	*	*	*	*	*	*	*	*	*	*	*	*	*	*	*	*	*	*	*
1	1	0	*	*	*	*	*	*	*	*	*	*	*	*	*	*	*	*	*	*	*	*	*	*	*	*	*	*	*	lcl|NC_027778.1_prot_YP_009163877.1_116	*	*	*	*	*	*	*	*	*	*	*	*	*	*	*	*	*	*	*
1	1	0	*	*	*	*	*	*	*	*	*	*	*	*	*	*	*	*	*	*	*	*	*	*	*	*	*	*	*	lcl|NC_027778.1_prot_YP_009163878.1_117	*	*	*	*	*	*	*	*	*	*	*	*	*	*	*	*	*	*	*
1	1	0	*	*	*	*	*	*	*	*	*	*	*	*	*	*	*	*	*	*	*	*	*	*	*	*	*	*	*	lcl|NC_027778.1_prot_YP_009163879.1_118	*	*	*	*	*	*	*	*	*	*	*	*	*	*	*	*	*	*	*
1	1	0	*	*	*	*	*	*	*	*	*	*	*	*	*	*	*	*	*	*	*	*	*	*	*	*	*	*	*	lcl|NC_027778.1_prot_YP_009163881.1_120	*	*	*	*	*	*	*	*	*	*	*	*	*	*	*	*	*	*	*
1	1	0	*	*	*	*	*	*	*	*	*	*	*	*	*	*	*	*	*	*	*	*	*	*	*	*	*	*	*	lcl|NC_027778.1_prot_YP_009163882.1_121	*	*	*	*	*	*	*	*	*	*	*	*	*	*	*	*	*	*	*
1	1	0	*	*	*	*	*	*	*	*	*	*	*	*	*	*	*	*	*	*	*	*	*	*	*	*	*	*	*	lcl|NC_027778.1_prot_YP_009163884.1_123	*	*	*	*	*	*	*	*	*	*	*	*	*	*	*	*	*	*	*
1	1	0	*	*	*	*	*	*	*	*	*	*	*	*	*	*	*	*	*	*	*	*	*	*	*	*	*	*	*	lcl|NC_027778.1_prot_YP_009163885.1_124	*	*	*	*	*	*	*	*	*	*	*	*	*	*	*	*	*	*	*
1	1	0	*	*	*	*	*	*	*	*	*	*	*	*	*	*	*	*	*	*	*	*	*	*	*	*	*	*	*	lcl|NC_027778.1_prot_YP_009163888.1_127	*	*	*	*	*	*	*	*	*	*	*	*	*	*	*	*	*	*	*
1	1	0	*	*	*	*	*	*	*	*	*	*	*	*	*	*	*	*	*	*	*	*	*	*	*	*	*	*	*	lcl|NC_027778.1_prot_YP_009163889.1_128	*	*	*	*	*	*	*	*	*	*	*	*	*	*	*	*	*	*	*
1	1	0	*	*	*	*	*	*	*	*	*	*	*	*	*	*	*	*	*	*	*	*	*	*	*	*	*	*	*	lcl|NC_027778.1_prot_YP_009163890.1_129	*	*	*	*	*	*	*	*	*	*	*	*	*	*	*	*	*	*	*
1	1	0	*	*	*	*	*	*	*	*	*	*	*	*	*	*	*	*	lcl|NC_003494.1_prot_NP_612240.1_18	*	*	*	*	*	*	*	*	*	*	*	*	*	*	*	*	*	*	*	*	*	*	*	*	*	*	*	*	*	*
1	1	0	*	*	*	*	*	*	*	*	*	*	*	*	*	*	*	*	lcl|NC_003494.1_prot_NP_612252.1_30	*	*	*	*	*	*	*	*	*	*	*	*	*	*	*	*	*	*	*	*	*	*	*	*	*	*	*	*	*	*
1	1	0	*	*	*	*	*	*	*	*	*	*	*	*	*	*	*	*	lcl|NC_003494.1_prot_NP_612281.1_59	*	*	*	*	*	*	*	*	*	*	*	*	*	*	*	*	*	*	*	*	*	*	*	*	*	*	*	*	*	*
1	1	0	*	*	*	*	*	*	*	*	*	*	*	*	*	*	*	*	lcl|NC_003494.1_prot_NP_612282.1_60	*	*	*	*	*	*	*	*	*	*	*	*	*	*	*	*	*	*	*	*	*	*	*	*	*	*	*	*	*	*
1	1	0	*	*	*	*	*	*	*	*	*	*	*	*	*	*	*	*	lcl|NC_003494.1_prot_NP_612289.1_67	*	*	*	*	*	*	*	*	*	*	*	*	*	*	*	*	*	*	*	*	*	*	*	*	*	*	*	*	*	*
1	1	0	*	*	*	*	*	*	*	*	*	*	*	*	*	*	*	*	lcl|NC_003494.1_prot_NP_612305.1_83	*	*	*	*	*	*	*	*	*	*	*	*	*	*	*	*	*	*	*	*	*	*	*	*	*	*	*	*	*	*
1	1	0	*	*	*	*	*	*	*	*	*	*	*	*	*	*	*	*	lcl|NC_003494.1_prot_NP_612311.1_89	*	*	*	*	*	*	*	*	*	*	*	*	*	*	*	*	*	*	*	*	*	*	*	*	*	*	*	*	*	*
1	1	0	*	*	*	*	*	*	*	*	*	*	*	*	*	*	*	*	lcl|NC_003494.1_prot_NP_612319.1_97	*	*	*	*	*	*	*	*	*	*	*	*	*	*	*	*	*	*	*	*	*	*	*	*	*	*	*	*	*	*
1	1	0	*	*	*	*	*	*	*	*	*	*	*	*	*	*	*	*	*	*	*	*	*	*	*	*	*	*	*	*	*	*	*	*	*	*	*	*	*	*	*	*	*	*	*	*	*	*	*
1	1	0	*	*	*	*	*	*	*	*	*	*	*	*	*	*	*	*	*	*	*	*	*	*	*	*	*	*	*	*	*	*	*	*	*	*	*	*	*	*	*	*	*	*	*	*	*	*	*
1	1	0	*	*	*	*	*	*	*	*	*	*	*	*	*	*	*	*	*	*	*	*	*	*	*	*	*	*	*	*	*	*	*	*	*	*	*	*	*	*	*	*	*	*	*	*	*	*	*
1	1	0	*	*	*	*	*	*	*	*	*	*	*	*	lcl|NC_001824.1_prot_NP_078614.1_1	*	*	*	*	*	*	*	*	*	*	*	*	*	*	*	*	*	*	*	*	*	*	*	*	*	*	*	*	*	*	*	*	*	*
1	1	0	*	*	*	*	*	*	*	*	*	*	*	*	lcl|NC_001824.1_prot_NP_078630.1_11	*	*	*	*	*	*	*	*	*	*	*	*	*	*	*	*	*	*	*	*	*	*	*	*	*	*	*	*	*	*	*	*	*	*
1	1	0	*	*	*	*	*	*	*	*	*	*	*	*	lcl|NC_001824.1_prot_NP_078652.1_27	*	*	*	*	*	*	*	*	*	*	*	*	*	*	*	*	*	*	*	*	*	*	*	*	*	*	*	*	*	*	*	*	*	*
1	1	0	*	*	*	*	*	*	*	*	*	*	*	*	lcl|NC_001824.1_prot_NP_078654.1_29	*	*	*	*	*	*	*	*	*	*	*	*	*	*	*	*	*	*	*	*	*	*	*	*	*	*	*	*	*	*	*	*	*	*
1	1	0	*	*	*	*	*	*	*	*	*	*	*	*	lcl|NC_001824.1_prot_NP_078673.1_40	*	*	*	*	*	*	*	*	*	*	*	*	*	*	*	*	*	*	*	*	*	*	*	*	*	*	*	*	*	*	*	*	*	*
1	1	0	*	*	*	*	*	*	*	*	*	*	*	*	lcl|NC_001824.1_prot_NP_579903.1_52	*	*	*	*	*	*	*	*	*	*	*	*	*	*	*	*	*	*	*	*	*	*	*	*	*	*	*	*	*	*	*	*	*	*
1	1	0	*	*	*	*	*	*	*	*	*	*	*	*	lcl|NC_001824.1_prot_NP_078712.1_66	*	*	*	*	*	*	*	*	*	*	*	*	*	*	*	*	*	*	*	*	*	*	*	*	*	*	*	*	*	*	*	*	*	*
1	1	0	*	*	*	*	*	*	*	*	*	*	*	*	lcl|NC_001824.1_prot_NP_078734.1_81	*	*	*	*	*	*	*	*	*	*	*	*	*	*	*	*	*	*	*	*	*	*	*	*	*	*	*	*	*	*	*	*	*	*
1	1	0	*	*	*	*	*	*	*	*	*	*	*	*	lcl|NC_001824.1_prot_NP_078757.1_100	*	*	*	*	*	*	*	*	*	*	*	*	*	*	*	*	*	*	*	*	*	*	*	*	*	*	*	*	*	*	*	*	*	*
1	1	0	*	*	*	*	*	*	*	*	*	*	*	*	*	*	*	*	*	*	*	*	*	*	*	*	*	*	*	*	*	*	*	*	lcl|JQ654586.1_prot_AFG73075.1_33	*	*	*	*	*	*	*	*	*	*	*	*	*	*
1	1	0	*	*	*	*	*	*	*	*	*	*	*	*	*	*	*	*	*	*	*	*	*	*	*	*	*	*	*	*	*	*	*	*	*	*	lcl|AF389451.1_prot_ABB92269.1_1	*	*	*	*	*	*	*	*	*	*	*	*
1	1	0	*	*	*	*	*	*	*	*	*	*	*	*	*	*	*	*	*	*	*	*	*	*	*	*	*	*	*	*	*	*	*	*	*	*	lcl|AF389451.1_prot_ABB92271.1_3	*	*	*	*	*	*	*	*	*	*	*	*
1	1	0	*	*	*	*	*	*	*	*	*	*	*	*	*	*	*	*	*	*	*	*	*	*	*	*	*	*	*	*	*	*	*	*	*	*	lcl|AF389451.1_prot_ABB92297.1_35	*	*	*	*	*	*	*	*	*	*	*	*
1	1	0	*	*	*	*	*	*	*	*	*	*	*	*	*	*	*	*	*	*	*	*	*	*	*	*	*	*	*	*	*	*	*	*	*	*	lcl|AF389451.1_prot_ABB92298.1_36	*	*	*	*	*	*	*	*	*	*	*	*
1	1	0	*	*	*	*	*	*	*	*	*	*	*	*	*	*	*	*	*	*	*	*	*	*	*	*	*	*	*	*	*	*	*	*	*	*	lcl|AF389451.1_prot_ABB92301.1_39	*	*	*	*	*	*	*	*	*	*	*	*
1	1	0	*	*	*	*	*	*	*	*	*	*	*	*	*	*	*	*	*	*	*	*	*	*	*	*	*	*	*	*	*	*	*	*	*	*	lcl|AF389451.1_prot_ABB92318.1_60	*	*	*	*	*	*	*	*	*	*	*	*
1	1	0	*	*	*	*	*	*	*	*	*	*	*	*	*	*	*	*	*	*	*	*	*	*	*	*	*	*	*	*	*	*	*	*	*	*	lcl|AF389451.1_prot_ABB92321.1_64	*	*	*	*	*	*	*	*	*	*	*	*
1	1	0	*	*	*	*	*	*	*	*	*	*	*	*	*	*	*	*	*	*	*	*	*	*	*	*	*	*	*	*	*	*	*	*	*	*	lcl|AF389451.1_prot_ABB92322.1_66	*	*	*	*	*	*	*	*	*	*	*	*
1	1	0	*	*	*	*	*	*	*	*	*	*	*	*	*	*	*	*	*	*	*	*	*	*	*	*	*	*	*	*	*	*	*	*	*	*	lcl|AF389451.1_prot_ABB92323.1_67	*	*	*	*	*	*	*	*	*	*	*	*
1	1	0	*	*	*	*	*	*	*	*	*	*	*	*	*	*	*	*	*	*	*	*	*	*	*	*	*	*	*	*	*	*	*	lcl|KP056312.1_prot_AIW68499.1_8	*	*	*	*	*	*	*	*	*	*	*	*	*	*	*
1	1	0	*	*	*	*	*	*	*	*	*	*	*	*	*	*	*	*	*	*	*	*	*	*	*	*	*	*	*	*	*	*	*	lcl|KP056312.1_prot_AIW68505.1_14	*	*	*	*	*	*	*	*	*	*	*	*	*	*	*
1	1	0	*	*	*	*	*	*	*	*	*	*	*	*	*	*	*	*	*	*	*	*	*	*	*	*	*	*	*	*	*	*	*	lcl|KP056312.1_prot_AIW68525.1_34	*	*	*	*	*	*	*	*	*	*	*	*	*	*	*
1	1	0	*	*	*	*	*	*	*	*	*	*	*	*	*	*	*	*	*	*	*	*	*	*	*	*	*	*	*	*	*	*	*	lcl|KP056312.1_prot_AIW68560.1_69	*	*	*	*	*	*	*	*	*	*	*	*	*	*	*
1	1	0	*	*	*	*	*	*	*	*	*	*	*	*	*	*	*	*	*	*	*	*	*	*	*	*	*	*	*	*	*	*	*	lcl|KP056312.1_prot_AIW68593.1_102	*	*	*	*	*	*	*	*	*	*	*	*	*	*	*
1	1	0	*	*	*	*	*	*	*	*	*	*	*	*	*	*	*	*	*	*	*	*	*	*	*	*	*	*	*	*	*	*	*	*	*	*	*	*	*	*	*	*	*	*	*	*	*	*	*
1	1	0	*	*	*	*	*	*	*	*	*	*	*	*	*	*	*	*	*	*	*	*	*	*	*	*	*	*	*	*	*	*	*	*	*	*	*	*	*	*	lcl|KC865735.1_prot_AGV20580.1_49	*	*	*	*	*	*	*	*
1	1	0	*	*	*	*	*	*	*	*	*	*	*	*	*	*	*	*	*	*	*	*	*	*	*	*	*	lcl|AY532606.1_prot_AAT71840.1_25	*	*	*	*	*	*	*	*	*	*	*	*	*	*	*	*	*	*	*	*	*
1	1	0	*	*	*	*	*	*	*	*	*	*	*	*	*	*	*	*	*	*	*	*	*	*	*	*	*	lcl|AY532606.1_prot_AAT71850.1_35	*	*	*	*	*	*	*	*	*	*	*	*	*	*	*	*	*	*	*	*	*
1	1	0	*	*	*	*	*	*	*	*	*	*	*	*	*	*	*	*	*	*	*	*	*	*	*	*	*	lcl|AY532606.1_prot_AAT71855.1_40	*	*	*	*	*	*	*	*	*	*	*	*	*	*	*	*	*	*	*	*	*
1	1	0	*	*	*	*	*	*	*	*	*	*	*	*	*	*	*	*	*	*	*	*	*	*	*	*	*	lcl|AY532606.1_prot_AAT71863.1_48	*	*	*	*	*	*	*	*	*	*	*	*	*	*	*	*	*	*	*	*	*
1	1	0	*	*	*	*	*	*	*	*	*	*	*	*	*	*	*	*	*	*	*	*	*	*	*	*	*	lcl|AY532606.1_prot_AAT71882.1_67	*	*	*	*	*	*	*	*	*	*	*	*	*	*	*	*	*	*	*	*	*
1	1	0	*	*	*	*	*	*	*	*	*	*	*	*	*	*	*	*	*	*	*	*	*	*	*	*	*	lcl|AY532606.1_prot_AAT71908.1_93	*	*	*	*	*	*	*	*	*	*	*	*	*	*	*	*	*	*	*	*	*
1	1	0	*	*	*	*	*	*	*	*	*	*	*	*	*	*	*	*	*	*	*	*	*	*	*	*	*	lcl|AY532606.1_prot_AAT71910.1_95	*	*	*	*	*	*	*	*	*	*	*	*	*	*	*	*	*	*	*	*	*
1	1	0	*	*	*	*	*	*	*	*	*	*	*	*	*	*	*	*	*	*	*	*	*	*	*	*	*	*	*	*	*	*	*	*	*	*	*	*	*	*	*	*	*	*	*	*	*	*	*
1	1	0	*	*	*	*	*	*	*	*	*	*	*	*	*	*	*	*	*	*	*	*	*	*	*	*	*	*	*	*	*	*	*	*	*	*	*	*	*	*	*	*	*	*	*	*	*	*	*
1	1	0	*	*	*	*	*	*	*	*	*	*	*	*	*	*	*	*	*	*	*	*	*	*	*	*	*	*	*	*	*	*	*	*	*	*	*	*	*	*	*	*	*	*	*	*	*	*	*
1	1	0	*	*	*	*	*	*	*	*	*	*	*	*	*	*	*	*	*	*	*	*	*	*	*	*	*	*	*	*	*	*	*	*	*	*	*	*	lcl|KC243313.1_prot_AGK44961.1_1	*	*	*	*	*	*	*	*	*	*
1	1	0	*	*	*	*	*	*	*	*	*	*	*	*	*	*	*	*	*	*	*	*	*	*	*	*	*	*	*	*	*	*	*	*	*	*	*	*	lcl|KC243313.1_prot_AGK44989.1_29	*	*	*	*	*	*	*	*	*	*
[truncated: 22 more columns]

## Sheet: coverage_30%_ID_30%_mincon_0.05
Supplemental Table S4. Clustering analyses based on reciprocal best hit strategy using different cutoff settings.
Cutoff settings: Clustering analysis 2 (coverage 30%, identity 30%, minimal connectivity 5%)
			invertebrate iridoviridae												vertebrate iridoviruses
															Lymphocystivirus				Megalocytivirus												Ranavirus
															Lymphocystis disease virus				Infectious spleen and kidney necrosis virus												Frog virus 3															European catfish virus			Epizootic haematopoietic necrosis virus
# Species	Genes	Alg.-Conn.	DIV1_ORFs	NC_003038	IIV6_rBRU	NC_024451	NC_015780	NC_023613	NC_023611	NC_021901	NC_023615	NC_023848	NC_008187	IIV-3_rBRU	NC_001824	LCDV-1_rBRU	NC_005902	LCDV-C_rBRU	NC_003494	ISKNV-Unk_rBRU	KC244182	AY779031	LYCIV-Unk	KT804738	KT781098	AY894343	OSGIV-Unk_rBRU	AY532606	RBIV-KOR-TY1_rBRU	NC_027778	NC_005946	FV3_rBRU	KJ538546	KP056312	JQ654586	KJ175144	AF389451	TFV-Unk_rBRU	KC243313	JQ231222	KC865735	KP266741	KP266743	EU627010	STV-Unk	NC_017940	KT989884	KT989885	NC_028461
			DIV-1	IIV-6		IIV-31	IIV-9	IIV-25	IIV-30	IIV-22	IIV-22A	AMIV	IIV-3		LCDV-1		LCDV-C		ISKNV			Large yellow croaker iridovirus		GSIV-K1	RSIV-Ku	OSGIV		RBIV-KOR-TY1		SDDV	Frog virus 3 (FV3)		FV3-RUK13	Common midwife toad ranavirus strain Pelophylax kl. esculentus/2013/NL	Rana grylio iridovirus	Frog virus 3 isolate SSME	TFV		Chinese giant salamander iridovirus	Common midwife toad ranavirus strain Mesotriton alpestris/2008/E	Andrias davidianus ranavirus	Testudo hermanni ranavirus	Tortoise ranavirus	Soft-shelled turtle iridovirus		European catfish virus strain Valdeolmos	European catfish virus stain Hun1	European catfish virus strain Hun2	EHNV
68	68	1	DIV1_197L_163714:165081	lcl|NC_003038.1_prot_NP_149737.1_275	IIV-6_rBRU-129	lcl|NC_024451.1_prot_YP_009046748.1_134	lcl|NC_015780.1_prot_YP_004732793.1_10	lcl|NC_023613.1_prot_YP_009010611.1_78	lcl|NC_023611.1_prot_YP_009010370.1_76	lcl|NC_021901.1_prot_YP_008357369.1_71	lcl|NC_023615.1_prot_YP_009010836.1_75	* (ORF:39854 to 41227)	lcl|NC_008187.1_prot_YP_654586.1_14	IIV-3-014	lcl|NC_001824.1_prot_NP_044812.1_80	LCDV-1_rBRU-028	lcl|NC_005902.1_prot_YP_025102.1_43	LCDV-China_rBRU-030	lcl|NC_003494.1_prot_NP_612228.1_6	ISKNV-Unk_rBRU-006	lcl|KC244182.1_prot_AGG37886.1_7	lcl|AY779031.1_prot_AAX93516.1_2	LYCIV-Unk-002	lcl|KT804738.1_prot_AMM72756.1_9	lcl|KT781098.1_prot_AMM04419.1_9	lcl|AY894343.1_prot_AAX82316.1_7	OSGIV-Unk_rBRU-007	lcl|AY532606.1_prot_AAT71822.1_7	RBIV-KOR_TY1_rBRU-007	lcl|NC_027778.1_prot_YP_009163821.1_60	lcl|NC_005946.1_prot_YP_031669.1_91	FV-3_rBRU-090	lcl|KJ538546.1_prot_AIX94642.1_70	lcl|KP056312.1_prot_AIW68507.1_16	lcl|JQ654586.1_prot_AFG73139.1_97	lcl|KJ175144.1_prot_SSMEgorf90R_87	lcl|AF389451.1_prot_AAL77814.1_96	TFV-Unk_rBRU-095	lcl|KC243313.1_prot_AGK44990.1_30	lcl|JQ231222.1_prot_AFA44920.1_16	lcl|KC865735.1_prot_AGV20548.1_17	lcl|KP266741.1_prot_CH8/96_ORF14L_14	lcl|KP266743.1_prot_ToRV1_ORF14L_14	lcl|EU627010.1_prot_ACF42314.1_96	STIV-Unk-096	lcl|NC_017940.1_prot_YP_006347613.1_22	lcl|KT989884.1_prot_AMZ04851.1_21	lcl|KT989885.1_prot_AMZ04987.1_22	lcl|NC_028461.1_prot_YP_009182013.1_14
68	68	0.971	DIV1_262R_214365:215117	lcl|NC_003038.1_prot_NP_149538.1_76	IIV-6_rBRU-027	lcl|NC_024451.1_prot_YP_009046714.1_100	lcl|NC_015780.1_prot_YP_004732863.1_80	lcl|NC_023613.1_prot_YP_009010673.1_140	lcl|NC_023611.1_prot_YP_009010430.1_136	lcl|NC_021901.1_prot_YP_008357429.1_131	lcl|NC_023615.1_prot_YP_009010896.1_135	lcl|NC_023848.1_prot_YP_009021144.1_56	lcl|NC_008187.1_prot_YP_654660.1_88	IIV-3-088	lcl|NC_001824.1_prot_NP_078656.1_30	LCDV-1_rBRU-078	lcl|NC_005902.1_prot_YP_073620.1_114	LCDV-China_rBRU-083	lcl|NC_003494.1_prot_NP_612345.1_123	ISKNV-Unk_rBRU-115	lcl|KC244182.1_prot_AGG37996.1_117	lcl|AY779031.1_prot_ABI32392.1_5	LYCIV-Unk-005	lcl|KT804738.1_prot_AMM72751.1_132	lcl|KT781098.1_prot_AMM04543.1_130	lcl|AY894343.1_prot_AAX82427.1_119	OSGIV-Unk_rBRU-114	* (ORF:110492 to 111133)	RBIV-KOR_TY1_rBRU-114	lcl|NC_027778.1_prot_YP_009163796.1_35	lcl|NC_005946.1_prot_YP_031593.1_15	FV-3_rBRU-016	lcl|KJ538546.1_prot_AIX94582.1_10	lcl|KP056312.1_prot_AIW68587.1_96	lcl|JQ654586.1_prot_AFG73058.1_16	lcl|KJ175144.1_prot_SSMEgorf15R_15	lcl|AF389451.1_prot_AAL77796.1_16	TFV-Unk_rBRU-017	lcl|KC243313.1_prot_AGK44999.1_39	lcl|JQ231222.1_prot_AFA45000.1_96	lcl|KC865735.1_prot_AGV20627.1_96	lcl|KP266741.1_prot_CH8/96_ORF71L_71	lcl|KP266743.1_prot_ToRV1_ORF72L_72	lcl|EU627010.1_prot_ACF42235.1_16	STIV-Unk-016	lcl|NC_017940.1_prot_YP_006347714.1_123	lcl|KT989884.1_prot_AMZ04952.1_122	lcl|KT989885.1_prot_AMZ05088.1_123	lcl|NC_028461.1_prot_YP_009182091.1_92
67	67	0.166	DIV1_134R_117567:118208	lcl|NC_003038.1_prot_NP_149818.1_356	IIV-6_rBRU-163	lcl|NC_024451.1_prot_YP_009046652.1_38	lcl|NC_015780.1_prot_YP_004732819.1_36	lcl|NC_023613.1_prot_YP_009010633.1_100	lcl|NC_023611.1_prot_YP_009010395.1_101	lcl|NC_021901.1_prot_YP_008357391.1_93	lcl|NC_023615.1_prot_YP_009010859.1_98	lcl|NC_023848.1_prot_YP_009021190.1_102	lcl|NC_008187.1_prot_YP_654676.1_104	IIV-3-104	lcl|NC_001824.1_prot_NP_078678.1_43	LCDV-1_rBRU-093	lcl|NC_005902.1_prot_YP_073653.1_147	LCDV-China_rBRU-098	lcl|NC_003494.1_prot_NP_612227.1_5	ISKNV-Unk_rBRU-005	lcl|KC244182.1_prot_AGG37885.1_6	* (ORF:2933 to 3448)	*	lcl|KT804738.1_prot_AMM72759.1_7	lcl|KT781098.1_prot_AMM04417.1_7	lcl|AY894343.1_prot_AAX82315.1_6	OSGIV-Unk_rBRU-006	lcl|AY532606.1_prot_AAT71821.1_6	RBIV-KOR_TY1_rBRU-006	lcl|NC_027778.1_prot_YP_009163860.1_99	lcl|NC_005946.1_prot_YP_031615.1_37	FV-3_rBRU-038	lcl|KJ538546.1_prot_AIX94600.1_28	lcl|KP056312.1_prot_AIW68563.1_72	lcl|JQ654586.1_prot_AFG73082.1_40	lcl|KJ175144.1_prot_SSMEgorf37R_37	lcl|AF389451.1_prot_ABB92302.1_40	TFV-Unk_rBRU-040	lcl|KC243313.1_prot_AGK44965.1_5	lcl|JQ231222.1_prot_AFA44976.1_72	lcl|KC865735.1_prot_AGV20603.1_72	lcl|KP266741.1_prot_CH8/96_ORF54L_54	lcl|KP266743.1_prot_ToRV1_ORF57L_57	lcl|EU627010.1_prot_ACF42259.1_41	STIV-Unk-041	lcl|NC_017940.1_prot_YP_006347689.1_98	lcl|KT989884.1_prot_AMZ04927.1_97	lcl|KT989885.1_prot_AMZ05063.1_98	lcl|NC_028461.1_prot_YP_009182071.1_72
66	66	0.409	DIV1_246R_194659:195027	lcl|NC_003038.1_prot_NP_149812.1_350	IIV-6_rBRU-160	lcl|NC_024451.1_prot_YP_009046642.1_28	lcl|NC_015780.1_prot_YP_004732800.1_17	lcl|NC_023613.1_prot_YP_009010616.1_83	lcl|NC_023611.1_prot_YP_009010377.1_83	lcl|NC_021901.1_prot_YP_008357375.1_77	lcl|NC_023615.1_prot_YP_009010842.1_81	lcl|NC_023848.1_prot_YP_009021122.1_34	lcl|NC_008187.1_prot_YP_654627.1_55	IIV-3-055	lcl|NC_001824.1_prot_NP_078754.1_97	LCDV-1_rBRU-044	lcl|NC_005902.1_prot_YP_073621.1_115	LCDV-China_rBRU-048	lcl|NC_003494.1_prot_NP_612251.1_29	ISKNV-Unk_rBRU-030	lcl|KC244182.1_prot_AGG37910.1_31	* (ORF:29287 to 29505)	*	lcl|KT804738.1_prot_AMM72768.1_34	lcl|KT781098.1_prot_AMM04444.1_36	lcl|AY894343.1_prot_AAX82341.1_32	OSGIV-Unk_rBRU-031	* (ORF:29165 to 29362)	RBIV-KOR_TY1_rBRU-031	lcl|NC_027778.1_prot_YP_009163887.1_126	lcl|NC_005946.1_prot_YP_031660.1_82	FV-3_rBRU-081	lcl|KJ538546.1_prot_AIX94634.1_62	lcl|KP056312.1_prot_AIW68517.1_26	lcl|JQ654586.1_prot_AFG73130.1_88	lcl|KJ175144.1_prot_SSMEgorf81R_78	lcl|AF389451.1_prot_AAL77810.1_86	TFV-Unk_rBRU-085	lcl|KC243313.1_prot_AGK44984.1_24	lcl|JQ231222.1_prot_AFA44930.1_26	lcl|KC865735.1_prot_AGV20558.1_27	lcl|KP266741.1_prot_CH8/96_ORF23L_23	lcl|KP266743.1_prot_ToRV1_ORF23L_23	lcl|EU627010.1_prot_ACF42306.1_88	STIV-Unk-088	lcl|NC_017940.1_prot_YP_006347624.1_33	lcl|KT989884.1_prot_AMZ04862.1_32	lcl|KT989885.1_prot_AMZ04998.1_33	lcl|NC_028461.1_prot_YP_009182022.1_23
66	66	0.155	DIV1_254R_198002:201274	lcl|NC_003038.1_prot_NP_149891.1_429	IIV-6_rBRU-195	lcl|NC_024451.1_prot_YP_009046809.1_195	lcl|NC_015780.1_prot_YP_004732897.1_114	lcl|NC_023613.1_prot_YP_009010708.1_175	lcl|NC_023611.1_prot_YP_009010467.1_173	lcl|NC_021901.1_prot_YP_008357462.1_164	lcl|NC_023615.1_prot_YP_009010932.1_171	lcl|NC_023848.1_prot_YP_009021104.1_16	lcl|NC_008187.1_prot_YP_654581.1_9	IIV-3-009	lcl|NC_001824.1_prot_NP_078633.1_13	LCDV-1_rBRU-063	lcl|NC_005902.1_prot_YP_073534.1_25	LCDV-China_rBRU-068	lcl|NC_003494.1_prot_NP_612256.1_34	ISKNV-Unk_rBRU-034	lcl|KC244182.1_prot_AGG37914.1_35	* (ORF:31829 to 34966)	*	lcl|KT804738.1_prot_AMM72772.1_38	lcl|KT781098.1_prot_AMM04448.1_41	lcl|AY894343.1_prot_AAX82345.1_36	OSGIV-Unk_rBRU-035	lcl|AY532606.1_prot_AAT71848.1_33	RBIV-KOR_TY1_rBRU-035	lcl|NC_027778.1_prot_YP_009163883.1_122	lcl|NC_005946.1_prot_YP_031641.1_63	FV-3_rBRU-061	lcl|KJ538546.1_prot_AIX94618.1_46	lcl|KP056312.1_prot_AIW68538.1_47	lcl|JQ654586.1_prot_AFG73107.1_65	lcl|KJ175144.1_prot_SSMEgorf62L_61	lcl|AF389451.1_prot_AAL77805.1_65	TFV-Unk_rBRU-065	*	lcl|JQ231222.1_prot_AFA44951.1_47	lcl|KC865735.1_prot_AGV20577.1_46	lcl|KP266741.1_prot_CH8/96_ORF34R_34	lcl|KP266743.1_prot_ToRV1_ORF37R_37	lcl|EU627010.1_prot_ACF42282.1_64	STIV-Unk-065	lcl|NC_017940.1_prot_YP_006347650.1_59	lcl|KT989884.1_prot_AMZ04888.1_58	lcl|KT989885.1_prot_AMZ05024.1_59	lcl|NC_028461.1_prot_YP_009182042.1_43
65	65	0.193	*	lcl|NC_003038.1_prot_NP_149605.1_143	IIV-6_rBRU-063	lcl|NC_024451.1_prot_YP_009046687.1_73	lcl|NC_015780.1_prot_YP_004732817.1_34	lcl|NC_023613.1_prot_YP_009010632.1_99	lcl|NC_023611.1_prot_YP_009010392.1_98	lcl|NC_021901.1_prot_YP_008357388.1_90	lcl|NC_023615.1_prot_YP_009010856.1_95	lcl|NC_023848.1_prot_YP_009021121.1_33	lcl|NC_008187.1_prot_YP_654673.1_101	IIV-3-101	lcl|NC_001824.1_prot_NP_078726.1_74	LCDV-1_rBRU-022	lcl|NC_005902.1_prot_YP_073691.1_186	LCDV-China_rBRU-023	lcl|NC_003494.1_prot_NP_612309.1_87	ISKNV-Unk_rBRU-085	lcl|KC244182.1_prot_AGG37963.1_84	* (ORF:80623 to 81417)	*	lcl|KT804738.1_prot_AMM72783.1_94	lcl|KT781098.1_prot_AMM04493.1_93	lcl|AY894343.1_prot_AAX82394.1_85	OSGIV-Unk_rBRU-083	lcl|AY532606.1_prot_AAT71898.1_83	RBIV-KOR_TY1_rBRU-083	lcl|NC_027778.1_prot_YP_009163786.1_25	lcl|NC_005946.1_prot_YP_031659.1_81	FV-3_rBRU-080	lcl|KJ538546.1_prot_AIX94633.1_61	lcl|KP056312.1_prot_AIW68518.1_27	lcl|JQ654586.1_prot_AFG73129.1_87	lcl|KJ175144.1_prot_SSMEgorf80L_77	lcl|AF389451.1_prot_AAL77809.1_85	TFV-Unk_rBRU-084	*	lcl|JQ231222.1_prot_AFA44931.1_27	lcl|KC865735.1_prot_AGV20559.1_28	lcl|KP266741.1_prot_CH8/96_ORF24R_24	lcl|KP266743.1_prot_ToRV1_ORF24R_24	lcl|EU627010.1_prot_ACF42305.1_87	STIV-Unk-087	lcl|NC_017940.1_prot_YP_006347625.1_34	lcl|KT989884.1_prot_AMZ04863.1_33	lcl|KT989885.1_prot_AMZ04999.1_34	lcl|NC_028461.1_prot_YP_009182023.1_24
65	65	0.0767	*	lcl|NC_003038.1_prot_NP_149500.1_38	IIV-6_rBRU-011	lcl|NC_024451.1_prot_YP_009046615.1_1	lcl|NC_015780.1_prot_YP_004732900.1_117	lcl|NC_023613.1_prot_YP_009010534.1_1	lcl|NC_023611.1_prot_YP_009010295.1_1	lcl|NC_021901.1_prot_YP_008357299.1_1	lcl|NC_023615.1_prot_YP_009010762.1_1	lcl|NC_023848.1_prot_YP_009021128.1_40	lcl|NC_008187.1_prot_YP_654692.1_120	IIV-3-120	lcl|NC_001824.1_prot_NP_078724.1_72	LCDV-1_rBRU-020	lcl|NC_005902.1_prot_YP_073706.1_202	LCDV-China_rBRU-021	lcl|NC_003494.1_prot_NP_612241.1_19	ISKNV-Unk_rBRU-020	lcl|KC244182.1_prot_AGG37900.1_21	* (ORF:14616 to 17456)	*	lcl|KT804738.1_prot_AMM72761.1_22	lcl|KT781098.1_prot_AMM04430.1_23	lcl|AY894343.1_prot_AAX82331.1_22	OSGIV-Unk_rBRU-021	lcl|AY532606.1_prot_AAT71835.1_20	RBIV-KOR_TY1_rBRU-021	lcl|NC_027778.1_prot_YP_009163831.1_70	lcl|NC_005946.1_prot_YP_031639.1_61	FV-3_rBRU-059	*	lcl|KP056312.1_prot_AIW68539.1_48	lcl|JQ654586.1_prot_AFG73105.1_63	lcl|KJ175144.1_prot_SSMEgorf60R_59	lcl|AF389451.1_prot_AAL77804.1_63	TFV-Unk_rBRU-063	lcl|KC243313.1_prot_AGK44974.1_14	lcl|JQ231222.1_prot_AFA44952.1_48	lcl|KC865735.1_prot_AGV20578.1_47	lcl|KP266741.1_prot_CH8/96_ORF35L_35	lcl|KP266743.1_prot_ToRV1_ORF38L_38	lcl|EU627010.1_prot_ACF42281.1_63	STIV-Unk-063	lcl|NC_017940.1_prot_YP_006347653.1_62	lcl|KT989884.1_prot_AMZ04891.1_61	lcl|KT989885.1_prot_AMZ05027.1_62	lcl|NC_028461.1_prot_YP_009182043.1_44
65	65	0.154	*	lcl|NC_003038.1_prot_NP_149485.1_23	IIV-6_rBRU-006	lcl|NC_024451.1_prot_YP_009046813.1_199	lcl|NC_015780.1_prot_YP_004732838.1_55	lcl|NC_023613.1_prot_YP_009010655.1_122	lcl|NC_023611.1_prot_YP_009010413.1_119	lcl|NC_021901.1_prot_YP_008357410.1_112	lcl|NC_023615.1_prot_YP_009010879.1_118	lcl|NC_023848.1_prot_YP_009021162.1_74	lcl|NC_008187.1_prot_YP_654659.1_87	IIV-3-087	lcl|NC_001824.1_prot_NP_078720.1_70	LCDV-1_rBRU-018	lcl|NC_005902.1_prot_YP_073582.1_75	LCDV-China_rBRU-019	lcl|NC_003494.1_prot_NP_612285.1_63	ISKNV-Unk_rBRU-061	lcl|KC244182.1_prot_AGG37940.1_61	* (ORF:57900 to 60545)	*	lcl|KT804738.1_prot_AMM72777.1_66	lcl|KT781098.1_prot_AMM04474.1_69	lcl|AY894343.1_prot_AAX82372.1_63	OSGIV-Unk_rBRU-061	lcl|AY532606.1_prot_AAT71874.1_59	RBIV-KOR_TY1_rBRU-061	lcl|NC_027778.1_prot_YP_009163865.1_104	lcl|NC_005946.1_prot_YP_031587.1_9	FV-3_rBRU-010	*	lcl|KP056312.1_prot_AIW68500.1_9	lcl|JQ654586.1_prot_AFG73052.1_10	lcl|KJ175144.1_prot_SSMEgorf9L_9	lcl|AF389451.1_prot_AAL77795.1_9	TFV-Unk_rBRU-010	lcl|KC243313.1_prot_AGK44993.1_33	lcl|JQ231222.1_prot_AFA44913.1_9	lcl|KC865735.1_prot_AGV20541.1_10	lcl|KP266741.1_prot_CH8/96_ORF8L_8	lcl|KP266743.1_prot_ToRV1_ORF8L_8	lcl|EU627010.1_prot_ACF42230.1_11	STIV-Unk-011	lcl|NC_017940.1_prot_YP_006347603.1_12	lcl|KT989884.1_prot_AMZ04842.1_12	lcl|KT989885.1_prot_AMZ04977.1_12	lcl|NC_028461.1_prot_YP_009182007.1_8
64	65	0.0922	DIV1_074R_63416:64303,DIV1_302R_241002:242144	lcl|NC_003038.1_prot_NP_149800.1_338	IIV-6_rBRU-153	lcl|NC_024451.1_prot_YP_009046772.1_158	lcl|NC_015780.1_prot_YP_004732814.1_31	lcl|NC_023613.1_prot_YP_009010628.1_95	lcl|NC_023611.1_prot_YP_009010389.1_95	lcl|NC_021901.1_prot_YP_008357386.1_88	lcl|NC_023615.1_prot_YP_009010853.1_92	lcl|NC_023848.1_prot_YP_009021127.1_39	lcl|NC_008187.1_prot_YP_654619.1_47	IIV-3-047	lcl|NC_001824.1_prot_NP_078745.1_89	LCDV-1_rBRU-035	lcl|NC_005902.1_prot_YP_073546.1_38	LCDV-China_rBRU-038	* (ORF:83611 to 84462)	ISKNV-Unk_rBRU-087	* (ORF:83611 to 84462)	* (ORF:83611 to 84462)	*	lcl|KT804738.1_prot_AMM72793.1_99	lcl|KT781098.1_prot_AMM04534.1_96	* (ORF:83837 to 84871)	OSGIV-Unk_rBRU-085	lcl|AY532606.1_prot_AAT71900.1_85	RBIV-KOR_TY1_rBRU-085	lcl|NC_027778.1_prot_YP_009163791.1_30	lcl|NC_005946.1_prot_YP_031580.1_2	FV-3_rBRU-002	lcl|KJ538546.1_prot_AIX94574.1_2	lcl|KP056312.1_prot_AIW68493.1_2	lcl|JQ654586.1_prot_AFG73044.1_2	lcl|KJ175144.1_prot_SSMEgorf2L_2	lcl|AF389451.1_prot_ABB92270.1_2	TFV-Unk_rBRU-002	lcl|KC243313.1_prot_AGK44996.1_36	lcl|JQ231222.1_prot_AFA44906.1_2	lcl|KC865735.1_prot_AGV20533.1_2	lcl|KP266741.1_prot_CH8/96_ORF2L_2	lcl|KP266743.1_prot_ToRV1_ORF2L_2	lcl|EU627010.1_prot_ACF42221.1_2	STIV-Unk-002	lcl|NC_017940.1_prot_YP_006347592.1_1	lcl|KT989884.1_prot_AMZ04831.1_1	lcl|KT989885.1_prot_AMZ04966.1_1	lcl|NC_028461.1_prot_YP_009182000.1_1
64	64	0.0643	DIV1_159R_136029:139712	lcl|NC_003038.1_prot_NP_149639.1_177	IIV-6_rBRU-081	lcl|NC_024451.1_prot_YP_009046734.1_120	lcl|NC_015780.1_prot_YP_004732950.1_167	lcl|NC_023613.1_prot_YP_009010577.1_44	lcl|NC_023611.1_prot_YP_009010335.1_41	lcl|NC_021901.1_prot_YP_008357340.1_42	lcl|NC_023615.1_prot_YP_009010804.1_43	lcl|NC_023848.1_prot_YP_009021192.1_104	lcl|NC_008187.1_prot_YP_654662.1_90	IIV-3-090	lcl|NC_001824.1_prot_NP_078624.1_7	LCDV-1_rBRU-042	lcl|NC_005902.1_prot_YP_025105.1_190	LCDV-China_rBRU-046	lcl|NC_003494.1_prot_NP_612250.1_28	ISKNV-Unk_rBRU-029	lcl|KC244182.1_prot_AGG37909.1_30	* (ORF:25774 to 29277)	*	lcl|KT804738.1_prot_AMM72769.1_32	lcl|KT781098.1_prot_AMM04441.1_34	lcl|AY894343.1_prot_AAX82340.1_31	OSGIV-Unk_rBRU-030	lcl|AY532606.1_prot_AAT71844.1_29	RBIV-KOR_TY1_rBRU-030	lcl|NC_027778.1_prot_YP_009163837.1_76	lcl|NC_005946.1_prot_YP_031586.1_8	FV-3_rBRU-009	*	* (ORF:7622 to 11500)	lcl|JQ654586.1_prot_AFG73051.1_9	lcl|KJ175144.1_prot_SSMEgorf8R_8	lcl|AF389451.1_prot_AAL77794.1_8	TFV-Unk_rBRU-009	*	lcl|JQ231222.1_prot_AFA44912.1_8	lcl|KC865735.1_prot_AGV20540.1_9	lcl|KP266741.1_prot_CH8/96_ORF7R_7	lcl|KP266743.1_prot_ToRV1_ORF7R_7	lcl|EU627010.1_prot_ACF42229.1_10	STIV-Unk-010	lcl|NC_017940.1_prot_YP_006347602.1_11	lcl|KT989884.1_prot_AMZ04841.1_11	lcl|KT989885.1_prot_AMZ04976.1_11	lcl|NC_028461.1_prot_YP_009182006.1_7
64	64	0.0551	DIV1_163L_140682:141395	lcl|NC_003038.1_prot_NP_149810.1_348	IIV-6_rBRU-158	*	lcl|NC_015780.1_prot_YP_004732918.1_135	lcl|NC_023613.1_prot_YP_009010549.1_16	lcl|NC_023611.1_prot_YP_009010309.1_15	lcl|NC_021901.1_prot_YP_008357314.1_16	lcl|NC_023615.1_prot_YP_009010778.1_17	lcl|NC_023848.1_prot_YP_009021110.1_22	lcl|NC_008187.1_prot_YP_654668.1_96	IIV-3-096	lcl|NC_001824.1_prot_NP_078699.1_55	LCDV-1_rBRU-003	lcl|NC_005902.1_prot_YP_073647.1_141	LCDV-China_rBRU-003	lcl|NC_003494.1_prot_NP_612265.1_43	ISKNV-Unk_rBRU-043	lcl|KC244182.1_prot_AGG37923.1_44	* (ORF:44148 to 44507)	*	lcl|KT804738.1_prot_AMM72686.1_51	lcl|KT781098.1_prot_AMM04456.1_51	lcl|AY894343.1_prot_AAX82354.1_45	OSGIV-Unk_rBRU-044	* (ORF:44046 to 44405)	RBIV-KOR_TY1_rBRU-044	lcl|NC_027778.1_prot_YP_009163764.1_3	lcl|NC_005946.1_prot_YP_031667.1_89	FV-3_rBRU-088	lcl|KJ538546.1_prot_AIX94640.1_68	lcl|KP056312.1_prot_AIW68509.1_18	lcl|JQ654586.1_prot_AFG73137.1_95	lcl|KJ175144.1_prot_SSMEgorf88R_85	lcl|AF389451.1_prot_ABB92342.1_94	TFV-Unk_rBRU-093	*	lcl|JQ231222.1_prot_AFA44922.1_18	lcl|KC865735.1_prot_AGV20550.1_19	lcl|KP266741.1_prot_CH8/96_ORF16L_16	lcl|KP266743.1_prot_ToRV1_ORF16L_16	lcl|EU627010.1_prot_ACF42312.1_94	STIV-Unk-094	lcl|NC_017940.1_prot_YP_006347615.1_24	lcl|KT989884.1_prot_AMZ04853.1_23	lcl|KT989885.1_prot_AMZ04989.1_24	lcl|NC_028461.1_prot_YP_009182015.1_16
64	64	0.0609	*	lcl|NC_003038.1_prot_NP_149647.1_185	IIV-6_rBRU-083	lcl|NC_024451.1_prot_YP_009046717.1_103	lcl|NC_015780.1_prot_YP_004732904.1_121	lcl|NC_023613.1_prot_YP_009010536.1_3	lcl|NC_023611.1_prot_YP_009010298.1_4	lcl|NC_021901.1_prot_YP_008357301.1_3	lcl|NC_023615.1_prot_YP_009010764.1_3	lcl|NC_023848.1_prot_YP_009021106.1_18	lcl|NC_008187.1_prot_YP_654693.1_121	IIV-3-121	lcl|NC_001824.1_prot_NP_078717.1_69	LCDV-1_rBRU-017	lcl|NC_005902.1_prot_YP_073585.1_78	LCDV-China_rBRU-018	lcl|NC_003494.1_prot_NP_612331.1_109	ISKNV-Unk_rBRU-102	lcl|KC244182.1_prot_AGG37984.1_105	* (ORF:95710 to 98472)	*	* (ORF:96234 to 98993)	lcl|KT781098.1_prot_AMM04539.1_116	lcl|AY894343.1_prot_AAX82415.1_106	OSGIV-Unk_rBRU-101	* (ORF:95795 to 98557)	RBIV-KOR_TY1_rBRU-101	lcl|NC_027778.1_prot_YP_009163801.1_40	lcl|NC_005946.1_prot_YP_031600.1_22	FV-3_rBRU-023	lcl|KJ538546.1_prot_AIX94587.1_15	lcl|KP056312.1_prot_AIW68578.1_87	lcl|JQ654586.1_prot_AFG73066.1_24	lcl|KJ175144.1_prot_SSMEgorf22R_22	lcl|AF389451.1_prot_ABB92287.1_22	TFV-Unk_rBRU-024	lcl|KC243313.1_prot_AGK45001.1_41	lcl|JQ231222.1_prot_AFA44991.1_87	lcl|KC865735.1_prot_AGV20619.1_88	lcl|KP266741.1_prot_CH8/96_ORF65L_65	lcl|KP266743.1_prot_ToRV1_ORF66L_66	lcl|EU627010.1_prot_ACF42244.1_25	STIV-Unk-025	lcl|NC_017940.1_prot_YP_006347705.1_114	lcl|KT989884.1_prot_AMZ04943.1_113	lcl|KT989885.1_prot_AMZ05079.1_114	lcl|NC_028461.1_prot_YP_009182084.1_85
62	62	0.952	DIV1_252L_196824:197309	lcl|NC_003038.1_prot_NP_149770.1_308	IIV-6_rBRU-141	lcl|NC_024451.1_prot_YP_009046796.1_182	lcl|NC_015780.1_prot_YP_004732888.1_105	lcl|NC_023613.1_prot_YP_009010698.1_165	lcl|NC_023611.1_prot_YP_009010457.1_163	lcl|NC_021901.1_prot_YP_008357452.1_154	lcl|NC_023615.1_prot_YP_009010921.1_160	lcl|NC_023848.1_prot_YP_009021097.1_9	lcl|NC_008187.1_prot_YP_654605.1_33	IIV-3-033	lcl|NC_001824.1_prot_NP_078627.1_9	LCDV-1_rBRU-059	lcl|NC_005902.1_prot_YP_073658.1_152	LCDV-China_rBRU-064	lcl|NC_003494.1_prot_NP_612308.1_86	ISKNV-Unk_rBRU-084	* (ORF:80272 to 80736)	* (ORF:80545 to 81009)	*	lcl|KT804738.1_prot_AMM72782.1_93	lcl|KT781098.1_prot_AMM04492.1_92	* (ORF:80545 to 81009)	OSGIV-Unk_rBRU-082	* (ORF:80170 to 80634)	RBIV-KOR_TY1_rBRU-082	lcl|NC_027778.1_prot_YP_009163785.1_24	lcl|NC_005946.1_prot_YP_031673.1_95	FV-3_rBRU-094	*	lcl|KP056312.1_prot_AIW68504.1_13	lcl|JQ654586.1_prot_AFG73143.1_101	lcl|KJ175144.1_prot_SSMEgorf94L_91	lcl|AF389451.1_prot_ABB92346.1_100	TFV-Unk_rBRU-099	*	lcl|JQ231222.1_prot_AFA44917.1_13	lcl|KC865735.1_prot_AGV20544.1_13	lcl|KP266741.1_prot_CH8/96_ORF11R_11	lcl|KP266743.1_prot_ToRV1_ORF11R_11	lcl|EU627010.1_prot_ACF42317.1_99	STIV-Unk-099	lcl|NC_017940.1_prot_YP_006347609.1_18	lcl|KT989884.1_prot_AMZ04847.1_17	lcl|KT989885.1_prot_AMZ04983.1_18	lcl|NC_028461.1_prot_YP_009182010.1_11
61	61	0.0658	*	lcl|NC_003038.1_prot_NP_149530.1_68	IIV-6_rBRU-024	lcl|NC_024451.1_prot_YP_009046630.1_16	lcl|NC_015780.1_prot_YP_004732784.1_1	lcl|NC_023613.1_prot_YP_009010603.1_70	lcl|NC_023611.1_prot_YP_009010364.1_70	lcl|NC_021901.1_prot_YP_008357363.1_65	lcl|NC_023615.1_prot_YP_009010830.1_69	* (ORF:56981 to 58129)	*	*	lcl|NC_001824.1_prot_NP_078618.1_4	LCDV-1_rBRU-086	lcl|NC_005902.1_prot_YP_073516.1_7	LCDV-China_rBRU-091	lcl|NC_003494.1_prot_NP_612278.1_56	ISKNV-Unk_rBRU-056	lcl|KC244182.1_prot_AGG37935.1_56	* (ORF:51244 to 51888)	*	lcl|KT804738.1_prot_AMM72695.1_62	lcl|KT781098.1_prot_AMM04468.1_63	lcl|AY894343.1_prot_AAX82366.1_57	OSGIV-Unk_rBRU-056	lcl|AY532606.1_prot_AAT71869.1_54	RBIV-KOR_TY1_rBRU-056	lcl|NC_027778.1_prot_YP_009163777.1_16	lcl|NC_005946.1_prot_YP_031599.1_21	FV-3_rBRU-022	*	lcl|KP056312.1_prot_AIW68579.1_88	lcl|JQ654586.1_prot_AFG73065.1_23	lcl|KJ175144.1_prot_SSMEgorf21L_21	lcl|AF389451.1_prot_ABB92286.1_21	TFV-Unk_rBRU-023	*	lcl|JQ231222.1_prot_AFA44992.1_88	lcl|KC865735.1_prot_AGV20620.1_89	lcl|KP266741.1_prot_CH8/96_ORF66R_66	lcl|KP266743.1_prot_ToRV1_ORF67R_67	lcl|EU627010.1_prot_ACF42243.1_24	STIV-Unk-024	lcl|NC_017940.1_prot_YP_006347706.1_115	lcl|KT989884.1_prot_AMZ04944.1_114	lcl|KT989885.1_prot_AMZ05080.1_115	lcl|NC_028461.1_prot_YP_009182085.1_86
56	56	1	DIV1_205L_173939:175057	lcl|NC_003038.1_prot_NP_149839.1_377	IIV-6_rBRU-173	lcl|NC_024451.1_prot_YP_009046670.1_56	lcl|NC_015780.1_prot_YP_004732972.1_189	lcl|NC_023613.1_prot_YP_009010598.1_65	lcl|NC_023611.1_prot_YP_009010358.1_64	lcl|NC_021901.1_prot_YP_008357358.1_60	lcl|NC_023615.1_prot_YP_009010824.1_63	lcl|NC_023848.1_prot_YP_009021164.1_76	lcl|NC_008187.1_prot_YP_654620.1_48	IIV-3-048	lcl|NC_001824.1_prot_NP_078636.1_15	LCDV-1_rBRU-064	lcl|NC_005902.1_prot_YP_073549.1_41	LCDV-China_rBRU-069	*	*	*	*	*	*	*	*	*	*	*	*	lcl|NC_005946.1_prot_YP_031646.1_68	FV-3_rBRU-067	lcl|KJ538546.1_prot_AIX94623.1_51	lcl|KP056312.1_prot_AIW68532.1_41	lcl|JQ654586.1_prot_AFG73115.1_73	lcl|KJ175144.1_prot_SSMEgorf67L_64	lcl|AF389451.1_prot_AAL77807.1_71	TFV-Unk_rBRU-070	*	lcl|JQ231222.1_prot_AFA44945.1_41	lcl|KC865735.1_prot_AGV20573.1_42	lcl|KP266741.1_prot_CH8/96_ORF31R_31	lcl|KP266743.1_prot_ToRV1_ORF34L_34	lcl|EU627010.1_prot_ACF42289.1_71	STIV-Unk-071	lcl|NC_017940.1_prot_YP_006347645.1_54	lcl|KT989884.1_prot_AMZ04883.1_53	lcl|KT989885.1_prot_AMZ05019.1_54	lcl|NC_028461.1_prot_YP_009182037.1_38
56	56	0.0892	DIV1_083L_80370:81404	lcl|NC_003038.1_prot_NP_149745.1_283	IIV-6_rBRU-130	lcl|NC_024451.1_prot_YP_009046815.1_201	lcl|NC_015780.1_prot_YP_004732858.1_75	lcl|NC_023613.1_prot_YP_009010670.1_137	lcl|NC_023611.1_prot_YP_009010433.1_139	lcl|NC_021901.1_prot_YP_008357426.1_128	lcl|NC_023615.1_prot_YP_009010899.1_138	lcl|NC_023848.1_prot_YP_009021156.1_68	lcl|NC_008187.1_prot_YP_654651.1_79	IIV-3-079	lcl|NC_001824.1_prot_NP_078747.1_91	LCDV-1_rBRU-037	lcl|NC_005902.1_prot_YP_073685.1_180	LCDV-China_rBRU-040	*	*	*	*	*	*	*	*	*	*	*	*	lcl|NC_005946.1_prot_YP_031579.1_1	FV-3_rBRU-001	lcl|KJ538546.1_prot_AIX94573.1_1	lcl|KP056312.1_prot_AIW68492.1_1	lcl|JQ654586.1_prot_AFG73043.1_1	lcl|KJ175144.1_prot_SSMEgorf1R_1	lcl|AF389451.1_prot_ABB92350.1_105	TFV-Unk_rBRU-001	*	lcl|JQ231222.1_prot_AFA44905.1_1	lcl|KC865735.1_prot_AGV20532.1_1	lcl|KP266741.1_prot_CH8/96_ORF1R_1	lcl|KP266743.1_prot_ToRV1_ORF1R_1	lcl|EU627010.1_prot_ACF42220.1_1	STIV-Unk-001	lcl|NC_017940.1_prot_YP_006347726.1_135	lcl|KT989884.1_prot_AMZ04964.1_134	lcl|KT989885.1_prot_AMZ05100.1_135	lcl|NC_028461.1_prot_YP_009182099.1_100
55	55	0.0725	DIV1_188R_156468:157286	lcl|NC_003038.1_prot_NP_149580.1_118	IIV-6_rBRU-047	lcl|NC_024451.1_prot_YP_009046756.1_142	lcl|NC_015780.1_prot_YP_004732968.1_185	lcl|NC_023613.1_prot_YP_009010594.1_61	lcl|NC_023611.1_prot_YP_009010352.1_58	lcl|NC_021901.1_prot_YP_008357354.1_56	lcl|NC_023615.1_prot_YP_009010818.1_57	lcl|NC_023848.1_prot_YP_009021165.1_77	lcl|NC_008187.1_prot_YP_654679.1_107	IIV-3-107	lcl|NC_001824.1_prot_NP_078769.1_109	LCDV-1_rBRU-057	lcl|NC_005902.1_prot_YP_073580.1_73	LCDV-China_rBRU-062	*	*	*	*	*	*	*	*	*	*	*	*	lcl|NC_005946.1_prot_YP_031598.1_20	FV-3_rBRU-021	*	lcl|KP056312.1_prot_AIW68580.1_89	lcl|JQ654586.1_prot_AFG73064.1_22	lcl|KJ175144.1_prot_SSMEgorf20R_20	lcl|AF389451.1_prot_ABB92285.1_20	TFV-Unk_rBRU-022	*	lcl|JQ231222.1_prot_AFA44993.1_89	lcl|KC865735.1_prot_AGV20621.1_90	lcl|KP266741.1_prot_CH8/96_ORF67L_67	lcl|KP266743.1_prot_ToRV1_ORF68L_68	lcl|EU627010.1_prot_ACF42242.1_23	STIV-Unk-023	lcl|NC_017940.1_prot_YP_006347709.1_118	lcl|KT989884.1_prot_AMZ04947.1_117	lcl|KT989885.1_prot_AMZ05083.1_118	lcl|NC_028461.1_prot_YP_009182087.1_88
55	55	0.327	DIV1_321R_254735:256462	lcl|NC_003038.1_prot_NP_149548.1_86	IIV-6_rBRU-032	lcl|NC_024451.1_prot_YP_009046711.1_97	lcl|NC_015780.1_prot_YP_004732854.1_71	lcl|NC_023613.1_prot_YP_009010666.1_133	lcl|NC_023611.1_prot_YP_009010437.1_143	lcl|NC_021901.1_prot_YP_008357423.1_125	lcl|NC_023615.1_prot_YP_009010902.1_141	lcl|NC_023848.1_prot_YP_009021123.1_35	lcl|NC_008187.1_prot_YP_654637.1_65	IIV-3-065	lcl|NC_001824.1_prot_NP_078756.1_99	LCDV-1_rBRU-046	lcl|NC_005902.1_prot_YP_025104.1_171	LCDV-China_rBRU-050	*	*	*	*	*	*	*	*	*	*	*	*	lcl|NC_005946.1_prot_YP_031616.1_38	FV-3_rBRU-039	*	lcl|KP056312.1_prot_AIW68562.1_71	lcl|JQ654586.1_prot_AFG73083.1_41	lcl|KJ175144.1_prot_SSMEgorf38R_38	lcl|AF389451.1_prot_AAL77800.1_41	TFV-Unk_rBRU-041	*	lcl|JQ231222.1_prot_AFA44975.1_71	lcl|KC865735.1_prot_AGV20602.1_71	lcl|KP266741.1_prot_CH8/96_ORF53L_53	lcl|KP266743.1_prot_ToRV1_ORF56L_56	lcl|EU627010.1_prot_ACF42260.1_42	STIV-Unk-042	lcl|NC_017940.1_prot_YP_006347690.1_99	lcl|KT989884.1_prot_AMZ04928.1_98	lcl|KT989885.1_prot_AMZ05064.1_99	lcl|NC_028461.1_prot_YP_009182072.1_73
55	55	0.745	*	*	*	lcl|NC_024451.1_prot_YP_009046777.1_163	*	*	*	*	*	*	*	*	lcl|NC_001824.1_prot_NP_078767.1_107	LCDV-1_rBRU-055	lcl|NC_005902.1_prot_YP_073674.1_168	LCDV-China_rBRU-060	lcl|NC_003494.1_prot_NP_612249.1_27	ISKNV-Unk_rBRU-028	lcl|KC244182.1_prot_AGG37908.1_29	* (ORF:24861 to 25754)	*	lcl|KT804738.1_prot_AMM72767.1_31	lcl|KT781098.1_prot_AMM04440.1_33	lcl|AY894343.1_prot_AAX82339.1_30	OSGIV-Unk_rBRU-029	lcl|AY532606.1_prot_AAT71843.1_28	RBIV-KOR_TY1_rBRU-029	lcl|NC_027778.1_prot_YP_009163834.1_73	lcl|NC_005946.1_prot_YP_031674.1_96	FV-3_rBRU-095	*	lcl|KP056312.1_prot_AIW68503.1_12	lcl|JQ654586.1_prot_AFG73144.1_102	lcl|KJ175144.1_prot_SSMEgorf95R_92	lcl|AF389451.1_prot_AAL77816.1_101	TFV-Unk_rBRU-100	lcl|KC243313.1_prot_AGK44992.1_32	lcl|JQ231222.1_prot_AFA44916.1_12	lcl|KC865735.1_prot_AGV20543.1_12	lcl|KP266741.1_prot_CH8/96_ORF10L_10	lcl|KP266743.1_prot_ToRV1_ORF10L_10	lcl|EU627010.1_prot_ACF42318.1_100	STIV-Unk-100	lcl|NC_017940.1_prot_YP_006347608.1_17	lcl|KT989884.1_prot_AMZ04846.1_16	lcl|KT989885.1_prot_AMZ04982.1_17	lcl|NC_028461.1_prot_YP_009182009.1_10
54	54	0.225	*	lcl|NC_003038.1_prot_NP_149642.1_180	IIV-6_rBRU-082	lcl|NC_024451.1_prot_YP_009046637.1_23	lcl|NC_015780.1_prot_YP_004732799.1_16	lcl|NC_023613.1_prot_YP_009010613.1_80	lcl|NC_023611.1_prot_YP_009010376.1_82	lcl|NC_021901.1_prot_YP_008357374.1_76	lcl|NC_023615.1_prot_YP_009010841.1_80	lcl|NC_023848.1_prot_YP_009021118.1_30	lcl|NC_008187.1_prot_YP_654607.1_35	IIV-3-035	lcl|NC_001824.1_prot_NP_078770.1_110	LCDV-1_rBRU-058	lcl|NC_005902.1_prot_YP_073677.1_172	LCDV-China_rBRU-063	*	*	*	*	*	*	*	*	*	*	*	*	lcl|NC_005946.1_prot_YP_031605.1_27	FV-3_rBRU-028	*	lcl|KP056312.1_prot_AIW68573.1_82	lcl|JQ654586.1_prot_AFG73071.1_29	lcl|KJ175144.1_prot_SSMEgorf27R_27	lcl|AF389451.1_prot_AAL77799.1_29	TFV-Unk_rBRU-030	*	lcl|JQ231222.1_prot_AFA44986.1_82	lcl|KC865735.1_prot_AGV20614.1_83	lcl|KP266741.1_prot_CH8/96_60L_60	lcl|KP266743.1_prot_ToRV1_ORF61L_61	lcl|EU627010.1_prot_ACF42249.1_31	STIV-Unk-031	lcl|NC_017940.1_prot_YP_006347677.1_86	lcl|KT989884.1_prot_AMZ04915.1_85	lcl|KT989885.1_prot_AMZ05051.1_86	lcl|NC_028461.1_prot_YP_009182061.1_62
53	53	0.677	*	lcl|NC_003038.1_prot_NP_149581.1_119	IIV-6_rBRU-048	*	*	*	*	*	*	*	*	*	*	*	*	*	lcl|NC_003494.1_prot_NP_612229.1_7	ISKNV-Unk_rBRU-007	lcl|KC244182.1_prot_AGG37887.1_8	* (ORF:5467 to 6624)	*	lcl|KT804738.1_prot_AMM72757.1_10	lcl|KT781098.1_prot_AMM04420.1_10	lcl|AY894343.1_prot_AAX82317.1_8	OSGIV-Unk_rBRU-008	lcl|AY532606.1_prot_AAT71823.1_8	RBIV-KOR_TY1_rBRU-008	lcl|NC_027778.1_prot_YP_009163822.1_61	lcl|NC_005946.1_prot_YP_031631.1_53	FV-3_rBRU-052	lcl|KJ538546.1_prot_AIX94610.1_38	lcl|KP056312.1_prot_AIW68549.1_58	lcl|JQ654586.1_prot_AFG73095.1_53	lcl|KJ175144.1_prot_SSMEgorf53R_51	lcl|AF389451.1_prot_ABB92314.1_55	TFV-Unk_rBRU-055	lcl|KC243313.1_prot_AGK44970.1_10	lcl|JQ231222.1_prot_AFA44962.1_58	lcl|KC865735.1_prot_AGV20589.1_58	lcl|KP266741.1_prot_CH8/96_ORF41L_41	lcl|KP266743.1_prot_ToRV1_ORF45L_45	lcl|EU627010.1_prot_ACF42273.1_55	STIV-Unk-055	lcl|NC_017940.1_prot_YP_006347665.1_74	lcl|KT989884.1_prot_AMZ04903.1_73	lcl|KT989885.1_prot_AMZ05039.1_74	lcl|NC_028461.1_prot_YP_009182052.1_53
52	52	0.095	*	*	*	*	lcl|NC_015780.1_prot_YP_004732926.1_143	lcl|NC_023613.1_prot_YP_009010556.1_23	lcl|NC_023611.1_prot_YP_009010315.1_21	lcl|NC_021901.1_prot_YP_008357320.1_22	lcl|NC_023615.1_prot_YP_009010784.1_23	lcl|NC_023848.1_prot_YP_009021108.1_20	lcl|NC_008187.1_prot_YP_654644.1_72	IIV-3-072	lcl|NC_001824.1_prot_NP_078640.1_18	LCDV-1_rBRU-067	lcl|NC_005902.1_prot_YP_073521.1_12	LCDV-China_rBRU-072	*	*	*	*	*	*	*	*	*	*	*	*	lcl|NC_005946.1_prot_YP_031623.1_45	FV-3_rBRU-044	lcl|KJ538546.1_prot_AIX94604.1_32	lcl|KP056312.1_prot_AIW68556.1_65	lcl|JQ654586.1_prot_AFG73088.1_46	lcl|KJ175144.1_prot_SSMEgorf45L_44	lcl|AF389451.1_prot_ABB92308.1_47	TFV-Unk_rBRU-047	*	lcl|JQ231222.1_prot_AFA44969.1_65	lcl|KC865735.1_prot_AGV20597.1_66	lcl|KP266741.1_prot_CH8/96_ORF48R_48	lcl|KP266743.1_prot_ToRV1_ORF51R_51	lcl|EU627010.1_prot_ACF42266.1_48	STIV-Unk-048	lcl|NC_017940.1_prot_YP_006347696.1_105	lcl|KT989884.1_prot_AMZ04934.1_104	lcl|KT989885.1_prot_AMZ05070.1_105	lcl|NC_028461.1_prot_YP_009182078.1_79
51	51	0.123	*	lcl|NC_003038.1_prot_NP_149624.1_162	IIV-6_rBRU-074	lcl|NC_024451.1_prot_YP_009046669.1_55	lcl|NC_015780.1_prot_YP_004732930.1_147	lcl|NC_023613.1_prot_YP_009010560.1_27	lcl|NC_023611.1_prot_YP_009010317.1_23	lcl|NC_021901.1_prot_YP_008357322.1_24	lcl|NC_023615.1_prot_YP_009010786.1_25	lcl|NC_023848.1_prot_YP_009021139.1_51	lcl|NC_008187.1_prot_YP_654681.1_109	IIV-3-109	*	*	*	*	*	*	*	*	*	*	*	*	*	*	*	*	lcl|NC_005946.1_prot_YP_031633.1_55	FV-3_rBRU-054	lcl|KJ538546.1_prot_AIX94612.1_40	lcl|KP056312.1_prot_AIW68546.1_55	lcl|JQ654586.1_prot_AFG73098.1_56	lcl|KJ175144.1_prot_SSMEgorf55L_53	lcl|AF389451.1_prot_AAL77803.1_56	TFV-Unk_rBRU-056	*	lcl|JQ231222.1_prot_AFA44959.1_55	lcl|KC865735.1_prot_AGV20585.1_54	lcl|KP266741.1_prot_CH8/96_ORF40R_40	lcl|KP266743.1_prot_ToRV1_ORF44R_44	lcl|EU627010.1_prot_ACF42275.1_57	STIV-Unk-057	lcl|NC_017940.1_prot_YP_006347663.1_72	lcl|KT989884.1_prot_AMZ04901.1_71	lcl|KT989885.1_prot_AMZ05037.1_72	lcl|NC_028461.1_prot_YP_009182050.1_51
50	50	1	*	lcl|NC_003038.1_prot_NP_149901.1_439	IIV-6_rBRU-198	lcl|NC_024451.1_prot_YP_009046754.1_140	lcl|NC_015780.1_prot_YP_004732828.1_45	lcl|NC_023613.1_prot_YP_009010644.1_111	lcl|NC_023611.1_prot_YP_009010403.1_109	lcl|NC_021901.1_prot_YP_008357400.1_102	lcl|NC_023615.1_prot_YP_009010869.1_108	lcl|NC_023848.1_prot_YP_009021185.1_97	*	*	*	*	*	*	*	*	*	*	*	*	*	*	*	*	*	*	lcl|NC_005946.1_prot_YP_031642.1_64	FV-3_rBRU-063	lcl|KJ538546.1_prot_AIX94619.1_47	lcl|KP056312.1_prot_AIW68536.1_45	lcl|JQ654586.1_prot_AFG73109.1_67	lcl|KJ175144.1_prot_SSMEgorf63R_62	lcl|AF389451.1_prot_AAL77806.1_68	TFV-Unk_rBRU-067	lcl|KC243313.1_prot_AGK44976.1_16	lcl|JQ231222.1_prot_AFA44949.1_45	lcl|KC865735.1_prot_AGV20575.1_44	lcl|KP266741.1_prot_CH8/96_ORF33L_33	lcl|KP266743.1_prot_ToRV1_ORF36L_36	lcl|EU627010.1_prot_ACF42284.1_66	STIV-Unk-066	lcl|NC_017940.1_prot_YP_006347648.1_57	lcl|KT989884.1_prot_AMZ04886.1_56	lcl|KT989885.1_prot_AMZ05022.1_57	lcl|NC_028461.1_prot_YP_009182041.1_42
49	49	1	*	*	*	*	*	*	*	*	*	*	*	*	lcl|NC_001824.1_prot_NP_078617.1_3	LCDV-1_rBRU-081	*	*	lcl|NC_003494.1_prot_NP_612268.1_46	ISKNV-Unk_rBRU-046	lcl|KC244182.1_prot_AGG37926.1_47	*	*	lcl|KT804738.1_prot_AMM72771.1_54	lcl|KT781098.1_prot_AMM04459.1_54	lcl|AY894343.1_prot_AAX82357.1_48	OSGIV-Unk_rBRU-047	lcl|AY532606.1_prot_AAT71861.1_46	RBIV-KOR_TY1_rBRU-047	lcl|NC_027778.1_prot_YP_009163768.1_7	lcl|NC_005946.1_prot_YP_031662.1_84	FV-3_rBRU-083	lcl|KJ538546.1_prot_AIX94636.1_64	lcl|KP056312.1_prot_AIW68514.1_23	lcl|JQ654586.1_prot_AFG73132.1_90	lcl|KJ175144.1_prot_SSMEgorf83R_80	lcl|AF389451.1_prot_AAL77813.1_89	TFV-Unk_rBRU-088	lcl|KC243313.1_prot_AGK44986.1_26	lcl|JQ231222.1_prot_AFA44927.1_23	lcl|KC865735.1_prot_AGV20555.1_24	lcl|KP266741.1_prot_CH8/96_ORF20L_20	lcl|KP266743.1_prot_ToRV1_ORF21L_21	lcl|EU627010.1_prot_ACF42308.1_90	STIV-Unk-090	lcl|NC_017940.1_prot_YP_006347620.1_29	lcl|KT989884.1_prot_AMZ04858.1_28	lcl|KT989885.1_prot_AMZ04994.1_29	lcl|NC_028461.1_prot_YP_009182019.1_20
47	47	0.0582	*	*	*	*	*	*	*	*	*	*	*	*	lcl|NC_001824.1_prot_NP_078703.1_59	LCDV-1_rBRU-008	lcl|NC_005902.1_prot_YP_073569.1_62	LCDV-China_rBRU-008	*	*	*	*	*	lcl|KT804738.1_prot_AMM72718.1_95	lcl|KT781098.1_prot_AMM04494.1_94	*	*	*	*	lcl|NC_027778.1_prot_YP_009163788.1_27	lcl|NC_005946.1_prot_YP_031627.1_49	FV-3_rBRU-048	lcl|KJ538546.1_prot_AIX94607.1_35	lcl|KP056312.1_prot_AIW68552.1_61	lcl|JQ654586.1_prot_AFG73092.1_50	lcl|KJ175144.1_prot_SSMEgorf49/50L_48	lcl|AF389451.1_prot_ABB92311.1_51	TFV-Unk_rBRU-051	*	lcl|JQ231222.1_prot_AFA44965.1_61	lcl|KC865735.1_prot_AGV20593.1_62	lcl|KP266741.1_prot_CH8/96_ORF44R_44	lcl|KP266743.1_prot_ToRV1_ORF48R_48	lcl|EU627010.1_prot_ACF42270.1_52	STIV-Unk-052	lcl|NC_017940.1_prot_YP_006347701.1_110	lcl|KT989884.1_prot_AMZ04939.1_109	lcl|KT989885.1_prot_AMZ05075.1_110	lcl|NC_028461.1_prot_YP_009182082.1_83
46	46	0.11	*	*	*	*	*	*	*	*	*	*	*	*	lcl|NC_001824.1_prot_NP_078685.1_48	LCDV-1_rBRU-097	lcl|NC_005902.1_prot_YP_073652.1_146	LCDV-China_rBRU-102	*	*	*	*	*	*	*	*	*	*	*	lcl|NC_027778.1_prot_YP_009163842.1_81	lcl|NC_005946.1_prot_YP_031606.1_28	FV-3_rBRU-029	lcl|KJ538546.1_prot_AIX94591.1_19	lcl|KP056312.1_prot_AIW68572.1_81	lcl|JQ654586.1_prot_AFG73072.1_30	lcl|KJ175144.1_prot_SSMEgorf28R_28	lcl|AF389451.1_prot_ABB92292.1_30	TFV-Unk_rBRU-031	lcl|KC243313.1_prot_AGK45006.1_46	lcl|JQ231222.1_prot_AFA44985.1_81	lcl|KC865735.1_prot_AGV20613.1_82	lcl|KP266741.1_prot_CH8/96_ORF59L_59	lcl|KP266743.1_prot_ToRV1_ORF60L_60	lcl|EU627010.1_prot_ACF42250.1_32	STIV-Unk-032	lcl|NC_017940.1_prot_YP_006347678.1_87	lcl|KT989884.1_prot_AMZ04916.1_86	lcl|KT989885.1_prot_AMZ05052.1_87	lcl|NC_028461.1_prot_YP_009182062.1_63
[truncated: 1,648 more rows]
[truncated: 22 more columns]

## Sheet: coverage_20%_ID_20%_mincon_0.1
Supplemental Table S4. Clustering analyses based on reciprocal best hit strategy using different cutoff settings.
Cutoff settings: Clustering analysis 3 (coverage 20%, identity 20%, minimal connectivity 10%)
			invertebrate iridoviridae												vertebrate iridoviruses
															Lymphocystivirus				Megalocytivirus												Ranavirus
															Lymphocystis disease virus				Infectious spleen and kidney necrosis virus												Frog virus 3															European catfish virus			Epizootic haematopoietic necrosis virus
[truncated: 1,550 more rows]
[truncated: 22 more columns]

## Sheet: coverage_20%_ID_20%_mincon_0.05
Supplemental Table S4. Clustering analyses based on reciprocal best hit strategy using different cutoff settings.
[truncated: 1,514 more rows]
[truncated: 22 more columns]
