# Supplementary material for: The End of a 60-year Riddle: Identification and Genomic Characterization of an Iridovirus, the Causative Agent of White Fat Cell Disease in Zooplankton
Source: G3 (Bethesda). 2018 Feb 27;8(4):1259–72. doi: 10.1534/g3.117.300429 (PMC5873915; doi:10.1534/g3.117.300429)
Supplement: Supplementary file 8 [file 1259TableS6.xlsx]

## Sheet: Table S6
Supplemental Table S6. DIV-1 orthologues present in Daphnia magna and/or Daphnia pulex, and mostly absent in Iridoviridae
						Clustering analysis 4 (coverage 20%, identity 20%, minimal connectivity 5%)					Clustering analysis 3 (coverage 20%, identity 20%, minimal connectivity 10%)					Clustering analysis 2 (coverage 30%, identity 30%, minimal connectivity 5%)					Clustering analysis 1 (coverage 30%, identity 30%, minimal connectivity 10%)
Function (DIV-1 annotation)	DIV1_ORFs	protein length (aa)	GC%	Lib 1. coverage	Lib 2. coverage	# Species	Genes	Alg.-Conn.	D. magna (GCA_001632505.1_daphmag2.4_protein)	D. pulex (GCA_000187875.1_V1.0_protein)	# Species	Genes	Alg.-Conn.	D. magna (GCA_001632505.1_daphmag2.4_protein)	D. pulex (GCA_000187875.1_V1.0_protein)	# Species	Genes	Alg.-Conn.	D. magna (GCA_001632505.1_daphmag2.4_protein)	D. pulex (GCA_000187875.1_V1.0_protein)	# Species	Genes	Alg.-Conn.	D. magna (GCA_001632505.1_daphmag2.4_protein)	D. pulex (GCA_000187875.1_V1.0_protein)
uncharacterized protein	DIV1_003R_996:1865	289	35.3	7923.45	7922.01						2	2	1	*	EFX74112.1	3	3	0.333	KZS03538.1	EFX68197.1	3	3	0.333	KZS03538.1	EFX68197.1
uncharacterized protein	DIV1_035L_17942:18181	79	35	7837.56	7844.33	3	3	0.333	KZS14142.1	EFX80674.1	3	3	0.333	KZS14142.1	EFX80674.1	2	2	1	*	EFX80674.1	2	2	1	*	EFX80674.1
golgi anti-apoptotic protein	DIV1_038L_18498:19220	240	40.5	7917.8	7916.91											3	5	0.104	KZS20159.1,KZS20187.1	EFX68523.1,EFX64082.1	3	5	0.104	KZS20159.1,KZS20187.1	EFX68523.1,EFX64082.1
uncharacterized protein	DIV1_059R_35193:36014	273	39.5	7920.96	7921.18	3	3	0.333	KZS05374.1	EFX61411.1	3	3	0.333	KZS05374.1	EFX61411.1
ankyrin repeat protein	DIV1_065L_53006:54964	652	39.8	7930.61	7930.75	3	3	1	KZS05550.1	EFX78264.1
helicase	DIV1_078R_73880:76954	1024	40.4	7934.84	7934.73	2	2	1	KZS16065.1	*	3	3	1	KZS16065.1	*	2	2	1	KZS16065.1	*	2	2	1	KZS16065.1	*
ankyrin repeat protein	DIV1_082L_79622:80272	216	39.9	7929.75	7929.91	2	2	1	KZS00348.1	*	2	2	1	KZS00348.1	*	3	3	0.333	KZS00348.1	EFX73187.1	3	3	0.333	KZS00348.1	EFX73187.1
uncharacterized protein	DIV1_098L_89222:89692	156	35.7	7906.77	7909.87	3	3	0.333	KZS09940.1	EFX89714.1	3	3	0.333	KZS09940.1	EFX89714.1
von Willebrand factor A domain-containing protein	DIV1_142L_122886:125336	816	40	7931.21	7931.42	3	3	1	KZS17173.1	EFX90299.1	3	3	1	KZS17173.1	EFX90299.1	3	3	1	KZS17173.1	EFX90299.1	3	3	1	KZS17173.1	EFX90299.1
glutaredoxin/thioredoxin	DIV1_151L_130859:131479	206	41.2	7917.89	7918.01	3	3	1	KZS18099.1	EFX80727.1	3	3	1	KZS18099.1	EFX80727.1
helicase	DIV1_186R_154519:155994	491	40.7	7929.08	7928.79	2	2	1	KZS01849.1	*	2	2	1	KZS01849.1	*
protein kinase	DIV1_210L_177149:177430	93	34.8	7935.51	7936.52	2	2	1	KZR99175.1	*	2	2	1	KZR99175.1	*
protein kinase	DIV1_213L_178335:178592	85	35.3	7846.67	7852.68											2	2	1	KZS01475.1	*	2	2	1	KZS01475.1	*
serine/threonine-protein kinase	DIV1_214L_178885:179298	137	36.5	7926.41	7926.16	3	4	0.25	KZS18106.1,KZS18105.1	EFX80736.1	3	4	0.25	KZS18106.1,KZS18105.1	EFX80736.1
serine/threonine-protein kinase	DIV1_216L_179852:180409	185	37.1	7922.56	7924.26	3	7	0.0548	KZS18111.1,KZR97405.1,KZS18088.1	EFX80742.1,EFX80749.1,EFX73522.1	3	5	0.104	KZS18111.1,KZR97405.1	EFX80742.1,EFX73522.1	3	7	0.0667	KZS18111.1,KZR97405.1,KZS06963.1	EFX85296.1,EFX81007.1,EFX80742.1	3	5	0.2	KZS18111.1,KZR97405.1	EFX85296.1,EFX80742.1
DnaJ-like protein	DIV1_270L_221684:222064	126	41.5	7876.63	7891.62	3	5	0.0764	KZS06916.1,KZS21673.1	EFX65749.1,EFX89009.1	3	3	0.333	KZS06916.1	EFX65749.1	3	4	0.146	KZS06916.1	EFX65749.1,EFX60679.1	3	4	0.146	KZS06916.1	EFX65749.1,EFX60679.1
protein phosphatase 2c	DIV1_280R_228484:228825	113	38.3	7883.4	7899.31	3	3	0.333	KZS12065.1	EFX83658.1	3	3	0.333	KZS12065.1	EFX83658.1
protein phosphatase 2c	DIV1_288R_231237:231545	102	34	7900.57	7903.11	3	3	1	KZS20585.1	EFX73156.1	3	3	1	KZS20585.1	EFX73156.1	2	2	1	*	EFX61264.1	2	2	1	*	EFX61264.1
immunoglobuline-like protein	DIV1_293R_235114:236403	429	44.1	7930.74	7932.55	3	3	0.333	KZS20919.1	EFX86635.1	3	3	0.333	KZS20919.1	EFX86635.1
protein kinase	DIV1_299L_239092:239577	161	41.8	7907.74	7909.86	3	3	0.333	KZS18250.1	EFX78769.1	3	3	0.333	KZS18250.1	EFX78769.1
protein kinase	DIV1_324R_257687:258901	404	35.2	7923.68	7925.58	2	2	1	KZS13748.1	*	2	2	1	KZS13748.1	*
uncharacterized protein	DIV1_337L_267573:268757	394	34.9	7924.4	7922.16	3	5	0.2	KZS20803.1,KZS20800.1,KZS10274.1	EFX68813.1	3	5	0.2	KZS20803.1,KZS20800.1,KZS10274.1	EFX68813.1	2	2	1	KZS20803.1	*	2	2	1	KZS20803.1	*
Overall DIV-1 genome			38.99	7933.95	7934.28
Overall D. magna genome			33.3
Overall D. pulex genome			40.8
